# Supplementary material for: Transcriptome Analysis Revealed the Advantages of Room Temperature Preservation of Concentrated Oocystis borgei Cultures for Use in Aquaculture
Source: Int J Mol Sci. 2023 Nov 12;24(22):16225. doi: 10.3390/ijms242216225 (PMC10671278; doi:10.3390/ijms242216225)
Supplement: Supplementary file 1 [file ijms-24-16225-s001.zip › Supplementary tables.xlsx]

## Sheet: Supplementary Table S1
Supplementary Table S1. RNA-Seq sequencing data statistics
Sample	Clean Data(bp)	Q20(%)	Q30(%)	GC (%)
LT-1	6830852564	0.9765	0.9361	0.6086
LT-2	6851881114	0.9763	0.9347	0.6113
LT-3	6861580091	0.9759	0.9345	0.6099
NT-1	5445210042	0.9747	0.9319	0.6116
NT-2	5832050749	0.9763	0.9356	0.6136
NT-3	5550106482	0.9739	0.9305	0.6119
HT-1	7053638195	0.9758	0.9345	0.6002
HT-2	6911740592	0.9744	0.9317	0.6019
HT-3	6976207435	0.9764	0.9359	0.6062

## Sheet: Supplementary Table S2
Supplementary Table S2 Sequences of the Unigenes
>Unigene0000001
CCATGAACACCGACAGCCCAATCGCCAGCGGCGCCATGTTCTTGGCCATTGAGCGCGGCT
CGCACGCCGTCTGCAGCACTGTGAAGATCAGCACGCATGTCATCACGGCCTCGCCTGCAA
CAGCAGCAAGGTAAGTGAGAGCGTAACGCTGGGCAGAACAATTCTACAATAAATATGGCA
CAGCGTGTCCACTTTGTGGACACGGGAAGGACGCACGCACAATGCTGCAAGGGCAGGAGG
CGTGCAGTGGCCGCTAAGGCTGGGGTCCTACATGAATCAGTTTAAGCAGCTTAATGTTGC
GCCAATAGTGATAAAGCTGCGCCACACGGTCACACAGCATACTGCATTCAATTTCAGAAC
TCATGCCAACGCATGTCAAACCGCGCGTTGGACAAGCTATCCAAAGTAATGCATATGGCC
TCTTTGGATGCATTAGTACTACCTAAGCCTCTTTCACAACTTGTGGACAGGTGCAGCCCT
AATTGTGCTGCGCCAGCGTGGATGTATTTCTCGCACGGCCCCACGACGCGACGAAAAGCG
CATTTGCCTTGCTGAGGCCGCTTGGTGAACCATGATAATGTGTTTGGAAGGCTGCTGACA
ATATGAAGCAGTGTGTATTTGAAAAATGTGGCCAAAAGGTTGCCGTCAGCATGTCGTGTG
ACAACAACCCAGTGCCCAGCAACCTCATCGCGCGGACACAACAATGATTATAAGCACTGC
AACGAAACGGACCGCTGCCACATGCTGAGAAGCGCTGTACGCAAACGCGATTTGGATGTG
CATTAGCAAAATGCGGACCAGCAGAGCTGATTCCAACGTACCCATTTTAAGAGGAAGTAA
GTTTCAAACATCGCAGAAAAGCGTTTTCGCAAGTTGCCAGGGAATGGCACCAACCTTAGT
GTAAGCAACAAGCACGCACCCATGATGGCTTGGCCAGTGGTGAAGTTGGGGTTGACCGAG
TTGCTGCCAAGCAGCGAGTCGCTCGCATTGGGGGTGGTGCCGTACAGGCACGCGGAACCC
AGGATGGCGCCGACGTACTGCGCGATCATGTTGCCGAACATCTGGACAGGACCCATATGG
CCGGTGGCGAACAGTGCAAAAGAAACACAGGGATTCAGCTGACCACCGCTTACGTGTGCA
ATTGCATAGGCGAGCACGGCGATCGCAAGGCCAAAGGAGAGCGCAACGACGATGCCCCAG
CTGCCAGTCAGCTGCAGCGCTGCCAGCCCGTCTGCAGCTTTGTGGTTGTCCGATTCAACC
GTTGACAATGTCGCCGACTCCCAGTTAGACTTGCCACCAACCACAGCGTTGGGCGAGAAA
AAGACGGCAGATGCTGTGCCAGTGTACACAAACAGGGTCATAGCGAAAATCTCCGCAATG
GCCGCTTTAAGACTAAAGGACAGATCGCCGAACTTGGGCAACTTCTTGGGGCGATCGTGC
GCGTCCGTCATCGTGTCAAGGGTCGGCTGGGGCTAGCCGGCGGGGGATCGAGCAGGCGAT
TCGACCTGCGGGCGAAGGCGGGCATCAGGCATCAGGCGGTCAGGACAAAGCGGAGCACGG
CCTTGGTGAGTAGCTCGCCACGGCTCGAGACAATCTTGAAGTGCGGACCACGGGATCCCT
GCCCGCTATCGGCCGTTAAAACGCAAAACGCGTCAAGCGGCAGGCGCTGCCGCAAGGACA
CTAGGGTAGGACAATGGCGAGCAGACGGCCCACACAGGCGAAAGCCTGTGACATTGTTAC
ACATGGGAACATATAATATTTTACATGGGGGCAAGGGACGCCCGTGGAGCGCGCGGATAA
AGCAGGGGCGCGCAGCGGAGGGAAAAGCAGGGGCGCGCAGGGCTGTGCGGAGGAGTTGGG
GGAACCGCCTGCAGCCCAGCACGATTGCACACCTCGATCACAGACATACGCAGCAAGTAC
TAAACAACCGCCTACACATATTTAACGCGCGTCTTGGTGTGCGGTGGGTGGTGCGCGTTT
GCTCCCCAGCGACAAGCCGCAACGCGAAGCGTCTACTGTGGCGTCCTGCTACCACACCTG
CTTGATGGTTCCGCGATCAAAGATCCCGCCAAACTATTAGCACTTGCCTATCTACGTTGG
CTTTCTATGAGTTTTCGGCTTGCTTAAGAGCGTGAG
>Unigene0000002
AGTCTGCGGTGTATGTGGCAGCATCGGACGGGAGCGACGCGTGATACAGCCGGCTCGGGC
GCGGACGGATCTGCGGGTTTTACGCGAAAATCCAGCTCTACTGGTGTCGCATCTGGCATG
CCGTCAGCTGTTACGAGCTATGTGCACGTCCAGAGTGTGTGTGAGTGAGAGTGTGTGTAC
AGCTGCTGCAATGGGTAGGCAGCTGCTGCATAATAAGAGCAGGTGCTGTTGACAAGGGAA
ATGGCCTGCACCCTAACATTCTGAGTGTGTTTGAGTGAGTATACAGCAGCTGCATTGGGT
TGGGCAGCTGCTGTACAGTAAGAGCAGCTGCTGTGTGATAAGAGAAGTGGCGTGCTGAGT
GTGTATGAGTGACAGTGTGTGTGTGTGTGTGTAGCAGCTGAATCATTGGGCCATCTGTGC
TTACGACGTAGCGATGAGGTAGGTAAATTATTTATTTATTTAGGGCGCGTGACGGCACGC
GCGCAGCGTGGCAGCAAAAATTTAGGGTTTAGGGTTTGCAATTTAGGGTGTGTGTCGGCA
CGCGCGTAGCGTGGCAGCAATGGTTTTGGCGGCATATGGTTTATGGTTTGCGGTTTATGG
TGCGTGCCAGCTCGCGTGACAATATAGCAGCAAGCCAGCAACGGCTCAGGCGGTCACGGT
TTATGGTCTGCAATTTAGGGTCGTGTCAGCACGCGCGCAGCGCGGCAGCAACATTAGGGT
TTGCGGTTTAGGGTGCATGTTAACTTCAGCGCCACATGGCAGCCAAGGATTAGATGCTTA
CGGTTCAGTGTTTGCAGTTTAGGGTTCGTGCCAGCTCGCGCGCAATCAATGCAGCAGCAA
GGTTTTAGGCCGTTACGGTTTAGAGATTGCGTTTGAGGGCGCATGTCGGCACGCGCGCAG
CGCGGCAGCAACGGTTTCAAGAAGGGTGAAGGAAAAGAGAAAGAATGCAAGAACACATGC
AAAAGATCAGTAAAGAATCCATCCCAGAACAAATCATCACACACCACGCACAGCTCACTT
GTGCAGATCATGCTCACAGTACTGTATGCGTCCGTCATACATGCTCAAGTGCAGCCTGCC
GTGCCCATACTTGTTCCATACGCGCAGCATGTGCGCTGAATCCTATTCGTTTAAGCATCT
CAAACAGCCGCCTGTTGTGTGGTTCAAAAAAAGCGTGCATCGCCGCCTGCACATCTGTCG
GAACCCCTGCGTTGTATTTGCGCGAATTCCAGCATGCGCTGCTGCTGGGTGGCAGCGTCG
CAAGCGAGCGGGTGGGGTCCAGCCCCAGCCACTCGACCAGCTGCTGCATGTGCGCGTCGG
GGGCGGCCTTAAAGTCCTCGCTTACCTGGTGAAATGGTGAGGATGCAGGCAAGGTGCAGG
CTTGGGATCAGGGTATGATGCTGGGCTCATCGTACCAACATTTCAAAGGCAAGAGGCGCA
ATGTTTGAGCATGGCTTTGGACTCCCCGGATATGAGAGGGTGCTGGGTGGGTGTGCATGT
GCTGTGAGTGC
>Unigene0000003
CTTGACGCCGCTACGCCAAGATCCCACTGCCCCTCCCCCCCCGCCAGCCGTGTCCTTACT
GCCGTTGCATTGCGATATCGTGGCATGGCCGCCATGCAGTCCTGCCCTACACTCCGGGGC
AGCGGCGCTGCGCTGCGGGGGCAGTCGCTGCGCTCTCCACAGTTGCAGCCGGCCGCTCGA
CCGCCGCTACTGCCTCTCCGTGCCACGTTGGAGGCGGACAGTCCCGCCAGCTCCGAAGCG
GGCGCGGCGCCGAACGCCGGCAAGGGGCTGAGCAGCCGCGTTAACCTGATTCCACAGAGT
CGCTGGCCCAACGGCATCCCGCCCGTGATGGGCTCACATCTGATGGCCTCCGGCATCGTG
TCGCCAGTGTCCACTTCCAAGGCCCTCGGCCGCGATCCGGACGCCTTCAAGTTTTACTAC
CCATCGGACGAGCCGGGCGAGTCGGCGGTGCTGCAGTTTGTAAACGCGCCTGCCGCGGCC
GCCGGCCTGGCCGCGTTGCTGGCCGACGCGTCAGCACGCGCAGTGCAAGCGCGGGGCGCT
TTTACCGTTGCGCTCAGCGGCGGCAGCCTGATGGAGGCTCTGGCGCCGCTGGCCGGCCGC
AAGGATGTTGCGTTCGACAAATGGCACGTGGTTTGGGTAGACGAGCGCAACGTGCCGCTC
GACTCGGCCGATTCCAACTACGCGGCCGCGTCGTCATTCCTGGAGCGTTCCGGCATCCCA
GCCGATCAGGTGATCTCCCTCAAGCCAGGCATGCCGGTCGACCTGGCAGCCACGCACTAC
GCGGGCCGCCTGCTGGACCTGCCGGAGCGCGTGCTCCCGCGCAACTCCGATGGCTACCCC
GTCCTTGATGCGGTGCTGCTGGGCGTTGGCCCCGATGGCCACGTCGCCTCGCTCTTTCCC
AACCGCGACGAACTGGCAGCGGAGGGCGCGTGGGTGCTGCCCGTGTCGGGCTCACCCAAG
CCCCCTGCAGAGCGAATAACGCTCAGCCTGCCGGTGCTCAACGCCGCGGCTGACGTGTTT
TTCGTGGCGTTGGGGCCGAACAAGGCTGACGTGGTGCAGCGCGCGCTAGAGGTGCAGGCG
CTGCCGGGCGCACTGCCCGCGCAGCTAGTGCGGCCGGCGGGCGGGCGCGTAACATGGCTG
CTGGATGGTGAGAGCGCAGCCGAGCTTGCAGTGCAGGAGTGGCAAAATGGCAAGGTTTTC
CCTCGCAGCTCACTGGGCAAGGGTAAGGCACAATAGCAGGGGAGGGGGCTTGCTGCCTTG
CAAGCCTATTGACCAACGGTGGCAGGTTGCAGCTAGTCAACGAGCGGCGGACCATTCCGT
TGGCATACTTGTACAAAACAATTAATGTGCAGCGCAATTTGTGGATTGCTGCTTCTTCAA
TTTCCTCCCCTCTGTGCGTTGTGATAGTTCAACCCCCATGCGTGCAATTGCTGGCGACAC
AGTGTTTACTAGCCATGCCTATCATGCCTGGCACATTCATATCCTACGTATAAGATAGTG
AGAGCATTCCGCCATGTAACGTGCCTGATCAACAAACGCAGGGGTGGGCTCTTCTATCTG
TAAGAGGGTGGCAGCATTCGAGCACACTGGCTGAGACCCGTGCCTTGCACGGAGCATGAA
ATGCTGAGGCTGACAAAATGGCGTGCATCTCATTTTAGGTCCAAATTACAACATGTGTAA
CATGCTACAGCTTTGGAAACAAATAGGGCAGTGCAGCAACAATAAAGTTTCTGCACACAA
TATGCGAGATGAATAGAGCCGCTGCAGCGTGCCGCAGTATGATAAGCAAGAATACATATA
CAGATGTGCTATGTGCTTGTCCGCGCTCATAATGTAGCACATGCAAGTTTATTGCTATGA
CAATGATCTCCACATAGGTCGACGTATATTATATCGTTTGCTCTTACCTTGTCTCTCGTC
TGCACTACATGCACAGTGCACTTGTCTTGTGCAGAGCTCTCTC
>Unigene0000004
ATCAGCGCAGCCAAGGTAGGATGTCGCACTGCGCTTACGGTTTAGTGTCTGCTGCATCAT
GCCGCATTTGGGCCTACAGCACGGCCGGCTGGCAGGCTATGTGCTCGTCTTTTGCTACGA
TAGCGGCCCTTGGCAGGCTCAACCAGCATCTGCAGCAGGGAAATATTGTTCAATTGTCTG
CCAGCAGCTGCGATGCGCTCGTAGGCGAGACTGTCTCTCAGCAGCAGCAGCAGCAGCAGC
AGCCACAGCAAGCTGCACTCCAGCAACCACTTGCGAAGGGCGATGGCTGCTGCAACGCGT
GTCACCGCGCCTAGTATAAGTTCCTGCTTCACCCTGCGCCCCTGCATTGTCGCAGATGGG
TCGCGTCATCCGCACCCAGCGTAAGGGTCGTGGCGGCATCTTCAAGTCCCACAACACCCA
CCGCAAGGGCGCGGCTAACCACCGTACGCTAGACCATGCCGAAAAGCGTGGTTACATCAA
GGGCGTGGTGTCCGAGATCCTGCACGACCCGGGCCGCGGCGCACCCCTGGCGCGCGTGAC
CTTCCAAAACCCGATCAAGTACCGCCAGGACAAGGAACTGTTCATCGCGGCGGAGGGCAC
GTACACTGGGCAGGTGTGTTATGCCGTAGGTCGTAATGCTTTTGTAGGCTCCCAAGCGGC
GCGGGCAAAGCTCTGAGACGTTCATTGTGCCACAAGGGATGCCACAAAGGGGTGCCGGGC
AATAACTTCGGCGGCTACGGAGCGGCATCTAAGTTTGCAAATGGCGCTGGCAAACTGGGA
GCGGCAGCTGTAGCAGAGTAAGCTGTGGCAACCGTGGAATTGTATCCAGCCGCGGCGCCG
CTGGGGTGGCGTCTACAGACTGAACCTGGTGCCGATCGTCGATGGCAGCTTGCCGGCGTC
GCGGCAGCGATGGCGGTCTGCCGCGTAACCGTCCCGACCAGCTCTTATTGCAACGGCCAC
GGCCCTGTAGCTGAGGGCTGCACATGCGCTCCCTCATCCGCTTGCAGTTTGTGTATTGCG
GCAAGAAGGCAACGCTTTCGATTGGCAACATCAAGCCTATTGGGGATATGCCCGAGGGTA
CCGTGGTGTGCAACGTTGAGGAGAAGGCTGGCGACCGCGGTGCGCTGGCACGCTGCTCTG
GTGACTATGCTGTGATCGTTGCGCACAACCCTGATGCCGGCATCACGCGCGTCAAGCTGC
CCTCAGGGTCCAAAAAGGTGCTGCCTAGCACTTGCCGCGCGACAGTTGGACAGGTTGCTG
GCGGTGGCCGCACAGAGAAGCCGATGCTCAAGGCGGGCAACGCTTACCACAAATACAAGG
CGAAGCGCAACAGCTGGCCTAAGGTGCGTGGTGTGGCCATGAACCCTGTGGAGCATCCAC
ATGGTGGTGGTAACCACCAGCATATCGGCCACGCATCTACCGTGCGTCGCGATGCGCCCC
CCGGCCAGAAGGTTGGTCTCATTGCTGCACGCCGTACTGGACGTATGCGCGGTACTGCGG
CTGTCAAGCCTGACAAGGAGTAAAGAGAATTACTGTTATAGTGTGCTTTGTGTGGCGGTG
GACCGATCTAGCGTCAAAAACACTCGTGGTGCATTGTGCGTACTTTACTCTGTCTATACC
TAGCAGGTAAACACTTGGTGCCTCTGCAGGGTAAAAGCCTTCTGCACTCTGGATTTCTTT
TAGTGCTGAGTATGCATGCAGCAATATGCATGCAGCAACTGAAGGCATGGGATAGAATAG
AAGAAATAACGCAGAAGCGCTGGTTGGGAAGCATTAATGACGGGGAAGCTGGTAGCCATT
CTTTGTCACCTTTCCCCGGATGCATTCTTGCATAGGCCCTGCTGCATGCAGCATGTACAG
CAGGAAAGTATTCATACACATATTCACACAATCGCATATTTGAATGGTTGATCACAGACA
ATTGGCCACAGCGCCCTAAACGCCATGGGTATATATGCAAATTTGTCCCGTTGGTGATCT
GGTAGAAGATGATGAGGCGCGAAGCGAAACTAAAACAATGTGCACGTTTTTGCGAGAAAT
ATTTTGCGAATACATGCTTCAATCACGTGCTACACTGAAGGAAAAGGGTACATTGCTCAT
TCAATAGCCCTAACCAAAAAAAAAGAATAAAAAGTATTCGAGTGCTACCAATAGGCGATT
GAGCACGTACGACATACGTAAGGGTACGACATAGTGGCCAAAGTACAGGAACCTTTCCTG
CAACCTTGTGCGTGTTGATTGTTGTATCTGATTGCGGCGCAGCTGCGTGGGATAATCTGA
CAAGAGCTGTGTACAAGATGAAGTGGAAATCATATGTCGCACGCACAAAGCTGACAGCAG
CCCGGCCAGAAAGCCCCGCATCCAAAGCCTTCACCGCTAGCTTCCGACATGCGCGTTGTC
TTGGTGGGCGGGCTTGCAGAGGCGGCATGCCCCTACCCTTGTTTGGCAGCACTATGACCG
GTATGTGAACAAATAAGGCTTCTGGTCTACACTCGTGGGACCTCCCCGTGCGTACACACC
CGTGTACGTGTTCTGAAGAGGAGAAGCAGCACAAGAGCAAGCACGTAGTCAGGAGGGAAT
GCTGAGGCGGGATTGCAGGCGTAGTGCTAGGGGTGTAGCAATTTTGGCGTATGTGGCAAA
ATAGTAATGGCATGCCCACGGCAGCCGTCGCGGCGCCCAGCGGGAGGTAGCCGAAAGGTC
GGCCGTGTGGTTGCTGGGTGGCTATCTGCGCGGGCTGTGAATCTGTGCGTATGCACCAGT
ATAGGTGTTCTGCATGTGGGAGCAGCCATTGTCTTAGTGTACCTCCACACTGCACTAGTT
GCCACACAAGTGCATGCCCTGCAGCAGAGTGCCCTGGAGGGCGGGTGAAAGCAGGGCTGC
TATGGCATGTCTGCAGGGCCACAGGGCACGTTCCTTTGCCCTTCTTAAGGCCCATGGTGG
CAAGGATGCAAGATGATGTACCTTATCGTCATGAAACTTGACATAGTCGGGCTTGGTGGC
AATGGTGATGGGTCCTGGGGAGCTCAACACACACTGCTCCAATTCAGCCACACTCATGCC
CTTTTTGATTGCCACCAGACGCATTGCTTCACTGAACTGTTCATACGTTATCTTCCGCAC
ACCCTTGGCTTTTACCTTCGAAAAGGTTAGGTCTGCGTTTGTGACAGTGAATTTTCTGTC
GATGAGACCGCAGTCTTTGCAAAGCTTCACAAACTTGCCATTGTCCATATTAGGCTCTGC
>Unigene0000005
AGGGAGCGCTGTGCGTGGTCAATAGCCAGTGGTCCATAGCACTGGCTGGCACTTTGGAAT
AGGCTGCAGCCCATCCTGCCAATTGGGCAAGCCGCGCGGAACAAACACATGTTTGCTGAC
GTGGCGCACTTGGAGAGTACAGGGTATGCGCAGATGGCGAGCCTCGTGTGCCGTTGGCTG
GCGCTGACCTCCGAGGGGAACGAGGAGGGCGCCGCGGCGGGCGCACCCCCCGACGAAGCC
ACATTCCTGCGGGCGTTCGCCAAGGACAAGTTTGACCCCAACGCCTTCCACTCCGTCTTC
TCCAAGGGGCCACCGCCCTGGCTGGAGGGCATCATCCGCTCCAAGCCCGGCCGCCAGCTC
TTCTACGAGCTCTCCTCCACGCACAAGAACTGCCTGCTGCTCAACTTTGCAATCCAGAAG
ATGCTGCACTACGGGCACGAGGACGAGGTTGCGTCCGTGGGCAGCAGCCTGGCGGGCTAC
TTTGGCGTATTCCACCGCCTGCTGGTCAACCGCCTGCGCGACGTGGCGACCGCGGCGGAC
GCCGAGTCGCTGCAGCGGCTGACGGCGGAGCTGCAGGAGAGCTGCTGCGGCGCGATGCAC
ACGTACGCGCATGCACAGGCGATGCTGGCGCAGCTGGGTCGCCACCCAAACGGCGCGCGC
TTCCGGCGGCTGTCGCAGGCACACGGCAGGTTGGGGTGGGTGGAGTGGGGTGGGGTGGGG
TGGAATGGGGGCTGTCATGTCTTAAACTGGAGCCTGGGGTTGCTGATGATGGTTGCGGTG
GCGATGGCGATGGCATGGTTGTGTTCAAGGAATGCTGGTGGGGGTTTGGGGTGGTGCGTG
CGTGCGTGCGTGCGTGCGTGCGTGCGTGCGTGCGTGTGTGTGCGTCCTGTAAATTTGCAG
CCCCGTGTTCGTGGCTCCCCAACGGTCTCTAGACCCTTCCATGTTTGCCTAGTGCCACCT
ACACGACTTTGCCGCCTCCTGTCTGCTGCCATCTGCAGGGTCCCTATGCCGGCAGGCCAG
TTGACTGCATTTTGCCACGCCAAGTGCCCAAACAAAACAAAAACGCGCAGGGGTGGGCTC
CTTGTGTACGTGTGGCTTGTGCACCACATGCATGGGACCATGCGCACACCCACATGCCTA
CGCACTAACCCAGCAACAGGGCACCATTGGCAACATCATGTGTACTACTGCATGCTTTTG
GCAGCACAGCATAGGTGTATGCAATGTCCATGCATTGGTGACTGGCCTCCTCCTATGTGT
ACGAGGGTAACAATTGTGAGAGTGCAAATACCCAGTGCATGCAGGCTGCAAGGACTGCGT
ACTGAGGGCAATGCTGAGAGCCATGCACTCATATGGTATGGATGACAACCCACAGCCAAC
AGCAGACCAAGCTCGGCCTTCCACAGGCTGACAGCTGACTGCACCATTTCTTCTGGTACA
CAATATGCAGAGGAGTAGAAGCGGAAACGTAATGCACAGCCACGCCGCTCAACGCAGTTA
ATGCAAACCGCACCGCGGCGCCGCTGCGCCGCTTGCGACAGCCATGCAACCCCCAGCACA
CGCCATGCAAACGGCAGCCGTGCTCGGCATGCCGAAAAGCTAGTCAGTTGTGCCGAGTTG
TGCGCATGCTGAAAGGCGCCGTCTTGCACGAAGTACCGGTGCACAGAAAAAGGCACGGCT
GACTGGACCCCCTCCAATCACGGCAACGCGGCGCGGCCACACAACAGCACCAACAGCATG
CTTGCGCCGAACAAACGCATGCAATTCCGCGTCATAGCGACGCACCGACCTGCGGCATGT
CCAGGCTCAACAGTGTGCGGGCTTTCCCTATACATGTTGCGGGGCACGGCTGGAGTCCCG
CAGGTCGATGCCTTTTCAGTGCCGCGTCTTCCCTGGTCAGGGAGCACACTGGTAGAATGA
CTTTTGTAGTACGACGATAAGATTGTATATGTGGAAAAACGCTTACTAGAAGGGTTCCAA
GGACCACAAGAAGCTGCTAGGATTCACACACGCACGAGCACTCACGCAACCGCAAGAACG
CAC
>Unigene0000006
ACAAACCCGCACATACCCATTCTTCCGATGTCAAGGCTGTGCCAAGCTTTCAGGCATGGC
CGCACCATTGCCAGGGTTACATATACCACTGCAGGGTAAAGCGGAAAGTGGAAGAGGGCA
GCCAAAATTTTGGGCCAGTGGCGTGCTTAAAAGAGGCAAATGCTTGCAACCATGAGCCGC
TGCTGGCAATGTGTGCTCCTTGGCCCAAAGGGGGCCAAGCAGCTGCTCGCCGTGCATTCA
ATACCACACAGGCCGCACCATTAATTGCCTGTTCAGCGTTACTGCACGTAGCCGGCACAC
ATGATTGGTGTGGCCTATAAGCTGCGCTGTGTTGCACAGGCACGGATTCCATGGCGACAG
TGAGGATCTCACACGAACCCGCAGCTATGCCTGGCCGCCCCACGCCGCACTGCTTTGGAC
AATCCAGAGTTGCTGCACGCAAGTGCAAGACGTCTTTGCCGTGGCCGCTTAGCTGCGCCG
CGTTGCACAGGCACTTTAAGCGCGTGTGACTGGGAGGATGTTGGCCTGCACGGCCGTCAG
C
>Unigene0000007
CTGTTCCTACTGCAAATTTCATCAAGCTGTGCATGAGCGTTGCCTTCCGGGTAGCCCCGG
CCAACGCCGATCGATGCGTGCGGCGCGGCGAATCGGCCTGTTGACAGACATGTTTCAGCG
CGCAGCGTGCCGCGGCGAAAGTGCAGCCTGCTCGACATCGCCCCGCTGCCAGGCGTCTTC
CCTCGGTTGCAACGTATTTTTGCAGGGCTTGCCACCGCGCAGCGGCCGGCTTGTCCGCGG
CGTGCAATCCGGCAAGGTCTGGACGCAGTATCGCCTGCGACCGTGCGTCAAGGCGGCCGT
GGAGCCCGAAGGCGACAGCGCTCCGCCGGGCAATCGGCCGCGATGCGGTGTCGATTATGT
GTTCACCAACCCCTCGACTCTCAAGCTGCAGCGGCAAGCTGTAATTGTGTGGTCCCATGG
CGGCCCACGCTCCGTACTGATCATAAAAAAGGCCGGCAGTCAGGAAGCCACTGCAGCGCT
CACAAAGATCGCATCCTGGTGCGGAGGGCTGCCGCACTGCTGTGCCCACTGCCGCGTGAT
TTGATAAATATTATGCTTTGAAGTTGAGGGTTGACGCTGCCATGATATTCAGGGGGCTAA
AAAAAAGCCAAGCTGCGCTGTTGCAGCAGCTGCAGTCCTGCCTGTTAACCCCCATCACCC
AGCATGGAGCAGGTTGCAGAGCCATGGCTTGCATGTGTGCGTCGAGCGGTCGGTGCAGTA
TTCAGAGTTCCCGCAGTACGACGAGTTCACCAGTCGCAGCGCTGTCGACCTGGCAATCAC
GCTGGGCGGCGACGGCACGGTGCTGCACGCTGCGTCGCTGTTTGACGAGGACGAGCCATT
GCCGCCCGTGGTCTCGTTTGCGATGGGCACGCTCGGCTTCCTCACGCCCTTCAATGTCCA
GGACTTTGAGGGCGTGCTGGGGTGTGTGCTGGCGGCCAACGACCAGGCAGTGCACTGCAC
GCTGCGCGCGCGCAAGCGCTGCGAAGTGCACAGCAGTATTGATGACACAATCCGCGTGCA
CAACGTGCTGAATGAGTGCCTGGTTGACCGCGGTAGCAGCGCCAGCATGGTTGAGCTGGA
GCTGGTCATAGACGGCTACCATGTGTCGACTGTGCAGGTGCGTGCGCGCGCGGACGTTGC
AGCGTCGCCGCCACAGCCACTTAAACCTAAGCGGCGTGTTGTTGGCGCGTGGGCGCTCAT
CATGCGCAGCGAACCATCAGTAACCGCAGGCAAGCGTCACCATTGTCACTGCTTGGAGCA
ACCCTGTGCGTCGGCCACAGATCATGCAACATCTCTGTTGCTGATGCAGCACCAAATGCC
ATATTTGCTGCTGCACAGGCTGATGGCCTGATCATCGCTACGCCTGCGGGCTCAACCGCA
TACTCCATGAGCTGTGGCGGGCCCATGGTGGCGCCCAGCGTGCCATGCGGCATCATTACG
CCCATTGCGCCGCACTCGCTGTCGTTTCGCCCCATCATTGTGCCAGAGAGCTCCGACGTG
GAGGTCCATGTGTCGCCCAACCAGCGTGTTCGCCATGTAAGGGCAAGCTTTGATGGACGG
CACACAATGCGCCTGCAACGCGGCTGCTTCATCCGCTGCAGCACGTCCATGTGCCCGCTG
CCTATGATAAACCTGATGCCACTGGATGGGGATTGGTATGGGGGCATCGTGCAGAAGCTG
AAATGGAGCTTGTCGCTGCGACAACACAAGGCAGAACGTATTGTGACATCTGGCGCTCAG
CGTGGCTGCAATTCGCAGGCTACGTGATGCAATCAATGTTTCCGGGGGAGAGCATGTGGA
ATTGAGGCACAAATGGTGCTATTTTGAATTGAGGCCATTGACTGTCTGAAACTGTCAAGC
ATTGCATAGATAGATGAGGCTGATGTACATGCAGGGTCATGCAGGGTGTTGCCTATGTCA
TCATCATCATCATCATCATCATCATCATTACACTGCTTATCGCCCGATTGCTCGGGGCGG
CTAGGGTGTTGCCTATGTGCGGCCAACTAACCGTAATATTTGCCGAAGGTGCATATCTGT
AAGTTCAATACAGGAAGGTCGGAGCCAGCCGGTAGCTAGAGGAGCTGAAGGATAGCTGAA
TTTTATTGTTACTGACTCACAACGACAGTTGAGATGGTCAGAGGGCACCCTTTCCAACTC
CAATGAGGAAGTGGCACGTATGATTTTTGGGTTCCGTGCAAGGCACGGGTGGCACCCTAG
TAACTTTGGAAATCCGACATTTGTGCCTCCCTATACCTCCCTACCCCCCTACCTCCTACA
CCCATGAATTCATCACATTACCGTAGCCTTTGAAAGGGCTTTAGGCTGCATTTACTCTCT
AAATGGGTGTGTGTGGCTGACCCTGATACTCGCTGTCAGCCAGCCTGCCGTCGGCCAGGA
TCTAAAATGGACAGCCTGGGCGAGCATTGCAGCGCAGTTGTGGCGCTTCTGGCGGCCGCG
CTGGAGGCCAACTTGGCCGTGCGCGTGGCCGCAGAAGCGCAGATCTCGGCGGCGATGGCG
TGCGAGGGCTTCGGCGCCACAGTGACGCGCGTGGTGGTCAGCCACGGTGAAGTTCCTTAC
GGCATCCGCCAAATGGGCGCGATCGTTCTCAGAACCTACGTTCGCCAACGCTGGCTGCAG
GACCCGCACCACCGGCTTGTCGCCGGCAGCGCGATTCAACAGGAAGCGGCCTCGGAAGCC
GAAAAATCGGTGATTCGCGACCTGCTGCCACGCGGCCTGAGCGACCCAGAGAGCAGAATT
CGGACGGCGGCTGGGATGGTGATTGCCGAGGTGGCAAAGGCGGAGCTGCCGGACAGGTGG
CCTGCGCTACTCCCAACGCTTACACGCTTTGTGATGCAGGGCCAAAACGAGTACCAAGGT
GCGAGGCACTAGGAGACGCACTTGGTGGCTGTGTTGTGGCGTCTGCCTATCCCATCGCTC
TGCTGATGCCACTTATATTTCATTGCTAATGCTGAGGCACATTCGCTCGCTGATGACTGA
CACAGTGGAAGGTGCGCTGCGCTGCCTCGCTCTGTTCGTGGATGAGCTAGACGAGGAGGC
AACACTAGAGGTGCGCACAGTTAAGGTATCATTTAGTTTCCTGAGAGTATCGTTAAATTT
TTTGAGAGGTTTAATGCGGCTGCAACCCTGAAAGCGTGCAAGAGTGGAGCAAGTGGCGCA
CAGCGGCAGCGCTGCTTAGTCACCGAGCTTGTACCCTGCTTAGTCAGCGAGCTTGTACCC
TGCACTGCCTGCAATGCACTGACGGATGCTGTCACCCTGCCAAGCTGCAATATGTGTAAT
GATGCGCATTGCTTGCAACATTTACGTGTTGATGCTCGCCGTGTCCTTGCTGCAGTTGGC
GCGTGTGCTATTGCCGCAGCTGCTGCTGCTGGTGTCCAGCACCGCCCTGCACCCGCGTCT
ACGGCGCAAGGCGCTTGCAATGTTAAGGAGGTGCGGCATTTTAATTTTTTTTGCGGGACT
GCTGCTTGCTGCCCACTGTGGCAATCCTCCTGGCCACTGCCATTCCGTCTTTATGCATCC
CCTGCCACATCTACGTATGCAGCCTGCTGGTAGCTGGCGAGACGATGCGGCCCAACAGCA
CAGAGAAGATGGCTGCGCTTTGGGCGCCGCACCTACCTGCACTGGTGCAGGTGATACAGT
CGCAGGTCGGCGCGCCGCTGGTGATCAATGATGAGGACGATTACGGCTGCAAGCTGCAGG
CGCTAGGCTGCCTGCTGCGGCTGCTGGCCGCAAACAGTACTGAGATGGCGATGCACGTCC
CTGCTTGCTTGCAGGCCGCTTGGTCACTGTTGTTGGATGCGCTGCCGGTGTACCTGCGCG
TGGTAGTGGCAGGCGAGGAAGGCGGCGACGAGGCGCGCGGGGTGGACGAGGCCGATGGTG
GGCTCTACAGCCTGGAGACGGTGGTCAGCCAGCTGATGGAAGTGTTGCTCACGGTGGTGG
GGAGCGAGCGGTATGCGCCGTTGGTGGAGCCGCACCTGCAGCAGCTGCTGTACGTAGCGC
TGGGATACGCGTGCATGACAGCAGATCAGGAGGCCCGCTGGAGCGAGGACCCCAATCAGT
TCATTGCAGACGAGGAGGACGACATGAGCAGTGCGCGTGTGAGTATGGAGATGCTGGTGG
AGGAGCTTGTGGAGGCGTACGAAGGCGCAGCATTTGACGCGCTGGAGCAGGCGCTGCGGG
CACGCATGGCTGAGTCGGCTGCGGCACGTTATGCGGGGGAGGCTCACTGGTGGCGCCAGC
GTGAGGCTTGCTGCCACGTGCTGGGCTGCCTGGCGCACCACTTTTGTGACGCGCTGGAGG
AAGGGGAGCCGCTGCCGCTCGACGGGGCGGGCCTGCTTGCGGACTTCCTGCGTGAAGACT
TGCCACTGGGCGACGCGGTTCCCTTTCTCACCGGCCGCGTGTTGTGGGTGGCGGGCAGGC
TGAGGCCGCTGCTGCCGGTGGAGATGGTGGACAGTGTGGCGCGCGCCGCAGTGGACAGCC
TGGCGCCGGGGCTCCCGCTCGCGCAGCGCATTGGCGCGTGCCGTGCGGTCGCCAAGCTGA
GTCAAGGCACGGCACAGGGGGTGGTGCCCTACATTGACCGCGTGTATGCAGGTACGCGGA
GCAGGCTGGCTGGTTGCAAGATTCGTGAGCGCTGATGGGGTGGGCAGAGCGGCAATTTCA
AGTCGCGGCAGGCCCTGTACGTACGAGGCAGCAGCGCAGGAGGCCCTTGACGCATCATCC
TGCTGCGGCGCTTGCTTGCACTCCTGTGCAGGCATTGGGATGCTGCTGGAGGAGGCAGGC
GAGGACTGCGTGCACCTGGCACTGGAGGCGCTGGCGCCCGTGGTAGCGGCACACCCGGGC
GCCGCCGCGGCCATGTGCCCGCAGGTGCTGCCACGCGTTCTGTCCATCTGGGGCTCCCAC
TCGCGCGACCCACTGCTCAGTGAGGATTGCATTGACGTGATAGATGCGCTAGCGCGGCTG
CCAGACTGCCTGCCCCACATGCAGGTGCGTGGGGCCCACCCTGGACCAGTGGCTGCTTCT
GCCTGCCCTAGCGTGCGGCTGCTCCTGCAGGGTGCGCTGCATGGGCGGCCATGACTGCGC
ATACCCAATAGCTGCCCCCCCTACTTGCAGGCGTCGCTGCTTCCGGTGCTGGTGCCCACT
CTGCAATCACATGGCAAGGCAGGCCAGTCGGTGGAGGCTGCGCTGCACCTGGCAAACACG
CTGCAGCTGCTGGCACTACTTCTAGCACATGCACCCCAGCACGCGGCACTAGCTTTGGCT
GAGCCGCTGCTGCCGCTGGTTCTGGAGGTTGTGCAGCAGTGTGAGGAACCTGAGTGCCTG
CAGGAGGCGTCTGAATGCCTGCAGTGCGTGACAGCATGGGCAGCATCTGCATTATCTGCC
AGCACCATACGGATTCTGTGCGTGGCTGCTGGTTCATGCATCTTCACGGCTGCAGCATTG
AGAGCCTGCGCAAACACGTTTTAATACCTGTCCCTAGCTGCTTCTGTCGTCTGATGATGC
CATCCTCATGGCTGCTGTTTGTGGCACAGGATTTTTCTGCATGCAGGCGGCGCAGCGGTG
CTGACTGTAAATAGGTGGCAGGAGGGGGAGGGCGTGACTGCGTTAGTGATGGCGGTCTGC
AGGCTGCTGAAGCGCAGCGACCATGGCTCGGCAACGGTGGGGCGCCTGCTTGTTCAAATG
CTGGTTGCTATTCCAAGCCAGGTGGCGCCGTCGCTGCCGCTGCTGATGGACGCGGCGGTG
CGCGCCTTCACGGCAGTTTCGCCGGTTGCGCAGGAAGCGCTGCTGTTGTTCTTCGCACTG
CTGCTGCGCATGAGCGTGGAGCAGGTAGTGGGATACCTGGCGGTACAGCAGCAGCCAGGT
GCGCACTTGTTGTGGAAAGCGTAGGCTCCATGTGCAGGTGGCTTGCTGCTGTGCGGTGGT
GCTCACAAGCGTATCAGGCAGGGCTATGTGCGCCGCTGACAGCGCAACCGTTTGCATGAC
AGGCTTGCCGTGCACGTCGTTGGAGATTGTACTAAAAGCATGGGTAGAGCGCGCGCCCTA
TCTGACAGCAGCACGTGAGCGCAAGCTGCTGGCGGTGTCCGCCGCTGGGCTGCTGACCTG
TGACCACGCAGCGTTGGACTTGATCCAGGTGCGTGGCACGCGCTTGGATACAGGTGATGG
CGTGCGCACGAGGCGGCAGGCTGCAGCTGCTGGAGGGGAGTCGTGGAGCAGCGTGCCTGC
GCGTGCCAAGATGTTACTGCTGCTGGCGGATGTGCTGCTGCAGGCAGAAGCAGACGCACA
GGAGATGGAGGAGCCAGATGAGGGCAAGGAGCACCAGGATGGCACGGTACAGCGCAAGGC
AGCGCTGGCAATGCATGGAGGCGGCAGCAGCAAGGAACTACAGCACCTGGCCGGGCTGGG
CGAGAGAGCTGAGGAGGATGAGGATGAGGGCAGCTCGTCTGCAGTGCCAGACGTCGCACC
GGGGCAGAGTGAGCCGCAGGTGGTGAGCGCTGCGTTACGCGACCTGGGCGCCCACCACCC
AGCACTCCTGCAGCAAGCAGGTGCACATATGAGTGTCGCGCAACAGCGTGTGGTGCAGCG
GGTCTTGCACGTTTGTTTATAATTGGGGAATACACATACATAGAAATTTTCGAAGCTAGC
AAGTGACTTTTGTCTGTTTCTTGTGTTTCGTTGGCTGTGCACAAACGCCGCCACCCTAAT
ATCTGTGTTCAGCTGCCAGTTGTGAAGCAACAGAAACGAATCAGCAGACAGTGTGGGGCC
ATCTGCGCCCACTTTGCTGCCACTTTTTTAGGCTCCGTCCTCCTCACACGGCAATGGTGT
ATCTCAACACCCACAGGTGCCTTTGTTGCACCACGTTCAGAAAGTCCGGGCGTCTGGACA
ATGGATTAGCTACATTTATCCGGCCTGGCCGGTGTTCCCACTCAAAGTGGAAGCTCTGCA
ACAGGTCATGCCATCTGCTGTGCATTCTTGACAGCTGGGCTTGTGATTGAAAGAACGTCA
ACGGCTGATGATCTGTTATCAGGGTGAACTCTTCCCCCTCCAGATAGCACCGCCATGTCC
TCAGGGCGTGTACAACCGCCAACATTTCCTGAGCACCAGTGGTGTAATTCCGCTCCGCAG
CGGTAAACTTTTTGCTTTCAAAGGCCAGCGGGTGTCCGCCTTGCATAAGCACCGCTCCGG
TACCATGCATACTGGCGTCACATATGACCTCAAAACGCGCCTTACCCGGACCAAAATCCG
GTAGGGCCAGCACTGGTGCTGTGATCAGAGCATCCTTCATGCTCTGAAACGCTGCCTGAC
ACTCCTGTGTCCAGGCCCAAGGCACTTTCTCCTTGGTTAGCTCATGCA
>Unigene0000008
CAAGCGGGCGCGGCTGGCGGCGGGCAAGGAAAACGCTGTCCCCCCAGGTAAGTGTGCGAC
TTGGCAAAGCGCGGCAGACCTGGAGCAACCCTGCTCTGTTGTAAAGGCCTGCGTTGCCCC
ACTTTGACGTCTGACCGCCACCATGGCTGTGTGGCGCATGCAGGTCAAGGCGGCGCACTG
GGGGCGCACGTCGCCGTGCCGCAACTGCCAACGCCCAGCCCGCAAGGGACACACCGATGG
ACATAGCGTGCCGTGCGCTGCGCACCTGCTGTGCTCGCGCGACCTGGCGCGGGCATTGGA
GGAGCTGGGTTACAGCAACCACGCGCTGCTGCTGCGCGTGCTGGGGCGCGGCTTTGAGGC
GTGGGGCATGCGTGGGCTGACGTCATGCGAGCGCACGCTGCGACTGCTGGACCGTACCAA
CCTCCTGATGCGGCTGCAGGGCAACTCGGTGTACAAGCTGGGCACCCCGCCAGACAAGAT
GTGCGGCTTGACACGCCAGCTCGTGACGTCGCTGCTTGCCAATGCCGACGCCCGGCTGTG
GCTGCTGCGCCAGCTGCCGCCGGAGCTGCATCACAGCGTGGTCGAGCGCAGCTTGCCCAG
CGATACGGTTGAGCTCGTGTTCAGCCAGCTGGTGAGCTGGGCGGGCTACAAGCCGCAGGC
TGACCTGGCCGCGGCTGCGCTGAATACGATCGACTATGCGGTCAGCCAGGGCAACAAGCC
GCCGGCGCAGCGTGGCTACTACCACAAGCACGACGCCAACGGCTGGCAGCTGCGCGACAA
GACGTGGTATACGTTGCATAT
>Unigene0000009
TTTTTAGGGCTCCTCCTAGCTTGGGCAATGATTATACTATTAATTTTATTCTAGTAAATG
CGGTCCCTTGCCGGGGAGGACACGCTCAATTACCTCATCGGTCTGTCGGAGGTGCATGGC
AGAAAGCCGGCGGACCCGAGTGCCGCAACGCAGTACGCAGCGTCGCGTCGCCGTTATGCG
GACCCACGCGCGTTCCTTTGATGTGGGCATACTACTGCTGCTGCTGCTTTGCTGGGACGT
TGCCACGGTTACACCGCGTGCAGGCTGCCGCGGCACACTCTGTGCACCAGCACTCCGTGC
ACGACGATGCTTTTCGGCATCCGCACACCTGCGCCAAGCTCACCAGCGCACTTGATGCTG
GGGTTGTACCAGGGCGCAGCAGCACCATGTGTTTGGCATGCAGCCCCAAGGCTGCCGTGT
ATCTTGCATGCGCTGGAGGATTCCGGCTCGGACGGGGCCGGCCAGCCAACGTCCCTTCTC
CGCAAGATTACGGAGGCGGTCGTTAACGATATTTAAGGCCACAGTTTGGTCATCGGGACT
CGCGGGCAGGTTGCGATCCGCCGGGCGATGGATCGTCGCCCCTGGGCACGCCGATCGGCT
GCGAAAACGCCGTGCTGGGTTTCAACGTTCTTGCGTCCAGCGGCGTAGTGGAGTGTCACG
GTTTTGCAAGACTGTAGCAGATTGCACCATTGCTGCTGGTATCATAACATGCAATTGAGC
TTTTACAAAAAAAGGCATGGCGCACTGTGTTGCCCTCAGTGCGCAGTCCAGCCTGCATGC
AGTGGGGGCCATAGCACTACCACATGTGTGACTCCTTACACACAAGGGATCCCACCTCTC
ATTGCATACGCTGGTGCTGTGTTTCCAAAAGCATGCAGTAGTACACACGCTGTTGCTGCT
GTAGCCCTGTTGCTGGGATGGTGCACATGCATGTCAAGCACCCGTACACAAGAAGCCCCC
GCAGCGTAAATTTGCCACAGTTACACTGCGTTGAGGCTGCCGCAGCTTACTCTGTGTGGC
AGCACTTTGTTCTCGACGATGCCTGTTGACGTGCGCATACCTCCACACGACTAAGCAGCG
CACGTAATGCTGGGGGTGTCCCAGAACGCAGCAGCACCGTGTGTTTGCTTGGCATGCGCC
CTAAAGCTGTCATTTACCTTGCCTGCACTGGAGGCTGCGTGGCTGTGACATTCATAGCTG
TGCTCGGTTTCTTCATCGTTGCGTTGAGCAGCGCGGTCATGTGTTATGTTTCCGCACGCA
TGTATTCATGTTGCACTGCCTCCTCCATGCCTTCTGGGTTCGCTCCACTAGCCTGCGCCA
CTCAATGTGAATCTCTAAAGGGACAAGGAGCCCACTTCTACGTTTTATGAAGCGCCGGAT
TAGCTTGTTGGCCTTTCTTGTCAGTGAGAACGGGGTCCTTAACCCTTCCTCTGCCCGGCA
AGCTGTGGCCAAGTGGCATGAGCCTGCTGATAGCGCTTCGCAGTCTTTGGCGATTTCACG
TACTTATTCATTTGCTGGAGCAACCATCCCAAACTATTCGGCGCTAGCCACGGCCCTGTC
AGACCTTCAATCAGACAAGGTCGCTTTCCTATTTTTTTTCCCGGGCACTTCCCCTATTCC
ATCACCTCTGCAGCCACATCAGCGCGCCGCCTATGTTCACTTGTACGCTCTCCTCCGCCC
CAACGCTGTGTATTGATGATCCTGATATGGCAGCATCGTACTACACGAGCAGCATGACTT
GCTTGCACACCCAGCACAGCCCTGTTTATCAGAAAAGTACTGCATTGGATCAACCTCTTC
AAGAACGTATGCAATTAATGGCAGTTTTAGTGACATGTCTCAAATACGCAGTGCTGACAC
AATTTGGACCCTAACATGTGCAGAGATGGTAGCAACGCTGCATACTCATGGCTGGAAGTA
TGGCCACGCCGGGAGTCACGCACAGCGGCTAACCATACTACGCTTAGTGGGGATGGTTGC
CCCCCACAAGTGCCCCGTTTGGGAGGCTGATGAAAAGTAGCATGAGGCACCACCGCTGCG
TATGTATCACCACCTTGACACATGACAGTAGGGTGGAATGTGATCACCTACGCGGTTCTG
GGGAAGATGCCGTACTGATCTTCTGCGTATTGTCTTCACTATAATGGTCCATGCTATGAC
TTCAGCACGCTTTGTATTTGATATACATTATTCCTTCATGCATAAAGATTGTATGGTGCA
TCATTCGGCTGTTGAATTTTTTACCTGATCTTTCCATCAATTACATATTTAGTTGCTGCA
TTCTGCCCAGCCTCACACGCAGCTGGCAGCTGAACCAACCGCGAATTCCCCATCAACATG
CACCGGTGGTTGCCTGTTCCTTTTTCAAAGCTGTTTGCCCTGGCGAGCAACATCATTTGA
GCACTGCTCTCTCCTCGCTGCGAACAAAAAAGAAAATATACTCTCTCCTCGCTGCTGACA
CCAGTCCGACAGCTACAAATTGATTGCTATGACAATGATCTCCACATAGCCTGACGCATA
TTCTATCATATCGCTGTTTTAGACGCTGCAGGCCTGCCAAGCTGTTTTCCTGACGGTTGG
GTGTGATGGCGCATGCCGAGAACCTCTGGTATCATGACGTTTTTCATTAGGTTCCTCCTT
ACTGGGACGATGATTGTACTACAAATAGCATTCTAGCAATGTGCTCCCTCGCCGGGGAGG
ACACGCCCAATTACCTCATCGGTCAGACAGGGCTGCATG
>Unigene0000010
CCATGCGGTCAGCCCCAGGGACATACGTAACAGGGGATTAACATAACAGTAAAATTCCGT
CATGCATGTAAACGAAGTGCCCGAAAAAAAAATCCGTCTGCTGATTGACAGGACAGCCTT
ACCTCACACATAAGGTAGATCCCAGGATGCCATGCAGTCATCCATGGGGCAATAACCGAC
AAAACATCGGATGGACAAATAACATACTATCATTGGTCTCAGTCCCCAGCACAACATCCC
ATAAATGGATCAAATCACACATACAACTATCACAGCACACAACTCGTCACACAAACCAGC
ACGCACGCAGCTGTACTGTAGAGCTAGTAGCATTTCTGCCCAAAGGGGCACTCAAGGACG
GAGTATGGACTTTTTAACTCTGTTCCCGAATAAAAGCAATAATAGTAACGAGAGTCAAGC
TCGACCAAAAGGGCAGAGGCAGTAGTCAGCGACTGGCTGGACATGTAGGTGCTATGATGA
ACCAATCGGTATAGAGTAAAAAGGAAAAATAAAAAAAGGCCGAAGCATGAATATTTCCTT
AAATAGCTTGCGAGCTTAAGCTGGGCTTGGCTGGGCTTGGCGTAAATTTAGGGGTTTTCG
GCTTGCAAGCCCTAGTGAAGCCCGTGGGCTTGGGGCTGTCTTTCTAGCCCCCGGGCTTGT
AAGCCCCGACGAAGCCCACCGAGCTCGAAGACAAGGGAAACACACATACAGGATGCCTCA
GTTCGCCCCCCTCATCCTGCCGGCAACAGATGTAGGGAACTAATCAAACCCATGCAAAGT
CCTGATCAAACGCCCACTGCCCCTGACAGGCCCTTAGCCGCGCCACCCCTGCTTTCGCCA
CCAGGCTCCGCGTACCGCGCTGCTTGTGGCCTGCTGTTTCGTAGAGAACAAGCAGCAAGG
ATTCACTAATCGAAGTACCATCGTTGTAAATGAAGTTTATTAAAGCGTGATATATAGTCA
CCGCGCTGCCAAACGTTCACGACCCGCCTCAAGATTGTGCTCCACACCCTCCGACCGGGA
ACTGCATGCCGACTTTGAGGCTGCTGCTGATTCAGATCTTGATCACGACAGACGCACACG
CACACGCACGCGCACGCGCACGCGCACGCGCACGCGCACGCGCACGCGCACGCGCAC
>Unigene0000011
CCTTCGTTACCACTCTAGACTATGAAGAACGATATCAATGATGATGCATTTCTTAAAGAG
TACGATGAACAATAATAATAATGGCTGCAGGGAATGCAGAAATAATGCTTTTCCAGTTTT
GGCGACTTTATTTGTGCCGCCACATGCACACATTTAGGCACTGCATGGGGGCTGAATGCA
AATCCACATCAATAAAATGAAAGGAAATTGAGATATGCAGCATAGCAAATACTACTATCT
CCTCTTATTTGGCCTAAGAGCTTGGAAATGTGAGCAAGATGAAAAAAGGTTTCAATATAT
ATTCGTCACATCCACCGCTTTACACGAGAAGCCAGCCTGCATGAGGGTGCCACCAGTGTC
CCTCCTTGGCATCAGCCACAGTATACTGACCTACCGCAGGCGGCGGCCGCCGCCCAAACC
GGCTGCGGTCAAGGTGTCGACCTCTTCGGTGCCATACATCGCGGCATACGTGCGGTTGTA
CCCTGCGGAATGGGCTGCCGTGGGAGGCTTCATGTACTTCTTGCCGATCGGTGTGGCGAT
GCCCTGGGGCAGTGTGACCGTAGGGAGCACCACGGGCGCCACCTCGGTCTCCAGCACACC
TCCCAGCGTGTCTGTCGGTGGCACCACGACCTCAGGCTCCACCTCGTAAGGGGTTGTGGT
GCCGTAGGGCACCTCAGGCTCGTAAGGGGTTGTGGTGCCGTAAGGCACCTCAGGCTCCAC
CTCGTATTTCGCGTAAGGGTCTGTGCCATAAGGCGTGATCACTACTGGCTCTGGCTCCTC
AACCTCTAAGTCGTAGTACTTCCCGTAGTATGACTTCTCATCCCTAAACTGCACGCCCGT
GTCGATGATGTCCACAAAAGGGAAGTTCTCCACATCGCCCTTGGGCAGCTGGCCCAGCCA
CTCGGTCTCCATCACCGTGCCATCCTCCTGCTCCAGCAAGAAGCGGCAGTCCCTGTACTT
CTTTGGCCCTGTGTACGTCTCAAACACTGCGCCGTAGGTGTTCTTCAGTGTCACCTTCTC
GGTGTCTGTGGACCCTTCCGAGTCCCGGCACTCGTACTCGACGGAGGTAATGACGCCGTA
CTTGCCCACGTTCTGGAAGTGGACCTTCAACCATCCCCACATGCCCCTGTTTGCCATGAG
CATCAGCTGGATGTTCTTGTCAGGCTCAGGGCACATCACGCGCTGCAGGATGACCTTTGG
GTTCGACGGCGAGTCTCCCGTGGCATACTCCCAAGCCTCAACGTACATATCCGCCTGCAT
TGACTGGCAAGCCTTGCCCGATGCATGGCCAGATTGCTCGGGGCACACATCCAGCACAAC
GCCGACAGCAGAGGTTTGTCCCTTGGGGCAGTAGTACTCATCAACGCAGGTGGCCCTGAC
GCACGCGCCGCAGCCGACTCCCAGATCACTGCCCATTCCCAGTGCCTGGCGCGCGCCACT
GCTCAAAGCCAGGCCAAAAAGGTAAGGATACTTCGATTGGTCCAGCAGGTTGCTGTAACC
GCAGCCTCCAGCACCGACGCCCATCCAAAAGTCGGCGGTGCCAGCAAATTGCGAGTCCCA
TTCGGGGTCGGCGTACTTGGAAAAGAGGACATCGGACACATTTTTGCTGAGTCCTTCAAG
ATAATTGGCATTTTCTACGAACATCTTGAGGCCCGTGTCGCCCACCGCGATGGGGTTGCT
GCCCGACGTGCTCTGCGGCTGGTAGTAGGCCAACGCGGGCGCAGCCAGTAGCGCGAACGC
CAGTGCAACCGGTACAAAAGCCATTCTGTAATACCAACGCAAGGCAGAGTCATTCAGGGG
CAGGCTTGAGACCGTGCAAATGTAAGTCAGACGCGCGTGATCCCCGACCGACCGACACAG
CCGACCGCCCCATGCCGACAACGCCCGGTCAGCGCCCAACGCGGCGAAATCCTGGAAAAT
ATATCACATAAAAGAGCCAATATACATATTAGATACTGTAAGTTATGGCTCGTTAGTATA
TCAAAGGTAATTGCTCCCACGCAAGACACGAGTGTGCTGTCCGTCATGCACGCATGCGCT
GTGGCAATTGTGCGTCGGTGAAGTACCAACGGCGATCTATGAGCAGCATCATCATAATTA
TACAATAACGTTGCACTCATTTAGTGCGATGCAGCCCCTTATCACGCAAGTTCAAATCGT
CGCAGAACGGACAGCTTGTGATCGCTTGCGCCGGCGCATGCGGTCACGTCCGATCAGCAA
GATAGCACAAACGGGAACGCAAGGCACATTGTCAAATTGTCACAAATAACGATTCGTTAC
CTGATGGCTATGCGCAGCCCTGAAGAATGGTTGGAGATTGCTGTCGCTTGACCTCAAGCC
CGCCAGAAAGCGATGGCAACGCAATGGCAACAGCCGCGTATTTCACCGCGCTTTTGCTTG
TGGAACTCTTTATACAGAGCAGCGATGTAGTTTGCAAGGCAATTATAATGCAATCCTAGC
TTTATGAGTGACACAAACTCGGTCAATTACGAGCGGTCAGGCAGCTGTGAGCGATATTGC
TGACCCCAACTAAATTGTGTGGCCCGCGGCCCGCATCCGTTGATAAATTTTTAGGGACGC
GCTAACTCGGTTGGTGGAAATTTGGCTCATCAGATTTAGCATCTATCTGGGGGTATCTAT
CCGGCGCTAGCTTGTCAGCGCGGGCGGGGCAGCGCAAGGCGCACGGCTCCCTTGTGCGAG
TGGGATGGTACTAGTTGTAGTTTTAGTTTCAGTTGCTACGCACGCAGCCAGGGCTGGGCG
TAATTTGAGGAAGGAGGAGCCGCCCCATTCAGGTCGGTGAATCCCCTACCATGCGAGTGC
AATGGAAAAAAGGGGATGCCGGGCGTTGGCCGAGCCATGCTTCGTGCTACATGTACACTC
ATCGCTTACTCGTGTATACTCGCGCGCGCGCGCGCACACGCGCACGCACGCACACGCACG
CAC
>Unigene0000012
GCTGGGCTGCGGCAGCAGACAAGCTGCGACACCCAGCTTGCGGCCGGTGCTGCTGCTGCT
GGCACACCTTTCGTGGCGCCCCGTGTGTGCCTGAGCACCGCTGTGCTGCCACCAATAACC
TCGGCAAGCAGGGCAACATGCGGATCTACCGGTCGCGCATGAGGCTGCTGCAGCGGCTGC
GCCAAAGGCTGCAACTCGCAGTGCCCCTGCCGCGTGAGCGGCCCAGCCTGCTGCTGCTGC
TGGGCATTACGGCACACGGCACCCAACTTAAGGCAGCACTCAAGTGCACAAATAGTGACC
CATTATTGGAGGCGTGCTGCAGATTTCCAGGGGGGGGTAATTTCCCTTGACCTCTGAAAG
CTGGCACGCCTTGTCCCCGCCCTAGATGGTCTTGCCGCCGGCTGCGCAAAGCTTTAAGAC
CATGGCGCGGCCGTGCTAGGTTCTGAAGCGTCAATCAGGGGTGTCTGGGGTTGACAGGGG
ACCTCAGCTGCCCAGGGTGTCGTGGCGGGGTGCCGCGCTGCGGTCGCCCTGCACCGATGC
GACGGCGATGCAGAGCTGCAGCACGATCCAGGGGTGGCAGGGGCTGCCATCGCGTGAATA
CTAGTAACAAGACATATACATAGTTGTGAGGTAAAAAAACTGCGAAAGCAACCCAGATGG
CGCCGTTACAACTGCGGCTCGCGACATGGGTTGACCGGCTGCGATGGCCCCAAAAGGCCG
CCGAGCGCTACATTACGACCGCACGCACGCCCGGCAAGCGCAAAACTACTGGCAAATGCA
TTCTAGGATATTTGACAGGCTCTGTGCCGCAAGACATGGCGGATCGGGGGTTCGCGAGCT
GTTCCGGAGCATACCCACGCTGGGAGGGCGGATTTGAT
>Unigene0000013
CCCCGACCCTCCCAAGTGGCACTAGGGATGCACAGCGTCTACCGCTCCCTGCAATGAGTT
GCACGCCTGGCTCCAGTGAGCGCCTGCACGCCTAGCCCACGTGAGCGCCACTAGGAGGGT
GACAGATCTGCTGCGGCACGCCCATTACAACACCCTCCCCTCCTGCCTGTCAAGTGCAGC
TGCTGCATGTCCTGCGCCACCATTCGTGTGCTTGCGCCAGCAGTGCATGGCAGCTACTAC
CTCTCGCAGCTCGTCAGCAGTGCAAGGGCACTGTGTCCGCTTTCAAGCCAACGACAACGG
CAGGTATTCTCGTCGCTGGACACGCACACCTGCGAGGCTGCGCAGCACACCATTTGGGAG
TGTCAGGCACGTCGACGCTGCAGTCTGCGACGCTGGTGGCCTTAGCTGGTGGTGCCGGCC
CTGCGCATGGCTAGATCTGTAATGGACATGCAGTCACAGCGGCGAACTGCGCAGCCATCG
TACGGCGCCAGACCTTATGCAGCCTGTTGCAGTCTAGGGGAGCGTTTAGCAGGCCCACAG
GCAGACGCGCATGCCTGCCGCGCGTCGTTGGCACGGCGCTGGCGAGGGTTAACGGGGTGG
TGGGACTGGTTGCGCGGCGCGGGGGCACAACGGCCGCGGGACCTTGAATGAGTGTTTGAC
CGTTTGTTCCGCGACGTCTCGCTGCCGCTTGCGCGCGGTTGGTGTTGCTCCTGTTGCAGG
TTTGGTATGTAGTCGCGTCCGGGCTGCACGTGTATGCGACGCACACCCATTTTCTACTCA
GGGTCGGATCAGGTGAAGGGGAGCTAGGTTGCGTGCTTGCTTGCAGAGACGCCGGTTGTG
GCATCACAGCGTGCTTTACCGTATAGAAAAGTGTCGGGCTCACTCTCCGGGATGCAACTG
CACAAATAAATAGAACATGTAGCCAGCTTGTAGGCGTTACAGTTTTAGTTGCTACGCACG
GCTGCGCGTAATTTGAGGAAGGAGGAGCCGCCCCCATTATTATTATGGGTTGGTGAATCC
CCTACCTTTAAAGCTTGTAGGCATAAAGACATCTCACATAAGCGACAAAGGTTCCACATG
CTAATTCACAAGAGTATATGGCGCCACGGTCGGCACCGCGCCGCGACATGCGCGCCGTCA
TGCAGGTCAGCTCCCGTGACGCGCTCGAGGACATCAAACTCAGGGAGCTGCTCTTTGCCG
ACGACCTCGTTGTGCTAGCGCCCTCGGCGGCGGCGCT
>Unigene0000014
TGCTGTTACGACCTCGGCCAAAAGGAAAGTCCCCCTCCCCTGTATAATTGGACAGCATAC
AAAGAAAATTTGATTAGAAAAGTATCAAATATCAAATAAATTCCCTGTCTTCTACCCACC
CATGCAACACGTTAAAATCCTGCGACAACCATGTCAAGACCCTGCCCGCCTGAGGCAACC
AATGTTCATAAAGACGATTATAGCTGGAACCCATGTTAGAGACTGGGCGATAAGCAACGT
AATGGTGATGATCACAGCTGGAGCCCATGACCCAGGTACAGCTCACCACATACATGCAGC
ACCTTCTGCGTACCTATATACAGCACCTGCGCGCCACAAAACTGCAGCGCACGGAGTGCT
GGAAAAGCCAAAGGAGATAGAAAATTGCATCACTTTTACAGAAGCATGCCAATGCATTTG
ACTTAATGCATCTGTGCACATGCAACATGCACACACGTTTCAGCACAACAGCCAATTGAA
CGATAGGACTGTTGTTTGGTCCGCTGCCCCTGTCGTCCGCCTGCCAATCACATGAAGTGG
CTGTACGTTTTCAACATCAAACCAGGAGCCACATGTGGGCAGGCTCCTGCATGCCGCGCA
CCTGCACTGCATTGAGCGCCCGCTCACGCTGTTTGTCATATAGTTGTCGTCATCCGCCAG
CTCCGTGCCGGACGGGATGGCGGCTCCCCGGCAAAGATGGCGACGCGGTAGTACAGCGCG
CTGTCGCCCGCCACCAGCACCGGCTGCACCTCGCGAGTTCAGTCGCAGCTGTGGAAGCGC
GCCACGCCACCTGCACTCATGGCAGCGTAGCATGGGGCATCCATCAGGCGCAGCAGTACG
GCAGCGATACGGCAAAACGGCAGCAGTGACAGAGGCCTGGCCCCACAGAGGTATGGCTGG
AGCAACGCCGGGAAAGGCGCTGAATTGTCCAGTCCCGTGACTTCAACCAGGCCATGTGCT
GGGAGTGCCAAACATTTGCGGAATGCAGCACAATGGGCCATACGGTAAATGAACCGCTGT
CATTGGCGTCAATTACAGAGTGTGTGCAGGGGTCCGTCTCGCTCACACAGCAAGGATTTT
CATACAGCATCCAGTGCCTTGACCGGCACGTCTCGCGCCGTACCTTTGCCAAGCCACGCC
AGCGGAACACAAGCAAAAAGCACCCAGCTACGCGCCAGCAACCGACAGCGATTGCGCCAC
ACCAAGTTCCGCTGCTTGTACAGCATTCACCTCAGCTGATTCAAAGCGCAACAATCAGCA
GCAAGGTGAGCAGCAGCAGCCCGTTCTGTAGCACTGCTGCTGGCAGCGCTCGCTTCTGCA
GCGAGTCCGCGACCTGTGCCGCATAGCCGCCCGCTTCCGGCAGCATCACAAGTCCCGGTG
TCTGCTCAACATACCAGCCTCGCGCCCAGCGCTTTATTTGCCACAGTAACACTGTAGGCA
GGCAGAACTTGATGATAATGATGCGAAGCGGCAGCACTAGCTCGCATGGGCTCGCATTTA
TCTGGAATGGAAACAGCAGCTCCTCTAACAAGCGCGCCACCACAATGTAATGCCTCGTCA
ACTTGTCGATGAGTGTTGTACAACCCGGATCCATGCACGTACGCAGGGCGACGCACAGTC
CTCCCCCCGGCTGGCAGCACAGTAAGCAGAGAAAGGGCGCAAGACAGTGTGTGCCACCGA
ATGTGCTGTCAAACCAGCACAGTGAGCAAGGCTCATTACTAGAAGACATGATGACGTCAG
AGGGTGTAAGGCGGAGCATCAAGCTGCTGGGTGGCTTTCCGCCCGTGCTACGACACAGTG
GCTTGCAGATGGACTGGGCAACCGTGCAATTCATCCTGACGGCCGTCATGAAGCGAGGCC
GCACTCAACCGCATTACGCTTGCTGCACTTGCCAGTACACATAAGCGTCTGAGCAAGCAG
CGGAGGGAACGCAATTGGCCGCAGGGCTGCAAGGAGCTGCAAGTTTGATAGGTATACAAC
GCCACGCACTGAGTAGCACTCTCACGCTAGTGATACAGCAGCTCGCAACTAGCTCTGGCA
GCTCTAGCACGGTGCCACCTTTAATCAAGTAGCCAGCCAACACGAAAGCCTGTGATATCA
CTCCATGTCGCGTCCATTTGGCGAACGAGGCTGTTGTAGGTACGCTCAAACGATGTTTGC
AGTGGATCGAGGTTGAAGCGCAAGGAGATGTGATGCACTCGTACCCCCACCGGCTCTGAG
CTCCTAGCATCGCGAGGACATGCTTGCATGGGACCACGCACTTGCTCAGCATAAAGAGAA
GCGTCGCAGCTGTATGTC
>Unigene0000015
AGTGCTGCTAGGGTGACACCCCAATGCCCTGCCGGCCAGAAACTGTCGATTATGCGGTCT
GGCCACGTTGCAGTGCCATGCCGTTGCTCCTCCTCCCTGTGCTGACAGCCAGGGGACGCG
CTGGCAATGCCAGCAGTAAAGCCTGCCCGTTCAGGCTGCTGCACATGGCAGCCGCGATAA
TTGTATTCTATTTGCTGCATCCGGCACCCGTGCGCGCTCTTGCGGACTACACTGCCGCCT
ACGATCTCCCCGACGTAACGCGTGTGGAGGGAACTGGCGATACCCCGTGCTACTCCGTAG
GCGGCGCAACCCTGTGCCTGCCTCGCTTTTACATTATCGGCATGGCAAAAGCGGGCACGA
GCGCGCTCTGGTACAAGCTGACGCATCACCATCAAGTCCGCATCACGCTGGGCAAGGACT
GTCCCGAGTGGCAGGGCGCGGCCACCTTCAGCGTGCGCGACACGCTGGAGTGGGTCTCTA
AGTTCAACTACACGGTCGACGACGCGCGTGCGGGCTGCGTGCTGATGGGCTCCTGCATCC
TGTTTGCTGACGCCGGGGCCGCGCGCCGGGCCCAGCAGGGCGCCGCCTACTTCCGCATGC
TGGAGGAGAGCGTGCTGCATGATGCCGGCGCCAAGCTCATAATGTTGGTGCGCGACTGGC
CGGACTGGGCGTACAGCGTGTATAATTTTTGGTGCGGACAGCAATACGGCGACGCCGAGT
GCGCACCAGGCGGCTGGCGCCAGCCCTCGGACCATCGCTCGGCCGAGCACTTCCACGCTT
GGGTGGCGACACACCCGCACTGGTACATCGACACACATCGTAGCATCTTTGAAGTGCTTC
GTAACACGGTTGGCAACGAGCGGCTGCTGGTAGTTGACCAGCAGGACCTGTTGGAACAAC
CGCTTGAAACGCTGCGGCGGATTGAGCAATTCGTGGGCCTGGAGGAGGGGCACTATCCGC
CAGAGGTGTTGGAGTCGGTCAACAACGCGGGCAGCAAGCCAGGCATTGTGCAGCTGTCCA
ACAAAGCTGACGTGGGTGGTGGTCACGAGCCACTGCTGTCGGCCACGCGCGAGCTGCTGC
TCACGCGCTGGATCCATGACTGCCGTTGGTTCCAGGAGCGCCTGGGCATTTGCTTTGCCT
CGTGCTGCCGTAGGGGTTGAGGGCTAGGAGGCAGTCGCTGTAGCAGTTGACTTCCATTCA
TAGGGTTGTAATACAGGGTTGCCTTAACAACTCCCTATGCACAGTGGCTTGCCGCTGACA
TGTGACAGCCAGCATGCACCTCAACAGCTTTAGTTTTAGTTTTAGGTTTAGTTGCTACGC
ACGCAGTTATAGGCTGGCCGTAATTTAAAGGAAGGAGGAGCCGCTGCGTTTGGGTCGGTG
AATCCCCTACCATGCGTTGTATGGTTTGCCCCCGCTTGTTGTTTTAGCTCTCTCTTGGTT
CTTACCACTTTCCCTACCCCCTCTATTGAGTATGGATGCGCTTCTTTGAGCGCCTGTTCT
GCCTCCTTGCTTGTCTACCCCAAGCTTCGTCAGGCCCTCGAGAATGCCTTAGTACGACAC
TCCACCTACGCCCATGCAGAGGGGTGTTAATTGTGCTCCATGCCCTGTCTGTATGTCTGA
TGAGGCCCAGCACCTCCTCATGCTGCACCCGATTAGGGGCCTTGATTATTTATCATGCCC
TAATGTTATACCCCCCTTCGACAATTTTGTTTACATTTATAATTGTTTGTACCCCCCTGG
CAAGCATTTTCGGCATGTTTCCTAATAGATATACCCCCCCGGGGGGGCCGCGCACGCGCG
CCGCGTCGTGGCCCAGCTCTGCAGCCTCTTCAGGCGTGACGGGCTTAAAACCAAGTTCGA
ATAGAGTCTGCCTCCGAAATTTGGACGCCACCCGTGTATATGCGAAAAGCGCGCGCTGGT
GCTGTTGCAGTCAAAGGAAACCGCCAATTTTGAGCAATTTCTTACTAATTATTTATACCC
CTGCCGACTTTTCTCGTTAAGGGATATATCCC
>Unigene0000016
GGCAGCCGTTGCGCGGCCATGGCGCGGGGTAGCTCGCATGTTGCAGGCAGCTGCCGGTTC
GCCTGCCAATGGCCATGGCGGTGACAAGGCTGGCGCCTCGGTCGCCGCCAGCGCGTCCAC
CGCCACAGCCTGTCCGGCTGGCGCTGGTGCGGCCACCGCCGGCACGGCTGCTGCCTCCGC
AAATGCCGTGGCTGCCGCTGCCGCTGGGCCTGCTGCTGCCGCAGGCACGGCGACCACCTC
CGTGGCTGCCGCCACCGCTGCCGCCGCGGCCGCTGCGCGGGCACGTGCTCGTGTGATAGG
GCCAGCTGGGGGCAAATTCAGGCTTGCGATTAATTTGCAGAAGGGTCGACCTGAGTAGCC
GACAATGTATGTACTCAAAGGTGGCAAATAAGTAGGCAAGGTAATAATTATCAGTCCATT
GTATTAAGCACAAACCATGCCAAAAAAATGCAGTCTACGTCGCTCAGCTTGCTACTCTAC
TGATAAAACTACGCCTGTGTTCATCCAGCGTTTTACTTGGGATCTAGCCACAATTCATGC
TCACATTCATTCGCAAACCATGGCGGAACGCCCCCAGCAACGCGCCTGCCCTGCAACGCC
CCTACGTGGCTGCCACTGACGCACCGCAGGCCGAGCGACAAAGCACGACCCGGCACGACC
TCGCATCTAGGCCGCCACCTCGCGCGACTCATCTGTTGTTGGCAGCGACCGCCCATCGGA
TAAGCTGCCGGTGGTCGTCGACGCCAGCACGCCGTCGGGCCCGCGCCGCACGCTGCCATT
GCCGCCGCCGAGGCTGCTGCCCTGGCTCAAGTTGCTGCGCGTGGCTACGATGCTGCCGCG
CTTGCGCAGTGCCACCTCTCGCACCTCTGCCTGCAGCATCGACACCACCCGCTCCATCGT
CGGCCGCTCCCCGGGCTGTAGCTTGCGGCAGTCTGCCACCAGCGCCGCAACTGCCTCGCT
GCACTCGCCCTTGCGCAGCGGCCGCAGCTGGCCACGCGCCGGCTCCTCTCGCGTGACCAG
CTCCCACAGCAGCACGCCAAAGGAAAACACGTCGGCGGGCGCGCCCACGCGCTCGCCCAG
CAGCAGCTGCGCGGCAGTGGGCGGGGCAGCAGGGTTGCAGCGCTTCCGCTGCCGGGCAGC
AGGGTTACAGCGCTACCGCTGCCGGGCAGGAGGGTCGCAGCGCTAGAGCTACCGGGCAGC
AGGGTCGCAGCGCTAGAGCTACCGGGCAGGAGGGTTACAGCGTGCAGCCGGCGCGGCTGC
TTTGCAGCTCATACCAGACAACACCAGTGGCCACGGCGAGAGAGTCTGCGGCGGCTTAAC
CTCCATTGCCAGGCAGCGAGATTTGTGTGCGAGGCGAAGAGGACCGGCTTCAAAGCTATG
TTGCATGCTTGCTTTGGGAGTGGGAGCGGCATGCAGCTGCTATCGCATGGCATGCAGGGC
AGGCAGCGAGGCAGCGGCAGCAGGCGGTGGACTGCCCCCCCGGTAGCTCTGCTGCAGCAC
CAAGCGCCTTTGAGCGTGCACCAGCAGCGCCATGCTGGACAACACTGTTGGAAAAACAGG
TCGGCAGGCTTCTGTTGACCATGAAAACCACAGCAGGGTATCATGGTCACTCCGGTCGAC
GAGCCTGCACGACTGTTGTCCGGCAGTGTCGTCCAGCAGTGGTGCATTCCTCAAGCGAAA
GCATTAACAGCCTTGGAATGGCCTCGAAATAGCCTCGACACGTAATGTGCTCGACTGGTA
TGAGGGCAGAGCGGCGCGCACCTCGGGCGCCGCCCACGCAAAGGTGCCCGGCGCGTTGGC
CAGCGCGCTGATGTGCGTGTTTTGCAGCACTTGCGCAAGCCCCACGTCGGCTATTTTGGC
GCGCGAGTTGCGGTCCAGCAGCACGTTGGCACTCTGCAGGCACGAGGCGGGGGGCGGGGA
TAACCTTGCCGCCGGCAACAAATGGTGGGACCCAGCCCCCAGCACCGCCGCCTGCCAGTC
GCACAACAGCGGCTCAAGCAATGGCGGGCAAGGCCCACAACGCTTGCGCAACACAGGCCC
CCAAATCCTGAGACCCTAAACCCTAAATCCTAAACGACACAGCCACCCTGCCACAGCCGA
GCGCCGCACCGCAGCCGCGGCCTGCAGCAGCCAACACCTCGCAGCACTGCCTCCATCTCC
GCCCCATTCTCTACCTCACCCCGCGCCACACGGCGCAGCGCGCAGTTGCGGCGCTGGCAG
CCGGTGCTGCAGCCTCGCTCACCTTGAGGTCGAGGTGCACGATGCGGCGCGAGTGCAGGA
AGTGCAGCCCCTGCGCCACGTCCAGCGCGATGAGCGGCCCCTTGCCCTCCCACTTCACGC
GCCCGCGCTGCAGCGCGCGCCACAGCGTGCCGCCCTCCATCAGCTCCGTGACCAGCAGGA
ACCTGCGCGGGGAGCGGCGCGGCGGACGCCACGGCGTGGGCGACGGTGCAGGGCCAGCCC
TGCCGAGGGCGTGCTATGCGCCCGCAGCTGATGTTGTTTTCCTCTAGATTCTTTTCTAGT
TCTGCTGCGGAAGTCGAATCCCCCGCCCAACAATTCGTGCGGGTGGACGCCAGCACACAG
CCCCGACGGGTGCTGTGGCGCGGCACGGCCCAGCACGCAACGCCACGCACTGCTCAGATG
AGACTGAGACGCGTCGTCGCAGTGCAATATACGCGCCGGACCACGCGCCTGTCAGGCAGC
CGGCAGGCGCCCAGGAATTGCACGACGTGCGGGGAGCGGATGCCGCGCAGAATGGCGATC
TCGTTGAGCGCTCCAGGCGCCTCCGCGGCTCCGTCCTTCAGCTCCTTGACGGCGCAGTAC
ATGCCTTGCATGTACTGTGCACGGTACACCGTTCCATACGCGCCCTGTCCCAGCACCTCT
TCGCCCCCGCGCTCGTTCTTGCAAATCGACAGCTCCCACGGCTGCACTTCCCACTTGTAC
TCCTGCCCCGCCTCCACCGCCTCGCCCCCTCCCTCCTCGCACACCTTTCCGTCGGAATCG
GGCCGCGCCGCGCCCCGCTCACCCCCACCAGCAGACGCGGCGGCCGCGCCGCCTTCGCGC
TGCGCCCCGCGCTGCAGCTCCTTGTCGGAGTCGCGCGACCGCGGCGGCTTGCTGTCGGAC
GACGAAGCGCGCGAAGAGAAGTTGGCGCCTGCAAAGTCTCCAGCCTTTGCGCCAGGCAGC
GGCTCCCCCAACAGCCCAAGCTCCTTGCGCCGCGCCACCGCCGCCTCGTGCAGCGCAACC
GACAGCGGCGCGCCGTCGCCGCCTCGCCTGCCGCGCCGTGCGCGCCGCAGCAGCAGGCCG
GCGACCAGCAGCAGCAGCAGCGCGCCGAGCAGGACCACGCCCAGGGAGATGCCCAGAATG
AGGCCGAGGTCGCTGCCCCCCCCGCCGCTCTCCTGCTGCTGCTCCTCCTCCTCCGCTGCG
TAGCCCAGCGTGCTGCGCCGCACGTAGACCGCGGAGCTCGGGTTTTGCCGCGTGAGGCTG
CTGTTGCCCAGCAGCGCAGTGAACGCGGCGTCGTCGGCCGCGCCCTTGAGGTACGCGACG
GGGCGCTGGTACGAGTCGTCGTTGAGGCCGTCGCCGTACCGCAGCCACGTGAACGCGCGG
CAGTCGGGCGTGCTGTCACAGAGGTCCGCCGCCTCCTGCGGCGTGTTGAGCTGGAAGCGG
CAGCGATTGCCTGACGCGTCGGGGTCTGGCTGCGCGTCGGGGCAGTCGTGTAGGTCGGCG
GTGGAGGGCGGGGTGAAGCTGGCGTAGCGGTCCAGCACGTACCCGGGGACCGTGCGGTTG
GCCACGTTGATTGGGTTGCCCGACACCCAGTCTATTTTTTCGCCGACGCCCCACTCCGCC
AGCACGGTGCCCTCGCCCACAAACATGGTGGGCACAGCGCTGATGGCGGTGGTAGAAAAG
TGCTTCAAGCGGCAGGCGCCGGGATTGTAATCGATGCCGCGGTACTTGTGCTCGCAGAGT
GTCGTGTTGTCGTTGAAGGGGCACCAGGCAAACACGTTGCAGGAGCTGTCAGCGCGGCAG
GCCTCGCAGCAGCCCTCCAGCGTCTCATGGATGTGCTCGTTGCCGTCCACGACGATGAGC
CCAGTGTACAGGTACTGCGGCTGGGAGATGCATCCCTCCGCGCCCTCCTCCCGCGCGTTT
GGCCGCGGCTGGCTGTTGAATGTCGCCTCCAGCACGCGCACCACCTTGGGCGGCAGGCCG
CTCGTAAATTGCTCCGCGGGATCTTGCTTCACAATCACGGGGTACTTGCCGTTGCGCACC
ACTTCGCTCGACAGCAGCCTGCAGCTGTACCCCTCGCTGCTGCCAATGACGCGGCCCGTC
GTGTCCGTCAAATTACACCCATGCGGGTAGGGGCAAAAGTTCCACGCGTTGCAGCCAGCA
TCGCGGTCGCACGCGCCGCAGCAATCGACGGCGGACGAGATGGCAGTAAGCGTCTGCTGT
ACGTCGCCGCGGTACAACGTGTGGTACTCAATCGCGCAGCCGCTGGGCTGGTACACGTTT
GCAGTCATGTTGACCTGCGGGATGAGCCAGTAGGCAACGGCCCACTCCTCCACCCCAGGC
AGCGGCTCGTCGCGCACGTACAGCTCGGCTGAGGGCGAGGCGGACAGGAAGTTGCCGACG
TACAGCAAGTACTGGATGTTCTGGGCGAGCCGGCCGCCCTTGAGCACCGCCGCCGCGCGC
GAGTCGCCGCCGTCGTCGCCCGCCCCGTGCGGCAGGTACTGGAACCCGTAGCAGGCGTCG
GCCTCCGCGCACGCCGCCGCGGCCTCCGTGCGGGTGACATCAAACAGGATGCATTGATCG
GGGTCGCTGCTCAGCTGGGGGCACGGGAAGTCGATAACGCCATCTGGCAGCAGCCCATAC
GCGTACAGCTTGTACCCCGCAGTGGCGTTCGACAAAACCTCCTCGTCATCCTGGATCTGC
ACCGGCGCGCCCGTGACAAACGCGATGTCCTGGTTGCTCACAAAGCTGGCAGCCTTGATG
GTGGCGCCACCCGTGTCCAGCGCCTGCTGGTAGTACAGCAGGCAGTTACCGGCGCTGTAG
TCCCCCGCCCCCGGGTTGCCCGGCGGCACCGTGCAACCGCCCTCATCGCTGCAGTGTGCG
AACACGTTGCAGCTCGGCGCCGTGCTGTCACCGCTAGAGTAGCCCTTGCAGGCGTCGCAG
CAGTCGACAAAGCTGTGCACGCCCTCCTGCTTGAGCAGCAGCGTTCCCTCTGGGATCATG
CTGCCCTGGCGCAGGCAAGAGGAGCCGATTGGCAGCAAGTCCTCTAGGGGATCAGAAGCA
TTGCCATCAGTCGCCTGCCCGTCTAGCAACTGCCGTCGCGCCGGCAGCGGCACTGCTCTA
CCGCCACCGCAGCCAGTATCCAACGCCTCCGATTGATCGTGCATGATCGGAGTACGTGCA
TCGCAGCTGAAGTGTGCTGATAGCGCTAGAAGCAACAGGGCTGCCGCTGGTTTGCCGGCA
GCCGCCCGGCTCTGAGCTACTCCTGACATGCGAATGTACTTCTGCTCGTTCGACCGTCAG
GGGCCCAAGAGTCCCAGGTTTTCAGCGCCGATCACGCTCGACGGTGATTACAGATGCTCT
GGACGGAGTTGTTATCTGAAATAGTGCCGGTCATCTGCTAGCAACATCGGTTACCGTAGT
TGGCCGCGTACGTACAGCGCGGGGGCGGGCGTGCAACAAAGCGCCTCAAGGCACAGGCAT
TACGGAGCATCAAGACGCTATAATAGGTCCTTGCTTGGTGTACAGGCACGCTGCAATTAG
GTATTGCAGTTTGCACAAAGCGTTTGCGACGAGCCTGCTCGCTCTGGTATGGCTGCGACA
GTGAAGCACAGTGCCGTCAGGTTGGCGCTGGCACGATGCAAGTCAGGGTTGATGTAGCTA
GTCGAGGGAACT
>Unigene0000017
TTAACATCCCTGGTGGATGGAAAAGAAAACTCGCATGTAATGCAAACTTGCAACATGAAT
CAAAGAAATGGCCACAAAGATGTATAGGTGGCACTAATTAAACATGGTTCAGGGCATTTT
AATGCTCTGGCACATGACATTCAAACGTTCTGGCACACACACACCTAAAATGTGTACTGC
TCATATTCAAGAAACTGGTGGCTATGCGCGAGAGGAACGCACACCCTTAAGGAAAAAACT
TGAGATGCAGACAACACTTGGAAGTTTTGGGCATTTGCTCAGCAGGGTTCAGAAGGGCCG
CCTAGCCATTAAACCCTACTGCGCGAATGCCCACAGAATGGCGGGACTCACATTGGGCCG
GCTCCTCCATCCTCAAATTGCTTCCAGCCTTCAGCTGTATGTGCGGAGCAACTGTACCCT
CGACTCAGGGTTCGCTTGACAAAAACACTGCAAACACTGCAAATCTTTGCTTGTTATAAT
AATGCTGCATGCCTACCGCCGCCAGTGCTCAACGAGCACCGTTGTTTGGCACCAGTGTTT
GCCGCACGGGGGGTGGCGGTGCGGGTTCTTTGTTGCTTGCTTGCTTAGAGCAGCCCTCTG
CCCACTGCAACCAGCTGGCTGCCGCCCGCGTGGTGCGCGCGTTGAAGGGCGCAAATGATA
ATGGCATAGCCTGCGTCAGCGCGTCAGAAGGCGCCCGCAGCACGCGTGGGGGCATGCCCC
AACCGACATGCGGCTGCACCGCTCCAGCGGGGGCGCTATGCTGGCGCCTCGTGGCGTCCA
TGGGCAACAGCGAGAGGGACGCATACGAGCACGGCTGCGCGGCCGTCCTTTACGGCGGTT
CCGTGCCGCCGCCATCACTGCATCCCGTGGCGGCACTGGGTGGCCTGCCCAGCGATGGTG
CTGCACGCGCCATCCTGAGTGGCAACGCTGTCGGCCTCATGCCAGCTGGCGTAGTCCGCC
CGCATGTCTTCATGCTGCGCGGCGTGGCTGCTGCTGGCGGCACGATTGGCCGAGTTTTCG
TGGGTGCAGATGGGAGCGCGCAGCACCGCTGCAAACAACGTGTCCAGCAGCCGGTTCTTG
TCCGCGGGGTCCACCGGCAGCGCCTGCACCGCCTGCCACGCTGCATGTGCGGCGGCCAGG
CCCTGAGGTCGCTGGATAGGACCCTGTGGCGTCAGGGCGGCCGCACGCGGCGGGGGCGGA
GCAGTAGCCACGAGGGGCTGTGGCGCCGTAGTGGCAACTGGCAGAGGTGGCAGCGTCTGG
CTGTGCCTGCTGAGCTCCGCCAGCAGAGCGTCGCTGACGCCGTTGTCGGGGTCTGCCGCC
AGGACACCGCCGTCCGCTTCGGCGGGTGATAGGGGAAAGAGTGCACGCCACAGCTCCTGG
TGGTCGCTGTGCAACGCTGCCAGCTGCGGCGCAGGGTGCCCAGGCCTCGCATCCTCCAAG
TGCTGCTGCTGCTGCTGCTGGGTGAACAAGGCATCGGCCTGCTGCTCGGCGGTGCTGCAG
CCTGCCTGCGACGGCGGCAGGTAGTGTGTGCGGATGCCGTGCTGCTTGGCAGTCGCCCCT
CCACCGACTAGCGCCTGCGTTGTGTTGCCCGACAGTGATGCTGGCGGCTGTACCTGCAGC
TGCACCGCACCACGGTGGCTGCCTTGCAGGGTGCCCTCCAGACTGCCACCTGGCTGCTGC
CACACGGCCTCTGCCGATGGAAGTCCGCTCTCATGCGCCCCCTGCACCAGCAGCTGGTGC
GCCGATTTGCTCAGCAGGCCCCGAATGTCCACGGAGAGTGACTGCCAAATGGGTGAGTTG
ACAGTCAGCCCAGTGTCCTGTATGACCTGCCATATGCCGGCAGCGTCTTGGCACGCTGCG
TCCAAGTCCTTGCGGTGGGGCGCGTCACCTGTTGGCTGTTGTGACAGCTTGAGGAAAAAG
TTCTGTAGACTCTTGCCATGCAGTACCATCTTCTTGACCTTGCGGTATGGCCACCTCGGC
ACGTTGAGGCTCCGGCATACGCGCTTGAGCACGGTGACGCTGACCCCCAGTGCTGCCGCC
GCATTCCAAACATTCAGGTGGTACACCGCCTGGATGTCCTGCAGCGTCAGCTCGTCGGAC
GGTCGCTGCTGCAACGTGGCGAGGGAGGAGGAGCGAGTGCGAGACTATGTCGCTTGTATT
TAGACGATGAGTGGGCTACTTCCTTAAGTATCGTGATCAAGATCTAAATAAGCAGCAGCC
TCAAAGTCGGCATGCAGTTTTCGGTCGGAGGGTGTGGAGCACGATCTTGAGTAGGGTCGT
GAATGTTTGTCAGCGCGGCGGCTATCACGATTTAATAAAGTTTGTATACAGCGACGGCAC
TTCAATTGGTGGATCCTTGCTCCTTGTTGCTTACGAAACAGCCGTCCACAAGCAGTGTGG
AACGCGGAGCCTGGCGGCGAAAGCTGGGGGGGCGCGGCTGAGGGGCTGCCAGGGGCAGTG
GGCGTTTGATCAGGACTTTGCATGGGTTCGTTTAGTTCTTTACATATGTTACTGGAAGGA
TGAGGGGCGCGAGTCTGAAGGCCATCTGTTTGCGTGTATCCCTTGCCTCCAAGCTATGTA
GGCTTCGACAGGGCTTGCAAGCCCTGGCTCTAGGGGGCCTGGCCGTTGCCTGTTCCTGCG
AACGCGAGATCGGGGGAAAAAAGAGGGTGGAGCGGTGAGAGTCGTCTTTGGGACCCCTAC
CCTGGGGCGTGCAAGACGGCCCCAAGCCCACGGTCTTCAGCAGGTCTTGCGAGCCCAGGA
GCCCTAAATTTAGGCCAAGACCAGCCAAGACCAGGTCAAGACCGCTTGGTAATTAAGGAG
CTGCCACTCGTGGCGCTTGGTGTTTGTAGCGCTGCATGACAGCCAATGACCCTGCACCAT
GCTGAATGCCAGTACAGCGAGGGCGTGCTGCAGCATGAGCTGCTGCCTGCCTTCACCCGG
CATCTCACATTACTTGGCATACAGCCGAACAGTGCTGCACGCCAGGCAGCAGCCCAGCAT
GAAGCTATGGTGCAACAGCTTGCTGTGATTACTAGCTAGCTGCAGTGCGGGCCCGCCACA
CAGCTGTAAGCATAAAGCTCAAGTGCAGCAACCCAGAGTGCTTGTTTTGATACTCTTTGG
GGCTAGCTGCCAGCAATGGATAGCAGGACAGGGCGCGCTGACTTGCGGCCTGCGCCGTAG
ATCTAATTTGCGTCGCTCCACAGCGTGAACGTTAGGATTGTCTCCACATCGCCTGCATGA
TTCTGCACCTCAACAATAAAATGCTCATCATTCATGCAATCAAAAACACTGCTGCAAGTG
AACGCTGCGTCGGTGCATTCTAGGACCCGCGGAGAGCGCAACAAGTGGGTTGCTAGGCTC
AGACAGCATGCCGGCGACGACTGCACGTTCCCTCCTTGCATAAGTTGTGCAAAAACATTG
ACTGGATGCGTGTGCAAGCTGTCAGGCATGTTCCCGTGTGCACCTTGTTGTAAATCAGCT
CACCGTGCTGAAAGAGGCGCGAAGCATGCAGCTGCACATGTGTACAGGCACGCAGGCATT
GGCGACAACCTGGACCACCTCATCCATTCATCCTTGAGTATACGCCGATAGGACACAATA
TAAGGTTCGTCAAGGCCAAGTTGCGCGTTGTCCGCTAGCTATAGGTCAGTGTGGCTGGAC
CCAGCATCGCCGCTACTGCGGAGCGGCAACGCACAGCTAGGTGTGTTCCTTGCCAGTGAG
CTCATGACAAGACGTTTTTTTTTTTT
>Unigene0000018
AGCTCAGCAGCAAGCTAGCTGCCCGGCGGCCTCCTGCACCACAACAGCCAACTTGAGTAT
GGTGGCGGTGGTGCCCACAGAGCTGGTGGCAAGGCTTTTGCTAGGCTGCAGCCTTGCGAG
TGCATTGCACCTGCAGCAAGGGCCTCGAATTGGCCAGCACGCCACCGCCATTGCATGCCA
CCATGGCGTGCGGCATCGCAGCCCGGCATCCATTAACTCGTGGCTCTTCAGGCCTCCATG
CTGCCCGTGCAGGCGCATACCTGCTTTCCAAAGCGTTGCAGCACGCCAGACGCAAAATGC
TGCGAGCTGAGGGTCCTCCCACCGGCCGGATGCAGGCACCGCGGTAGCCGACACATAGAC
CGCCGCTGGCATAGCCACTGCCCAAGCCACCCACAACTCCTTCAACTGGACTCGAAAAAG
AAGCGGACATGTGAGGGCTGGCTGCGCAGCGCTGCTCCTGCTGGGCGCACCAAGGCTGAG
CTGGCGCTGGTCGTTTGAACTGTTCGAATGCCCGCCTGCCGCTACCGCTCTACCGCGCCA
CGTGCGCGCAGGGGCACACTTTTATTCTGATAATGTTGCTGGTGGCAAGTGGGGGAAAAG
GAGGCCCATGACATGTGCGAGGGGTGTGAGGCGGTGTTTTGACACAAGCTGCCTCCGTCA
AGGCAGGCGACGCCACCTGAGAGACCAGCGAATGGCTGTGCCCGGCATGTGCAGCCCACT
GCGAGCAACACGGGCCTGACAGCCCTGGTGCAGGCCGAGCACGCGCAACAGGTCAAGATA
TATGCCACCACAGGGGCGCCCAGCTGCGAGCCCGAAGAGCAGTAGAAGGCACACTTCCAA
GAGCAATTAGGGGCGCTGCAGTTGCGGGAATAATGACCGCCGGCAGACAAGATGCGACCC
CATGCGGCAACCTGCAGACGCAAATTATTGATTTCCAAGGAGGATCACGATACATACGAC
AAGAGCGTGGGGAATCCGATCAGGGCAAAGCTATGCCTCCACCCAAG
>Unigene0000019
CAAAAGCCTTGCCACAAGCTCTGTGGGCACCACCGCCACCGTACGTGAGTTGGCTGTCGT
GGTGCAGGAGGCCGCCGGGTAGCGAGCTTGATGCGGAGCTGCAGGGCGCCGCCGAGTGCT
GGTGCAAACGTGAGGTTCATTCGGGCCTCGACTGAAATATACGGACTGGACCACCTAAAT
CGGCTGGACCAGCTGGGTCTGGACCACCTAACAATGGGGCTGGGTGTAAATGAGACTCAT
TTATTACACCCATTGCCAGCCCATTGCGCCTATCCATGATAACGCCGTCGCATCGCCTTT
ACAAGGGCGTGTAAACGCCAACACGAGCTTGTCGGACGCAAAGCTGCGACCTCTCTCTGC
TTACCAGAGCTGCTTACTCTGATCAAATGCGTGATCCCGTGCGAGGTCACCCTCGCAACA
CTATGAACTTAGAGTCGGTGGGTGTGCGAATGCATCCCTTGTCGTTGCGCTTCAACATCG
ATTCAGTGGAAGCATCCTTTGAGCGTAACTACTATGGTCACTTTCGCCGATTGGATGCGA
TATGGAGCGGTATACAAGCTTTGGTGTTGGCTGGCTACTTGGCTAAAATAGGCACCGTAG
TAGAGCTGCCGGGGCTAGTGTCGGCCTGCTGTATCATTGGCGTGAGAGTATCACTAAGTG
CGTGGCGTTGTGTGCCTAAAGCAGTCTTCACCCCGCTAGCGTGTGCCGCAATGCGTTTGC
AGCCCCTTCAATACTGCAGCTCCTTGCAAACCTGTGATCAACTGCATTTCTCCCCTCGCT
GCTTGCTCAGACGCCTATGTGTACTGGCAAGTGCCACCAGCATCATATGGCAGAGTGCGG
CCTCGCTTCATGACCGCTGTCAAGTCAAACCGCTTGGCTTCCCAGGTCATCTGTGCGCTG
CTGTGCCGCGGAACGGGCGGAAAGCCACCCAGCAGCTCGATGCTCCGCCTTACAGCCTCT
GACGTCCTCTCTGGGCCTTTAGTGATGAGCCTGCTTGCACCTGTGCTCGTTAGGCATCAC
TTTTGGTGGCACACACTGTCTTGCGCCCTTTCTCTGCTTGCTGTGCTGCCAGCCGGGGGG
GGACTGTGCGTCGCTCTGCGTGCGTGCGTGGATCCGGGTTGTACAAAATTTATCGACAAG
ATGGCCAGACGTTACAGTGTGGTGGCGCGCGTGTTAGAGGAGCTGCTGTTCCCGTTCCAG
ATGGATGCGAGCCCATGCGAGCTAGTGCTGTTGCTTCGCATCATTGTCTTCAACTTTTGC
CTACCTACAGTGATACTGTGGCAAATCGAGCGCTGGGCGCGAGGCTGGTTTGTTGAGCAA
ACACCGGGACTTGTGATGCTGCCGGAAGAGGGCGGCTTAGCAGCACAGGTCGTGGGCTTG
CTGCAGGAGCCAGCGCTGCTGGCAGCAGTCTTACAGCACGGGCTGCTGCTGCTTACATTG
CTGCTGATTGTTGCGCTTTGAATCAGCTGAGGTCAATGCTGTCCAAGCAGCGGCACTGGG
TGTGGCGCTATTGCTGTCGGTTGCTGGCGCCATCTTTGCTGGGCGGGCCATTATCCGGCT
GGCACCGAGCTGACATATGACCACAACTTTACGACAAACAGCGTGAGCATGCGCTCAATG
AAGTGCAGGTGTGCGGCGTGGAGGAGCCTGCCCTCATGTGGCTCCTCGTTTGATGTATTG
GAAATGTGCAGCCACCTCATGCGAGCGGCAGGCGGGCAACAGGGACAGCAGATCAAGCAA
CAGTCCCACCGTTTGGTTTGCTGATGTGCTGAAATAGTGTGCACGCTGCATGTACGCAGG
TGCATGTGGTGCGGCCAAATGCAGGGCCATGCTTCTGTGACGTTGATGACAATTCAGTAT
TTGACTTTTCAATTTTCGTTGTGCGATGCGGTTTTGTGGCGCAGGATTGGGAGGATGCTA
GCCCCCTATTTAGGCTCGAAAGACCGAGTTTTTTCGTACAGGCTCTAGTAATGTGCTGCA
ACGCCGGGGATGGCACGGCGATGGAAAGGCATCGACCCGCGGGACTCCGCCAAGTGTCCT
GCGGCATTGCATAAGCCCGCACACTGTAGACCCTGGACACACTGCAGGTCTGCGTCTGAC
TTTCATGCGAAATTGCGCGGCTTTTTTGTTTGTGTTCGGGCACTTTACATGGCTCAATTG
CGCACGTTGTGCTGTTGTATGGCCGCGCTGCGTTGCTGCGGTTGCAACGCGTGCAGGCTG
CCGCCAGGGATGTTACATGCTACGGTTTGGGGCATATGATTGATAGCATATTGGTGCATT
TCATTTTTTGACGTTAAATGATAGCATATTTAGCCGAAATGCTGGCATTTCGTAGCAATT
TACGGTTTTTAGCGAGTTTTAAGGCTTTAAACCCTAAAAGCCCTAAAACCCTAAACCTAA
AAACCCTAAAACCCTAACTAGTCAGCGACTACGTAGGGGGTTGCACAGGGCTCGTTGGGG
GCTAAAATGCAGCTGAATAGCACAAGGGATTGCTGTTTGCTGGCCTGATGTTTGCATGCT
TTGCGTGCTGTGCTGAAATCTGCGTTTTCACCAAAAATTTATGACGGGACTCCCCGCCCT
TTGGGCCCTTGACCATAGCATTGTATCGCATTTTACGTATGGCATTTTATAGCATTTTCT
GCAAATCTAAAAAATGCTAGCATATGCTTAAATGCTAGCATTGCTTAAAAATGCTTAGCA
TTTAGCATTTAACATCCCTGATCAATGTGATCATTACATCCACACTTGTGTCGATCAGCT
ATAATACATATTTTGCAATCGCCTGTGCAACACCACCTTCATCGTTCGATGCAACCACCG
CTGCGGCTGCTGCTTTGACCTGCATTGAAACGAAAAAATTGCATCATTGCAGAAGCACTG
GCTTGTGCTGTTGCACTAGACTGGAACGTCACATGCATGAAGTAACCATAGCAAGGTATG
CATGCATGGGCTGGCCTACAACAAGATAATTTCATGATAGGCTGTCCGTTGGGATTTGAT
GCGCAGGAAAAGATGCTCCCACGCGCACAGGAAGCACAAACAAGTATGTAAGCCCTGCTC
TGCACATGCATGCAAAGTTTTAAGACGTACCAGTGGCACAGCGTTGCCCATAGCAACTCC
CACCCCGGCATTATTGACTATCTGCAGGTCGTTGCCGCCATCTCCAACTGCCATCATTGC
CTCACGCGGCAGCCCCAGAGAAGTTAGCAAAGCCTGTGCGCCCACCCACTTGTTTACACC
TGCAGGCACCAGCTCCAGCATGTTGGGCACGGCTTGCATCGACTCCGCGCCACCCGCTGC
TGCCGCTGCCTGCCAGTGTGGCAGCAAGCGCCCCGCCACCACTTCGGGGGTCGACATAAA
TAGCAGCTTTTTAACAGGCGGGCCCGCCAGGAGCGCATCCAGTGACGATACTACATCCGC
CAGTGGCTCATAATAGACCTGGTGCAGCTCTTGTAGCTCAGGTGTCATTTTGAGGGTCGC
ACAGCTGTCACCCAAGAACGCGCACAATCCCACGTCTTCGGTCAGCGAGTACTCAAATGC
AGCACGTACGACACTGGCCGTCAATGCGCTACCTGCACAACAAGTGCATGCAATTGACGC
TGGCGCTCTCCATAGCGCGCTGCATCACTTCTGCAGCAAAATGAAGCCCTTTAGATTTTA
CAGACAGCAACTGCGCACCTTGCAGCAGCTGGCCTTTACCGCAATACACGGCCAGCCCTT
GGAGAAAAATACCGGGCCCACCCGTAGACACCACCAACCCGTCACCCACCAGCCCCACCC
GCTCCAATGCTTTAATGGCTGCAGGTCGCGCTTTGCCTGTTGCCAGGCACACCATCACGC
CGCGTGCCAGTGCTGCGCGGATAGCTTCCACTGATGACGGCAGCACCTGCAGGGCAACGT
CCAATGCCGCTCGCATCGCTATTTAGGCTAACCAAGTCGCAAAGGCTGGCGATTAGTGCC
TACATTGCAGCTTCAAGTCTTACGCTTGTGATACTCAAGCAGCTACAAGTTGACCTTATT
CAAAGGTTTAGGTAATGGATTGTTTGATTCAGATGAAGTCAGCCTTTGAAGATGGCGGTA
TGCATGTTCTTTTCGGAACCTCTGACCTTGTGATTGATTGTTGCACAACATAATTGGCAC
AAAGCCGCATAGCACACCTCTGCGTTTGTTTAGCTGCTTGCGCACATAGTGACCCATGCA
TAGCTTGCAAACATTCATCACAAGGAAAGACGCTGCAAAAATGTGCCGCTGCAGCGCTGG
AACGACAACCACCAGTTCTTGGGACGCAGCATGATCCGCCATATGAGCCCTGAAACCCAA
ATGGTCCGCTGCTTGATATGGACGTTAATGATTCATACGTACATGATCAGTGACTGCATA
TTGCCGGCTGCAATGCAAATGCATTAATGCCTACCTGGCTACGGCTGTCCAACAGCGTTC
CGTCCATGTCCAGCGCTATCAGCCTGATATCGCCATTGCATCGCTGCTGCCGTGCACGCT
GCTCCATATGCTGTAATGCGGGTGATGCATCCGCAGTACCAACTGTGCAAGGTTCAGCGC
AAAGTAGCACTCAGACACAGCCAAAACACACAACATGCTCAGCTCAAATTTGAATATTTC
CCGTGTTTGCAGTCTTTACTCAGCATTCTATAATCAACGAGGGAAAAGCACACCTAATGC
AATCTCTGCAATTGCTGTCGCTTTGCCGCCGCAGGGCAAAAGTAACACTACCAAAGACAC
TTCCCAAACGTTTCCCAACAGGAGCTTGCCACTACACATTGTCGTCATGCAGCCCACCAC
CAGTGCCATCTTTACCGTTGACACT
>Unigene0000020
CGCTGCACGACGCCGCGCAGGGCGCGCCGTACCACAGCGCACGTGCCCCACGTCCGTGGT
TGGTGTGCTGCACGGGGTTGCCGACCAGCACGAGGTGCATTCCGCCAAACGGCTTGTCGT
GGTTGCGGCATGGGCACTGCGCAGCGCGCGACATTTCGGCGAGGTGCGACTGAATGACAA
AGCTGCACTCGTCCACGAACACGATGCTGAGCGGGCTGTCGAGCTGCTGCATGGCTGCCT
GCCAGCTGGGGCCGCTGCTGCGCAGCTGGTCGCCGCCGTACATGTCGATGCCAAAGAACA
ACGCCGTGAGGCAGGCGGGTTTGTCGGGCATGCCAAGCAGCAGCGCCGCTCGCCACGTGT
AAGCAACCACGGCGAGCCGGTCGGTCGCGGGCTTGTCAGGCAAGCCCAGCTGCAGCGCGT
ACCACTGCAGTGCGCGCAACACGCGGCTCTTGCCGGTGCCGGCCTCGCCGATCACAACCA
TGCGCAGCTGTTGCTGTCGTTGTACCGGCCGCACCTCCTGCAACAGCGCCTGCGCCAGCA
GCGCAAGCGGCATGCGCTGCTCGTCCGACAGCGTGAACGCCTCTGCGACTGCCGTGATGG
TCGGGCACGGGGCGTGCCGCTCGTACGGCGGCGCGCGGCCGGCAACCGCGATGGCGGGTG
CTGCAGCCTGACCCGGCACGGGCGCGAGCAGCGCTGGCGGGTCGGCGGCGGCCAGTTCGT
CGACTCGCGAGCGCGTGCCGCCGTCTGTCGGCGCGCTGCGCGGCAGCGTCGTGCTGTCGA
GCAGCTGCACGGCGGCATCGGCGCGCCGCAGCGCGGCGGCGTACCTGGCCTTGTCGCCGT
GCTGCACCTGCTGTACGCTGCCGATGCTGGCTGGCTCCTGGCAGCCCAGCGACGCCAACG
TCGCCCCTGGGAACGCGGCCGCCACGCCGGCA
>Unigene0000021
CGCGCCACTTTGCCCTGAGTGGCACTCCACTGCCCTGCGCCTTTGCACAGATTGATAACT
CGTGCGCACCCAGCTGGACGTCCAGTCTTGGCCGCCTTATTGCGGCTGCAACACAGGTAC
ATGTTAATCTCTCCCCTGCACTAGCTGCTTGATGCTCGCCGCATGTACATGCATGCACTG
CTCGCAGCACGGCACTTGGGTCCAATTTCCGTTGTACGCACGGCGGATATTCACCACGCG
AGCAAGCGCCCAACAATTGTATGGCGTGGCAACCCTACTGGCCGCTGCATTCGACAACAT
GGCCGCTGCCACCTGGTAAGGCGCTGGTTCAACCATAGCAATGCGGGCATCGACGTGGCG
TGGTCCCACGACTCAAACCACAGAGTCGGGGCAGTTTGGCAAGAGGAGGCGCTCTTCGAC
GGGCCACCGGGGCACGTGGGCGAACGCATGAGCATGCAACAGCTGCTCGAGTACAAGTAC
CTAGTGTCTGCGGAGGGCAACGACGTTGCCTCTAACCTCAAGTGGCTGCTCTTCTCCAAC
TCCACCCCCTTCATGCCCATGCCGCGCACCGTGAGCTGGTTCATGGAGGACCGACTGGTG
CCGTGGGTGCACTACGTGCCGCTTGAGGACGACTTTTGTGACCTTGGGGAGAAGTATCAG
TGGTGCCTGCAGGTGCGCTGCGGCTGCTGCAACCAACGCACCCGTCTACGGCGTGCCTGC
GAAAGTGCTTTCATGTTTCCCAACCAGTGCTACTGCAATGTGGAGCGAGGCCGCCGCCTG
TGCTGGCTAATGTATATCAAGCCGCTCATGTCATGCGCCCAAGTGCCGCTTAGGCACCTC
GCTCTGGGTGGGGCTGCACATTTGCATGCGCAACCTAAACCCCCCTGAGCTCTGGGTGGG
ACTGCACATTGCATTGCATTGCATGCGCAACCTAAACCCCCCTGAGCTCTGGGTGGGACT
GCACATTGCATTGCATTGCATTGCATGCGCAACCTAAACCCCCCTGAGCTCTGGGTGGGA
CTGCACATTGCATTGCATTGCATGCGCAACCTAAACCCCCCTGAGCTCTGGGTGGGACTG
CACATTGCATTGCATTGCATTGCATGCGCAACCTAAACCCCCCTGAGCTCTGGGTGGGAC
TGCACATTTGCATGCGCAACGTTAACCCCCCCTGAGCGCCCTGCACCAGCACCCCGAGCG
CTGCGAGGCAATAGCGGCGGCGGGCAAGGCGTACATGGAGCAGTTTCTA
>Unigene0000022
CACGACACCATGAGTCCTAGACGCTGCGCAGCCCGCTTGAGAGCAAACGACTTTGCCGCA
ATAGCCTAGCGCCGCAAACATGCAACTCCCTCCAGACCCTCAATCCCTAAACAGACCCTC
AATCCCTAAACAGACCCTCAATCCCTAAACACTGCGCAGCCCGCTCCAAAGTGGCTGTAG
CTGCAGACTGCCGTGCTGCGCCGCAAACGCTGCAGCCTAAAGCCTGTCAAGGACAACTGC
AGCTGGCATAAATCCCCCCGCCGTTGCAAAAAGGGGTTAGGGGTTTATTGGATGAGGGCA
TAGGCAGCGCACATGGCAGTAGTCGCCCGCCTGCACCAGGGCTTTGCGTTTTTCGGGATT
GGTTCAGGGTTCACGCAACGCACCTGGTAGTAGTCACCATCCTGGTCCAGCTTTCCTAAA
CCCTAAACCCTAAACCCTAAACCCCCTAAACAGTTGTGTCCCCGTGAGGGGCGGCCACAA
TAAGGCGCAGCGTAAGGCGGTTGGCAAGGCGCGGGTGACCATAATTCACCTGCGTGGCAA
GGGCGGCGATGCAACCGCTGCGGCGGCTGGCGCGGTGGCAGCCGCTGCGCGGGCGTGTGG
CCCTTTGGCTGGGCCGCTTGGG
>Unigene0000023
GCGGCAGCAGCGGGCCAAGCGGCAGCGGCAGCCGCGGCATTTGCGGAGGCAGCAGTCGCT
CCGGCGGCGGCCGCACCAGCGCCAGCTGGACAGGCTGTGGCGCCAGCAGCGTCACCGCAA
CGGCCATCGGCAGGCGAACCCGCAGCTGTCCGCAACATGCGAGCTACCCTGCGCAATGGC
CGCCCCCACACCCGCGGGCGATGTGTGGCGGCCGCCCATCTTCGATAATGGTCAGCAACT
CGCCTGGGTGCAGCAATTCCAAGTACCTAGGCAGCCAGATCCATGAGACGGGGGCCATTG
ACGCTGAACTGAGCTACTGCATCAAGCTCGCGCGGCAGCCTTCCGGCAGCTGCAGCAGCC
CGTGCTGCAGCAGAGCTGCATTGCATTGCGCGTACGCAGCACATCTACCACGCGGCGGTG
GTGTTGGTGCTGCTATGTGGCTGCGAGGCGTGGGCGCCCAGCGTTGCCCAGCTGCCGACG
CATATTTTTGGTTGCATGGCGCCGCCAGCATGACTGCCGGCAAACTGAACACGATGCTAC
CACCGTCTAGGTACACCAACACCACGCCGTTCTGATATGTCGTGATGGCATGCATGCGGC
GAGGTTACACCATTGCGGAACTGGCGTCGGTGCCATGATAGCCGCCCTTGCGGCACCTGT
GCGGGTGGCCGTGGATCTGCACACGGGAAGCGGGAACGCAGCAGGCGACGTGACACAGTA
CTCGCCAACGTATACGCAGCACGCAAGCGACAGCGCATGCAGCACGTACGCAGCAAACGC
GATGCAGTGGGCAATGTGAAGCAGCACACGCAGCAGGGGCGCAGCAGGCAACAGACGCAG
TACGAGTAGCGTATACGCACCTAATGGGACACAGCATACCGACGTAGCGGAGAATACGCA
AACACGAGCGCATGCACGCATAGCGTCTATCACCGCGTGTGTAGTCGACGCACTTGGTTT
CTCGACAGTGGTGCGCGCCACGTGTGCGCGCAACTCGTCTAGCGGCAGTCCAGCGCCGGT
AGGCACGCACGCTCCCGCCGCCATGCAACCGTCAACCTGAGCGAGCTCAACACCCCCCCG
GGGAACGGTGACCAGCGCCGTCCCGCGTCGCTCGGCGTGCCACCCCTTGGGCACTTTGAC
CGTCACATAAGGCGCTCCATGAGGCCTGCAGGACACAGCTGACCTGCCCGCCATCCACCA
GCCGCTGCACGTGTCTCTCCTGCAATGGCGGCTGCGTCACGCTGCTGTGCGTGTGTAGCA
TGTCACGCGTGCTGGTGTCCGGCTTGTGCATGTAGCCGACCATCTGATCGCGCACGTGTT
AAATGCGGCGAGGAGTCGTCATGAAGCGCATGCCATGGGTACGCATGTAATGCGACGCAA
CATACGCAGCGGGCACAAAGATAACACACCTGTGTGCATAACGTGACGTAACGCATGCAG
CGGGTATGCAGTTGACGTGATGGCAGCACGCTTGTGTTGCCTTTGCGTAAACATTACTTT
ATCAATTCGTTTGCACGGACCAAAACGCAATGGCGCACGCGTTACCTGCCCGAACAGGCA
TGTTGGGTTGCACTGTCTCGCGGCGCTGATCGGCCAGCCATAGAGCACCTTGCACCACGT
CGCCACGAACATTTCAAAGAAGATGGCGCACGCCCACGGGTTGCTGGCCTCTAATCTGTA
TCGCTCGTTTGACGAGGGCCGGTGCTCATCGGGCTACCCCGTTGCGTCGTGGCCGTATGG
GCGCCCGCACATCACCATGGCGTAATGCGGATGCACCTCCAACGGGTTCAGGTTCGCCAT
CGCAGTGAATGGGCCGGTAGCATGGGCGGCCGCTCCGCATTGATTCTGCAGCGACCGCAT
CAACTCGACGGATCCCTTGACACAGCAGTCGTTACGCGGAACACGCCGAGGAACTGACAC
ACGAGCGCTGGGTCACGACAGTCTGCCACCGCTGTGTCCAAGGCAAGGCCCGACTTGCCT
ACGCCAGACCCGCGTATGTGCGTGTGAGGTCATCGCTCACCAGTGCGTTTAGCAATGCAA
ACACGTCCGGCGTCGCATGCGCGCGCCTATGTGCTGGCGTTGACAGCGTGGCGTGTCTGG
ATGTCGTACATCGCAAGCAGCAGGCCCATATTGTTGCCGCGATTGGACGCGGCATGGAGC
TCCAGGACCAGCCGGAAATACACGTCCCTTTTTTTTTAGGCTCCTCCTTGCTGGGACGAT
GTTTGTGCTACAAATAGCATTCTAGTAACGTGCTCCATTGCCGGGGAGGACACGCCCAAT
TACCTCATCGGTGCTGCATCGGTCAATGCAACGGGGTGAAGCGCTTCACCGAAGTGACGG
CCACTGAAACGGTGCTTTCACGCGTTGATGTTTAAAGCCGCACGGATTACTAGTACCCAT
CGCTTTGAAACGTAACGTCACAAGGTCACGATCGACTCAACTACCCCATCCTTGCGCCGC
CCAAATGCACGCACGTGATTTATTGACCTCCGATCGAATCCTATGCCTTGCCATTTTTTT
GCCACTGTTTTAGGCTATTGTGCAGCCGAATCCCCCCCCCCCCCAATTTATTTTACTTGC
CTCCCTCGTCTCCCTTTCCTTGCACTCCCACGTGGCTAAATTCTCTGTTGGGGCAAAGAG
CCCACCCCTACGTTTTTTTGTTCGGGCACTTTACATGGCGGATTGCAGTCACCCTAGCCT
GCCGGCATAGGGACCCCGCAAATGGCAGCGAATAAACAGCCGCACAGTCGTACAGG
>Unigene0000024
GCCTGTGGAAGGCCGAGCTTGGATGGGCTGCTGTTGGCTATGGGCTGTCATGCATACCAT
GTGTGTGCATGGCACACAGTGTTGCCCTAGTATACATTGCATACACCCATGCTGTGTTTC
CAAAAGCATGCGGGGGTACGCATGCCGTCGCCAATGTGGCCCTGTTGCTGGGTTAGTGCA
CAGGCATGTGGGTGTGGGCATGGTCCCATGCATGAGCCGCAAGGAGCCCACTGCTGAGTT
TTAATAGTTACACTTTTGGTAACCCCATACATCAGCAACAGCAAGCATGTGGAATGGGTG
CATTAGAATGTTGGTCTCAGCTTGGAATACGGTCATGAAGTTGACAGTACCAGAAATACC
TAGAGGAGCCCAAATGTTGTTCTGGCCCAAATTAGGGTATGTTTCCGCTGCACTTTAGGC
ATTTTGTTAGGCCAAAATAAAATTTCATCCTCTGAAATTTGTTGGCGTTTTGTTAGGCCG
GTGGGAACGCGACAGGCTTTGTCAGTGGTTCGCCGGGGCGTGTGTACTTGCAAGGGCGCT
GCGGTCTTGCTGAGTCGGCTCACAACGGCTCGGAGGGCTTTCTGGAAGCGATACCGGGCG
GCTATGATTGCAGCAATGAAAGCCGTTGTGCGCATGTTGCTAATCAGCAGCCGGTTAGCC
CGCTCACCCCTACGACTACGCCTAGCGCTTCAGCAATTCTTAGCGTGCCGCACGTTAACA
ATTGCTACGCCGGCCACTGGGGCAGCATGTGGCCCTTGAAAGGTGAGAACCCAAATGTCT
GGGATTGACGAACTGCGTGTCGGTCAATGCCAGACTAGGCAGACGTGCTTGTTGTGGTGG
CCGGAGGCCAGACACACGCATTCCACCAGACCGAGGAGGTCCGGTGCCACCATTGACAGG
ATTGTTTTCGGCCAACGCTACCC
>Unigene0000025
TGCGGCCTGCCCTCTTCATCCAGCAGTATGTTGTGCGGCTTGAGGTCAAGGTGAATGACT
TTTAGGAAATGCAGGTTTGCTAGCCCCCTCGCGACCGCAAGCATCACCTTGGCACCGCTG
CACAGCGGGGCAACAGCGTGTCGCCCCTTCAGCAAAAGCGTGATATCAGAGCTATTGCTG
CAAACGGCATGGTTTGCCACCCAGCTTGATTGCAGGGCACAACATCAAATGATCTTGGTA
AGCCAACGCCCCCGCTGCACGCGTCGCCCGCACCCATTGCGCCACAAAAAACGCTTCTGC
ACCGCTTGGCCACGCGTGTGCAGCACATCGGCCAGCGAACCGCCTGGCATGTAGTCAGTC
ACCAGCATCCAGGCCACGTCACCCGTCGCAAAGCCCAGCAGGCGCAGGATGCCCTCCTGG
CCGTTCAGCCTGCACAATACGTTGATTTCGCGCATCATACGGTCTACCAGAATGCCTGGC
CGCCCACGTGCATCGGGTAGCAGGCTCATCATTTTAATCGCCACGAACTCGCCCTGGTAT
GCACCCTTGTAAACCACAGCCGACGCGCCGCGCCCTAGCAGGCAGAGCTCCCCGTTCTCC
TCGCGGCACATCTGGACCAGGGCTGCGTCAATCATCTCTGCCTGCTGCAATGCTTTGCTG
GCAAGCGGAAGAGCCTCGCTGCCTGCAGCGCGTTGTGCTGCGACCTTGGGAGCGCCAGGC
CATTCGTTGCTGCGGGCCCCAAACCGAGAGGCGTCGGAAGAGCTCGTGGGCGCAACATAG
TTACCGTAGGACATGGTGCGCATGGGCGGTCCGTTGCTGCCATCGTAGGCGTCGTCAGGC
GGCAAAGCATCAGTGTCGGAGGGCAGCATGTCGCCAGAATTGTTGCCATCCCGCGGCCCC
TGGCCGTTCATGTCGTTGACTTGCATAAATTCGCTCATGTAGCGCCTGGCCAGCGGGTTA
TTTAATGTATCAAGTAAATCGCCCAGCATGATAGGCCGCTGCAGCTCGCGTGCCCGATTC
CTGCTGCTGCGCCAGCGTAGAGCTGCCAAGACTGCCAGCAGCGCCGCCAGCACCGCGATG
CCTGCACCAATTGCAGCCGCCACTGTGACTGTCGTGCTGGAAGAACCTCGAGGGTCAGGC
GACGGCGGCGGGCTGGGCGGCGGGCTGGGCGGCGGGCTGGGCGGAGGGCTGGGCGACATC
ATGTCCTTTTTGCTAGCATCTACCAGCGTTGCTGCTCGATCTGCTCCTAGGCCTCTGAAA
GATAGCACGACGGATTCAACGCTGTCAAGGTCCCTTGATTTGGACAGGTAGCACATGTCG
CTCAAGCAGCTGCCATCCTGAACTGAGAAGCTGGTGGCTCGACGAGAATTCTCATAGAAT
TGCAACTGTGTGTCTCCAATACGCTGAGCACAGCCTTCATCAACCAAACCGCCCAGGCAG
GAGCACTGCATCTTGAAGGACCTTACATTGTTGCTAAAGTTGCCCTGAGAGGACAAGTTT
GAAGACAACGGAACATTGATGGGCTTTGGCATTGCGTCGCTGCCATTGAGAGTGCCTGGG
TCAGGCAGCACATAGGTGTACTGCAGGCTGGGCCCTGACAAATCGTCCCGCTGGTACAAG
ATCACACTGCAATTGACGTCTGGCGGGCCAGGACACAAGCCGCACGTCTTACGGCAGGCA
GCAGTACTGTAGCGATTGCCTTCTGGGGCGCTCAATATGCACAGTTCCTCTGAATTGGCT
GAACAGTCGACTGGACTTTCCGGGTCGTCACCACACGCGGTCGCCTCCGGTACCACTTCA
TTATCCATTGCCAGCCTCAGCACTGCCGACTGCCAATCATCGCCACCATTAAGCCGTCTG
TGCGCAAAGCACGCACTGGCCGTGCAGTTTTCCTCATGGAAGCGCATTTGGAGCATTTCT
CCCTGCCCGCCTGGCTGCGAGTACAGGGTGACCTCCGTTGAAGTGATCACGTCATAGCAG
GCAGCGTCGGCAAAATTGTAGCATTCGCACAGCAGCAACATGTTGGTGCGGTCAGACGGT
ACAAGCTCTGCTGGATGCTGTGCTTGGTGCGCAGCACTTAGATCAGCCGCCAGCGTCTCC
ACGCGCAGCGGCAGTCCCCAGCTGCTGACGTTGAAGTGCAACGCATCGTCTTCCTTGCTC
CAGAACTTCACCTGGCACTGCACATTGGGTATCCCGGCAGCTAGCACGCCACTGCTTATT
GCCAGCGCTACCAGTTCAGCCACCGGATCAAAGGTGAGGCACATGCCGCTGTCCGTGAAT
TGGTACAGCGCCGACCGCCCAATCGTCTGGCTATGCAAGCAGCAGCCCATGTCGGTGTTG
GGCAGACCGTCTCCAGGTACTACAGGATGGATGTAGGTGGTTTTGTTCTCTGCGCTTGAG
CGGTACTGCTTGCACGTACTGGGCAGCAACTCATAGCAGAGGGACGCGCCCTCCAGCTCA
TACCCATCCCCGAGCTGCACTTCCGCCGTGCACAACTGCGAACCGCTATCCTCCTCCTCA
CAGTCCCAAGCCAATGCCGACCACGACGATTCGTCGTCATACGGCGTAGCGCCTGTGCCG
GGCGTGTCCAGGTCACCACCCGGCTGAAAGGTCAGCAGCTGAAAGTCTGAGACCAGGCTA
AGGCAGTCTGCCGTAGAGTTGCTGCATCGAATGGCCAGATCTATTGAGTTGGTATTGTTA
TCCACAAGGCGTGCTTGAAGCGCGCAGGTGTGCTCCCAGCCGGCCGCCAGGGCGGTGAAC
AGCACCCCGGCCGGCGGCGACGACTCGCCGTCATCGATGTCGCCCCAGCAGAGCGCCGTG
CCGTCCGACACAAGCGCGCAGGTGTGATTCCAGCCGGCCGCCAGGGCCGTGAACACCAGC
CCGGCCGGCGGGTCGGGCGGCGACAACTCGCCGTCATCGTCGTCGCCCCAGCAGAGCGCC
GTGCCGTCCGACACCAGCGCGCAGGTGTGGTATACGCCGGCCGCCAGGGCCGTGAATACC
AGTCCGGCCGGCGGGTCGGGCGGCGACGACTCGCCGTAGTCGTCAATGCCCCAGCAGAGC
GCCGTGCCGGCCGCCAGGGCGGTGAACACCGCCCCAGCAGAGCGCCGTGCCGTCCGACAC
CAGCGCGCAGGTGTGGTACCCGCCGGCCGCCAGGGCGGTGAACGCGAGCCCGGCTGGCGG
GTCGGGCGGCGACGTCTCGCCAAAGTCGTCCAAGCCCCAGCAGAGCGCCGTGCCATCCGA
CACCAGCGCGCAGGTGTGGTCATAGAAGGCCGCCAGGGCGGTGAACGCAAGCCCGGCCGG
CGGGTCGGGCGGCGACGACTGGCCGGCGTCGTCAGAGCCCCAGCAGACCGCCGTGTCGTC
CGACACCGCTGCATACGGAACAAGAGAGTCGCAGCCACGTTTGACTGTCGAGTCGAATGT
AGAACTGTACAAATACAAGCGCTTGAGGCTAGTGGCATGAAAGGTCAACTGGATGGCCAC
CAAGGTTGGAACTGTTGTAGCAAGCGCGCAGGTGTGCTCCCGGCCGGCCGCCAGGGCGGT
GAACGCCTGCGAGCCCGGCTGGCGGGTCGGGCGGCGACGACTGGCCGTAGTCGTCCGAGC
CCCAGCAGAGCGCCGTGCCGTCCGACACCAGCGCGCAGGTGTGGAACACGCCGGCCGCCA
GGGCGGTGAACACCAGCCCAGCCGGCGGGTCGGGCGGCGACGACCTGCCGCTGCCGTCCG
AGCCCCAGCAGACCGCCGTGCCGTCCGACACCAGCGCGCAGGTGTGCTGCCCGCCGGCCG
CCAGGGCGGTGAACACCAGCCCAGCCGGCGGGTCGGGCGGCGACGACCTGCCGCTGCCGT
CCGAGCCCCAGCAGACCGCCGTGCCGTCCGACACCAGCGCGCAGGTGTGGAACAAGCCGG
CCGCCAGGGCGGTGAACGCCCGGCCGGCGGGTCGGGCGGCGACGACTGGCCGCTGCCGTC
CGAGCCCCAGCAGAGCGCCGTGCCGTCCGACACCAGCGCGCAGGTGTGGAACAAGCCGGC
CGCCAGGGCGGTGAACGCCCGGCCGGCGGGTCGGGCGGCGACGACTGGCCGAAGTCGTCC
AAGCCCAAGCAGAGCGCCGTGCCGTCCGACACCCCATTTGCACCTTCCGCAAGCAGCAGC
ATGAGGCAGGCCGCCGCCAGCCAAGTGGCCATCCCCACAGTCGCCGCCCTGCCGCAGGCT
CTGCTAACCGCACCGCTTGCTGCGCCACCCCGGCACATTCGTGAGGCTTAGCCGGGTATC
CTTGAATTCCTATGGGCAGCTGCAGCCACGAACAGTGAGTAGTTGCTCGCTCTGTAGCAG
GTAATGACCTGTGGGTGTGGTTGCTGCCACCCTTGCGCGCGTGTCACGGTTGGCATCGCC
CTGCCCCAACATCACGATCGAGCGAGCGGGAATCCGATAATCGTCTTGCGCGATCCCTTC
TTCTTTTTGTGCCACTGCACGTTGTTAGTTGCGACCACAACCTACTGGCCAGGAGGCTGC
GATGTGTATGCTGTTCACCACAGGGACCCGTCGCGTGCGTTGCCGCCTTCCTCTTTCCTT
GCGCCGCTGGGATAGTGACCGTGTATGCTCCGGCCTCACGCCGCTTTCTCTGGCAGCGCT
TTGGCGCAAATC
>Unigene0000026
CGACTAGGATTTTTTTTTTTATAATGTGTCAGGGGAAATGTTTCTTAATTCCTAAATCCC
GATCAGATCCATGTACCCTAAACCCTAAACAGTAAAAAACCCTAAACCCTAAATCCTAAA
CCCCCCTAAACAAATTAAAATTTCTGTTTAGCATCACGCGCATGCGGGGAGCTGGTGGCC
CTACACCCTTGTCGCCGCCACCCAAACCAAAAACATAACGTGTGTCGAGCAGCGCGCGCG
AGCGGCGCTGGTGGCCCTATACCCTCGTCGCCGCCACCAAAACCAAAACACGAGTCCCGC
CACCAAAACCAAAAACGAGTCCCGCCACCAAAACCAAAAAAACTAACGAGTCCTGCAACA
GAAACCCTAAACGAAACATGACGTGTGTCGAGCAGCGCGCGCGGGGTGGCGCTGGTGGCC
CTATACCCTCGTCGCCGCCACCAAAACCAAAACTCGAGTCCCGCCAGCCACCAAAACCAA
AAAACGAGTCCTGCAACAGAAACCCTAAACGAAACATGACGTGTGTTACCCTCGTCGCCG
CCACCAAAACCAAAAAACGAGTCCTGCCACCAAAACCAAAAAACGAGTCCTGCAGCCACC
AAAACCAAAACTCGAGTCCCGCCAGCCACCAAAACCAAAAAACGAGTCCTGCAACGAGTC
CCGCCACCAAAACCAAAAAACTAGTCCTGCAACAGAAACCCTAAACGAAACATGACGTGT
AAATTTAAATTTCTGTTTAGCATCACGCGCATGCGACACTAACCTTGAATGAAACATAAA
GTGTGTCGAGCAGCAAGCGCGGGCGCGCGCGCGCGGGTGTGTCGAGCAGCGCGCGCGAGC
GGCGCTGGTGGCCCTATACCCTCGTCGCCGCCACCAAAACCAAAAAACGAGTCCTGCCAC
CAAAACCAAAAAACGAGTCCTGCAACAGAAACCCTAAACGAAACATGACGTGTGTCGAGC
AGCACGCGCGGGCGGGTGCGCGCGCGGGCTGGCGGGCGGGCGGCGCGCTGGCCACCAGCG
GCCGCAAACCCTCGTCGCCGCCACAGAGCATGGCGCAGGCAGCCATGGTGAATGACCAGC
AGCCGCTGTAGCTGGGCATCTATCGCTGGGCTCCCGCTCCTCGCTACACAAACATTGAGT
CTGTGTTGCCGTCGCTGCCAGACGTGCCCGCCGCAGCGCTGCCTGTGACATCTGCTGCTG
GTGCCGCTGGGTAAAGCAGCTGCAGCGTGGCCTCATATGGCTCGGTGGACGTGATTACAA
AGAATTTGTTATCGTTGCGGATGGCGGCGTCCAGCGCTGACTTTGGAAGGAAATCATCAA
TCTTGACGTCTACCTTGGAGAGCGCCGCTGCGACGCTCGCCAGCTCAGCTGCTGTGGAAG
GGAGCGCCTTGATGAAGTACAAGCCCCGGTATGCCTTGTTCGCAAAATTGCGGCCTAGCA
AGGGGCCAGTACCATCACACCCATGGACAGTGCCAAGGCCCAAAGTGCCCATCTCTCTGA
ACAACTTGTCGCAGTCGAGCTGATTTCTGATGCTGGCAGTATTGTTTTTCGTGACGTGAT
GCATGCAGAGGATCACCACCTTGTCCACGATCGCCGGGGCCAACAAAAACCTGTGCATCA
GCGACTCCTTTTCGGTCAGCAGCTGCTGCGCCTGTGGCACCTGCAGCACGCCGCTGGGGG
CCTTGCGGGCTTGGCTGGCAGCACCGCGCGATGGCAGCACCGGCGGCGGCATCACAATTC
CGCCGTCGGGCGCCGTCAGCAGCACCGTGACATCCACCAGGTTCCCGTACAACAACTGCA
GCATCTCTTCATCCCCAATGAAGACATTCCGCTGTGCCACCAGCAGCTTGTAGGCCAGGA
TGCCCGATAGCAGCGCATGGAATGATATGTTGCTATCAAACGGCACCACCGAGTCGTCTG
ACTGCTGCACCTGGTCAGGGTGCACCAGCATGTGTTCAAGCACGTGCAGGCTGGCCGCTA
ATGACGCTACGTGCTCGTACCCCTTGAGAACGATGCCTGTGAGCAGGGCAGCACAGGACA
GGGAGGTCGTGTAGTCTCAATACGCGTGGCATGCAGCTGAGTGGCGAGGGTAATAATGCA
GTGTAAAGTGACGATGTTGAGCGGGAGCAAGCAGGTTGGTACGGGGGCTGTGCTTGTGAC
ATCTATCTTGACAATTGGTGGCCGGGCGATGGCGGTGGGTGTAGGGTGTTTAGTGGAAGC
AAGCATCACTTACCGACCTTGTAGCCGTACCCCTGCTCGTTTAGCTGGCGCACGTGCGCC
TGCTGCTCATCATAGTAGATGCGGAAGAGGCGCTGCGCGTCCAAAATTGCGCTGCCGTTG
GCCCCTTCCACCCCTGCACAGCGCGCCTGCACCCATGAGGCGATGTCTGCCTTGCACAGC
TCTGGTGGGTCATCGCCACGGCCTGCCAGCAGCAATGGGACCAGCACCTCCCCCATGCTG
CTCTCGTAGATCTGGGCCTCAGCACAGCCAGCAGGGACATCCACCATGTTGTGGTCACCG
TGCAGGGGCAGTGCATTGTGGCGCGTGATGATGGTACGTTTGTCTATGCTGTGGCCGATC
CAAAACACATCACGCAAGGCCTGCGTGGCATGAAGTGCGTGCGCAGTGGGCATGGTTAAT
AAGCGCTTTTTGAGAGTGAGAAATGGATTGCAAGGGTGCGCAAAATACCTGAAATCAGCA
GGATCTTACAGCTGGCAGCAATGTGGGCCAAAGGCAACGCATGCAGTGGACCAGCCCCCG
CTCCCAACCCCACCCATCGCCATAAATCTCGCACCCCCGCAATCGCCAGCACGGCATCGT
CCGTCTTCATCACATCAGCAGTGACTTTTGCGGAGTCAGCCACCTGCTCCTGCAAGCGGC
GCTTGTCAAAGCTAGGCAGGGCATCACGCAAGGAGGGCCCATCGCGCTCTGTGGTAGGCA
GGTCCAGGCCGTCGCTGCAGCTGCTGTCAGGGGTGCCTGCCATTGCTTCCAGCTGGATTG
GTCTTGACGTCACCAGGCGTGCACGGTTAATGTTTGCGCGGGCCTTGGCGTTGCGCTTTG
CGCGGACTGGCGTGGTGGCTGCATCTTGCCGGCTGTCGACATCCAGCTGCTCGTACTCCC
GCTTGCGCAGGTTGTCCTGAGCGCGCATGCGTTGAATGGAGGCATGAACGGGGATGCCTG
GCAGGGGCCGACTACGCATGGCCACCACCGTCTCCCATGATGGTGCGCTAGAGGGCGCAT
GGACAGTCAGCATGCGGTTCATCATGCCGTCCTGGTTGTTCTCGTGCGCCAAACTTTTGC
GCATCCTTCCGGGCTGCCCAAAGCCCAGCCACACGAAGCGAAGGAACTGGATGACCAGGT
CCACGCCGTGTGCAACAGTACCGTTGGCCCACTCAGTGCCGTCCTTCAACGGCAGGACGC
GTGCACGGTCCTGGGCTTTGTCGTCCCCACTGCTGGAAATGATGCCATATTTGGCCATTT
CGACCAGGACCTCGTCGCTGATATGGATGAGCGCTGGTCCAGGGAAATTATTTTTCAGGA
GTAGGAAGAGCGCGTCCAGATTATTCTGCCAGGCATGGGCGGTGCAAAGTGGGATCAGGA
AAGTGCTTTACTACTGGACTATTGCCAGTCTAGCAATAAAACTGCTATGGTTGCGGCTTG
CATCAGAGGCGCTGATGCTTCATTTTTGAAGGA
>Unigene0000027
ACCTAGAATCCGCCATCAAAAGCCCCCCAAAAACACAAACACACTCACATACTGCTACAA
AAACGTACCTTAGAAAATCAGGTAATCATAGCTACCTAATACCGGCGGCCCCTTGACTAG
ATAAATAATTCACCTCTGATCCCCAGCTATGAGGGACGCCATGCAGGGGGGGGGGGGCTT
GCATATGGGGCGCTTGCTCTTGCTGCACTTGCAATTTGCCGTGCTTTTGCCTTCGACCCC
TGCGCGAGGGTTGAGCCAATTGAGCTCCCACCGCACGCACACGCAGCAGTGCTGGTCTGC
CTTCCCTTCCCAATAGGGCGACCGAGCGCGGCACTGCACGCTATGCAGGTCTTGCTGCCG
CAACCACCACCGGGCCCGGACCCCTTGGCGTTTACCCTGCTGATGGAAATGACCATGGCC
TCCAACCCCGCCTTTGTTGGCAGCTGCCCTGTCCGCGCCCAGTCCGGCATGTTGTCCTCA
AGCGTGAACTTACGCTGCTCGTAATGCCAACCTGGCGCTAGCGGCGGCGGCGGCGGCGCA
TGCACGAGCCGCGCTGCGTCATCAGCCTGATCTACACCACTGGCCTGCTCCCACGCCTGC
GTCTGAAAGGCACCGAAATCATTCAGGTGCGGCAGCTTCGGCGCAAGCTGGAGGTTCTGC
CGTTGCTGTTGCTCCTCAAAGCGCTCAAGCAGCTACGCGCTCTTGTAGCCCACGCTGCTA
GGCTGCTTGTGCACGCCCAGCAGGGCCCCTGCCGCAGCGTAGGGTTATAAATATCTGCAA
ATGAGCCAAAGCTGTGGCTGTACTGGGCATACAGTTCGTGAAACAACGCTGCCTCTGCCT
CTGTTTCCACCTGTGTGCCATGCTCCGTACGCTTTGCACGCTGCGCCTGCCGGGCCAGTT
GTCGCACAAACGTAGATCTCCGCTCGTGCCGCTGCTGCGAGGCAGACAACGGGCTGGTAG
GCAGTGCAACAACTTGCAAGATGCATACTTCCTTGTCCATCTGCACCATTGTTTGGCATT
GGCAGCTGCTGCGACGGCAGCGCTGACTGCGCCATGTAGAGGCGGCTTTTTTAGCTGATG
CCCACTGGCTGGCTGCACAACGCGCTGCGCTGCCAGGGCAGCGCTGAAGGTGGCGCTGAT
GTGCCCACCAAGCCTGTATAGCAGGCCCTGTATCTGCCTGCTGCAGCTGCAGCCGCTGCT
GG
>Unigene0000028
TTCAGACCCGCGTTGCACAGCCACCTCGCATTCAAAGCACCAGACTGTTGATCAAGGGGT
GACAATTAGGTCTATACAAGTGCGCACTTGACGAAGGCCATTTTAGTTCTTCAACTTTAC
GTTCATGTGTGTGGCATTACATTGCAGACGCGTGGCTTCGCTGACACTGTCGTGGCAGAG
GCCTGCAGCTACATGCTCTTCAGGGCCACTGCAATTGCCGCAGCTGCAATGTGCAACATA
TGCCTCATGCAACAATAAACTGTTTTCTTGCACCACTAACTTCGAGTTGAGATTTTGTTG
CCAACGAATTGCGCAGCAGCAGGGTTGCATGACAGTAAAAGTTGGGCCCACATTGCATCA
GCGCTTGGCTGCTCCGCACCCTCACAGGACAGTATCAGATGAATGCAACCTGCTTGCTCA
CCACTGCCCTGGGCGCCCTGTACGGCCCGTCTTCCCCTAGGGGCAGACTAGGGCCTAGGC
AGGCGCCTTTCCTTAACTTACGCCAGGGGCTCTCTGCCTCGGTAGAGGGCACAACCTGAC
GTAGCCTTTCCTTTCCTCTACAGTCGGGCTGAAGCACTTGTGCGTTGGCGTTGTGCTTTT
GCTGTCTCAGAGGCAAAAAGATTTTTTTGCCCAAAAGCTGTGATGCACCTTGCATGTTTC
TTGTTCTCAGCCCTTTCCACCGCGCACGGTCTCTGCACTGCTAATGCCATGTGTTGCTGC
TGCTGCCATGTGCAGGATGGCGCTGATGGTCCAGGACGCCACCTTGTTTCGTGGCGATAA
CATGCGGGCCGTGCAGCTGGCGGACCTTTCCTTCAAGGAGTACGAAGATTTCATCAAAGA
TCGTGGCTGAGAGCAGAATCCTGTTGCCATTAACTTCTTTGTGGACCGTGGCAAAACTAA
CAAGACTGCAAAAAAGACGCAGGCTTTCATGGTCCGGAACATGGATCCACTGCTGTGCCC
GGTTGCAGCGCTGTCGTTTTATTTATACTACGACTTTCACATCAATAAAAGCTGGAGCGA
TATCACCGACTGGACGGACTCAAAGCAGTGGTTTAATCGCCACATCTTCTATGGGACAGA
CAGCAAAAAAGAGATGACCTACAAGAACCACGCTGCCTGGTGCTGCAATATGTTTCAGTA
CGCGGGCGTCATCTCTAGTAAAGTGACGCACTTGATGCGCGGGCGTGCAGCACGTGATTG
TGCCATGAAAGGTGTCTCGTACCACGACATAGAGATGCTGGGGCATTGGAGCGGTGCTGC
CGTTGTGCAGAGCTACCTCACTGGCATGCCGTTTGAGGCAGTGCTCGCGCGGGGGGGGCA
CCCAACAGGAAATTTTTTGTGCGCTCGTGCGGCTATTCCTATCCCAGATGAATTGGCAAA
GCAGGCGCAGGAGCACTTCTTCGCGTTTGCTGATGAAGCACACGCACATTATCATGAGGT
AACGCGACTGTGCGCTGCATGATGCATAGGTTGAGGGGCAGCAAACTGCAGCTTTGCATG
CTTCCAATGCATACAACAAATTGCCCCCTTGCTGCTGCCTTGCGTATGCGCTGTATAGGC
ACTAAAGGCATGGCGGCCACCATGCATGTTTGTGTTCCCCCGTAGAAGGGTGACATTACC
GGCACGGCAGTCATGGCATTGTTCATCAAAATCCGAACATTCATGCTGCAAGATGCACCC
TTTTGGATGCAAGCCTACCCGGAGCACCCTATGTGGCGGGTCAATGCAGCAATTTGGAAC
AGCGAGGCCTTCCAGGCCTATGCTGTCGAGGTTCTGGCTGCACACAAAGAGCAGACGGAG
GCATACGATGCCCTGCCACGCACCCAAGAACAAATGGTGCGTCAATTGCTTGCAAGTCCA
TCATTCACCGTTTGACGCGGGCGGCGCGTCCACCTCAGGGCGCAACGAGTTATGAGGTTT
GATTCGTGTACTGTACGGTTGTGAGCACAGCTGGTGGACTTTGCCCATTGCCGTTGCGCT
CACACCATGCATGGTGGCAGAAAAGAGCAAGTGCACTGTGTTTGCAGGGCATGCACATGC
GGGACCTAGCGACGAAGGTGACGCACATTTCCCGCCAGATTCGGGAGCAGGGCAACAAGC
TTGACAAGAGCATCAAAAAGCAGTTGCAGAAGCTGGAGCAGGCTGTTACGGGCATGCATG
GCAAACTTGATCAAGTCCTAATGCTTATGCAACAGCACGGCAGCAACCCGCAGCCAGCAG
CTGGTGGTGCTGCCGGCATGCCAGCACCTGATGTTGCTGCCGGCATGCCAGCACCTGGTG
TTGCTGCCGGCATGCCAGCACCTGGATTTTTGTCTCCTGCCCCTTCTGCATTTATGCAGT
CAGTGGGCACCCCGGCTAACCGCCTTTTTCTCACCACTGCAGCAGCTAATGCAGCCGCGT
TGAGGGCAGGGGATGGCACAGCGGCAGCAGGCGGCGTTGGCGTTGGCCAAAGTGCTGCCG
CAGCTGCGGTTCCAGTGCCCCACACGGCCGTCATGCAGGACCCTACCATTGCAGGCACTG
AGGAGGTTAGTGAGGCATCACAGGGTCGCATTGGGCGCAACCCTGTCAATGAGGCCACAA
GCAATGCTTCACTACAGCTGCCTTTCATCCCAGCTGCCAACCCAGTGCCTACACGCTTCC
CAACCAGCTTCACGGGCGTGTATCACGGCGTTTTTGGTGAAGGTGGAATTGGCAGCACAA
TTGCCAGGTGGCATAGCAAGGCAAAGTCTTGGTTATCAGCGGAATATCTCAGCAGTGGTG
CCGAGCAGGCTAAAACTGCTGACCGCTGGCGTAAATGGAGGGTAGCGCTTCTGTTGATCA
ACTTGCACGCCAAGGCTCATAAAATGCCATGGCCAGACGCAGCAAAAGCACTGGACGAGG
AGTACAAGAAGATGCTAGAGGCTGCCAAGGGACCACTTGGGTTTTGTTTGCCAAAGAAAA
AAAAGGGCATTCAAAACAGTACACAGAACATTGAGGATTTTGAAGACACTTTTGTGCCCA
AGAACCTCACATTTTCTGAGTATATTGATAAATGGGTACGTCCAGTCAAGCATTGTACCC
ACCAGACTGAACTTGAGGGTATGTCGGACTGGGTGTATCGGCTGGTGACAAAAAACATGG
AGGTGCCTGCAGAGGCTGTAGAGCCACCACCAAAGCGTGCACGCTTTGCTTGAATTACGT
TATTCTTTTTTTTGCATTTGCATTTGTATGCTTGTAGTAATATGATACTCCAGTCGTGCT
TTTTTACCTATCCATTATGCGTCATACCATTTTGGGCTGCTACATCCATCCAAAACCTGT
TTGTTTTTAATTAGGACGTTTCTGCCTTTGGGGCATGCTTCTTTGTAAC
>Unigene0000029
TCATGGTCGAAACCGTTGCGGCCTGGCGCCGAATGCGCAGCCTCTCGCGCGATCAACGGC
GCGCTTGACGCTGTCCCTTGCAACTTATACTGACGGGAGTGCAATTGGGAGCCTTTTCGA
CAGGCGTTACGGTGTCAAGCGCCGCTTTGACTGTGTTTCGTCTGCTCAAAGCTCTGACCC
GCGGGTGCAACATTCCCGGTCGCACACGACGCTTTAGACGCAGCGCGGCTGAGACGGAGC
TCAATATTGCATGGCGATTTGCTGGAAATGAATTGTGGCGCGTCAGCCAAGGCGTCTTCG
CCGGTCAATTACCACTGCGCGCATTGCCCTGCAGGCCAAAATCCTCCCAGTCACCCACGG
ATACGGTGCCTGCGCGATGCGGCGCAGCTACGAAGCCACGGCGAAGATGTTTTGCGCATG
CGTGTGGCAACGCTGGATTGTCCAAAAACAGTGCGACGTGGCGCGGCCAGGCGTAGCCGC
ATGCCCGAGTACGATCCTCGCTGCGCAGCGCAGCTAATAGGCAACACCGATCGTGTGTGC
CGCCTATTTGCAGTAACACTGAATCGACAAACAACGGTGCGGCCTGCGTGGCGTTCAATC
TGCAGCGAGGAGCTGCCTGGCTTGCTTGGCCGAGGAGCACACACTGCCAACAGCAGCCTG
TTGACGACCAAAAGGTTGCCAGCACTCGCCGTTTTTGTGCTCGCCATTGACAACAAACTC
TGGCTACCCTGTTGCATGCATTGCAATGCACGTGATGCATGCAACCCCGCCAATGGCGCG
GCCACGCCTGAAAGGTTGGCAGAGCGTTCACAGCAGAAGCGTGGGTATGTGCGGCTTTGT
ATGCCACGATTTGATGCAAGCAAATGCGCCATTGCAGCCGTACTCTGGTTTTACACACAC
TGCTTGGTAGATGCAATGCAATTGGGAACAGAGCATCCGGTGTAAACTGGACTGCACGCT
CACTCCACTGCGCTGCTGGCCTGTTATAAATATGACACGCGTGTGAGTGCCTTTATACAA
TGCTGCATTTTTAGAAGCAAAAGCACAACAACAGCTTCTTTTTGAATTTTTTGCTGTTAC
TTGCATGCAATATGGCTGCAGGTATGCGCCTTCACCCTTCAGGACGGTTGTTCCGGCTCA
AGCCATTGCAGGTGTGCGGATAGGAATAGCAAGATAGGCGAATGCTGCAGTGTGCAAGAA
TGCGTGTGTAAAACTGCCAAATTGCTGGGTATGCATATGGCTGCATCTCTTTGCCTTTCA
AGCAGGTCACCGCCCCTTCAGATCCGCATGGCACAGCCACCTGGCATTCAAAGCTCCAGT
CAGTTGATCAAGGGGTGACAATTAGGTCTATACAGGTGCGCACTTGACGAACGGAAGGCC
ATTTTAATTCTTCACGTTTACGTTCATGTGTGGCATTACATTGCAGACGCGTGGCTTCGC
TGACTGTCGTGGCAGAGGCCTGCAGCTACATGCTCTACAGGGGCACTGCAATCGCCGCAG
CTGCAATGTGCAACATATGGCTCATGCAACAACAACCTGTTTTCTTGCACCACTAACTTG
GGGAGGAGATGACGTCGCCAAGGAGTTGCGCAGCTGCAGTGTTGCATGACAGTGAAAGTT
GGGCCCACATACGGTAGCTGCACATTGCATCAGACCCTTGCAATTAGCACAACGGGAGTG
CAGGTGGGTGCATTTATGACAGGCGTTACGGTGTCAAGCGCCGCTTTGACTGTGTATGGC
TTGCCAATGTCTGCTCAAAGCTCTGACCCGCGGGTGCGACATTCCCGGTCGCACACCACG
CTTTTGACGCAGCGCGGCTCAAAAGGAGCTCAATATTGCATGGCGATCCGCTGGAGTTGA
ATTGTGGCGCGTCAGCACAGGGGTCTTCGCCGGCCAATCAGCGCTGCGCGCATTGCCCTG
CAGGCCATGATCCTCCCAGTCAACCTCGGCTACAGTGCCTGTGCAATGCGGCGCTGCTAA
GTTGCCACGGTGAAGACGTATTGCAAATGCGTGCGGCGACGCTGGACTGTCCAAAAACAG
TGCAGCGCTCGAGAGGAGCGAGATGCTCCCTGTCGCCAACGGCTACGGTGCCTGCAGAGC
GCAGCGCAGCTATGTTGGATAACGTATCGTGTGTGCCGCCTATTTGCAGTAACGCTGAAT
CGACACATAATGGTGCGACCAAGGAGCACACTGCCAGCAGCAGCTTATGGTTGCCTCTTT
CAAGCTTGCCATTTACAATAAAATCTGGCTGCCCTGCTGCGTGCTTTGCCACGCGAGTGA
TATCCGTCTTTAGCAATGGCACGGCCACGCCTG
>Unigene0000030
ACTCATCTAAGGAGCGCTACGAGTTTGAGCTTGAGAACCAGGCGGGGCTGGCGATGCAGT
TTGACAACGTGGCCGATAAGCAAGCGCTGGTGATGGGGCTTGCGCTGCACGCTAAGGCGC
AGCAGACGCTGTCGCAGGGGCGGCTGCAAGACGCCTTGGACGAGATGCTGCTGGCAGAGG
AAGCGTTTGGGCTGTGCAACCCGCAGCACCTGACCACTATCGACAACCTGGCACTGCTCC
TCATTGACCTCGCGTGGTGCATGTTCAAACTGGGCGATTTGTCGCGCCTAGCTGCAGGAG
TTGACCGGCTGCGAAGGGCACGCGGCGGGCTGGAGCGCAGTTATGGGCCCCAGATGGAAC
GGCTGCGCGTGCTGCATGGCAACTTTCAGCCCGAACTTGCAACGTACGTGCGGCTAGAAG
TGCTTGAGGGCGTCGCTGCATTCCATGCGGGACGGCGGCAAGAAGCGGCCGCGAAGCTGG
AAGCTGCCAATGACAAATACTTGCGTCTTCAGGTCAGTGATGAGGGCCTGGCAGCGCTGT
CTGCTGCGGGCTTCAGTGTGGGCGAGGCGCGCCGCGCGCTGCGCTTCTGCGCTGGTAACG
TGCAACAGGCAGCTGAGTTTGCACTAGAGGCGCGCGATAAGGCGGTGCAGCAGCGTGAGC
GCAATCAGCAACATCGTGACGCACGACGACAGCAGCGCAAGTATGGACAGACGGCAAGCG
GCAAGTACGTTGATCTGGAGGTGCTGCAACAGGTGGAGGGCATGGGCTACGGCAGGAGGT
TGGCAGCCGAGGCGCTTCGGCAGGCGGACAACAGCCTGGGCAATGCAGTCGACATGCTCA
GCAACCCAGCAAGCAACGAGGCGCTGCAGCTAGAGCTTGCCGCGTGGCGCAAGCGCAGTG
GCAAGCGAAAATATAAGCTGGATGAAAGTGAGGTGGCGCTGCTGCAAGGCATGGGGTTTC
GTCGCCAATATGTAGTACAAGCACTGGAGGCGGCTGTGGGGGACCGCAATAGCGCGCTGG
ATTTGCTGATGCGCTACGGGGATGAGGCTAAGGCATGGTTTGAGGAGGCACATGGGAGCG
CCAACGGCGGTGGTGTGGGTGGAAGCAGCAGCTTGGACGATGCAGGCAGCAGCAGCGGCA
TGGTCGGCCATGCCAACATTGGTGGCAACGGGACATCCACCAACGGTGGTGTTAAGGGCG
AGGACGGTAATGGTAGCAGCGGTGGAGAAGGGGAGGACGGGGACGCAGGAGTGGACGAGG
AGATGGAGGCAGAGCTGGCGCAGGCAGCTGGCAACGACCCCCTTGCAGCTTACTCTGTCA
ACGTGGAGGAGGAGGGTGCCGTGATACAGGAATACCTTGCGCTGGTGGCCAGCGGCGATG
ACGATGTGCGAGTACATTCCTCTTCTGATCATCCATGAGTATCTATATTATTATTTGAGG
AAGGGGAGCGCTGAGAGGCCAGCATTTTGAAATGGCCTAGGAGCGCTGAGAACGCAGCAT
TTCCAGCACGTGGGTTTACGTCAATGTGCCCTAGGCGAAAATTGACAGCTGCAGGCCAAA
GCCAGCAGCACGCTTCCGCTCAGTCCACCTCTAACGCGCAAAATGTTCGCGGAACGACAT
CGCGTTGCTTATTGTTTTTCGTTAATTCCTTGGCGCGCGCGAAGGACAGCGGGTGGCACG
GATTCAAGGTCGAAACCGGTGCGGCCTGGCGCCGAATGCGCAGCCTCGCGAGCGAGCAAC
GGCGCGCTTGACGCTGCCCCTTGCAATAAGCACAACGGGAGTGCAGGCCAAGATCCTCCC
AGTCAACCGCGGATACAGTGCCTGTGCAATGCGGCGCTGCTAAGTTGCCACGGCGAAGAC
GTATTGCAAACGCGTGCGGCGACGCTGGACTTTCCAAAAACAGTGCAGCGCCCGAGAGGA
GTGAGATGCTCCCTGTCGCCAACGGCTACGATGCCTGCACAGCGCAGCGCAGCTATGTTG
GGCAACGCTATCGTGCGTGCCGCCTATTTGCAGTAACGCTGAATCGACAAATAATGGTGC
GACCAAGGAGTACACTGCCAGCAGCAGCTCATGGTTGCCTCTTTTATGCTTGCCATTTAC
AATAAAATCTGGCTGCCCTGCTGCGTGCTTTGCCACGCGAGCGATATCCGTCTTTAGCAA
TGGCATGGCCACGCCTGAAAGCTTGGCAGAGTCTTCCTGGGGAAAGTGTGGTATGTGCGG
CTTCGTATGCCACGGTTTGATGCAAGCAGATGCGCCATTGCAGCCGTACTTTTTTCTACA
CACGCTGCTTGGTAGATACAACGCTATTGCTCTCAGAGCATCCAGTGCATGTAGCTTGAA
CTGCCCACTCACCTCACTGCACTGCTGACTTATATATAACACGTGTGCCTGTATTGCCTG
CAAGTAACAGCAGGAACTTTGAAAAGAAACTGCTGTTGTGCTTTTGGCTGCAGGTATTCG
CGTTCAGGAAGGCTGCACCGGCTAAAACCAGTGCAGGTGCGTAGATAGAAATAGCACACT
GGATGCTGCAGTGCGCAAGGGTGCCTTTGCAAAACTGCCTTCTTGCTGTGTATGCAAATG
GCTGTATCTCTTTGCCTTTCAAGCGGGTCACCGCCCCTTTCAGACCCGCGTTGCACAGCC
ACCTCGCATTGAAAGCACCAGGTAGATTGATCAAGGGGTGACAATTAGGTCTATACAGGT
GCGCACTTGACGAAGGCC
>Unigene0000031
AGGCTGCGCCTGGACATTGACCTGTCGGCGGTGCAGCAGCTGCTCAACGCGGGCTACAAG
TTGGGCGCGGTGGCGGAGAAGATGGGGTGCAGCGCCAAGACACTCTCCAATCGGCTGCCC
GAGGCGGGAGACGGGTACCGCCACGGCCTCCCGGACGACCAACTTTTGGCGGAGATCGAC
CATACGTGCCACATCACAGAGAATGGGCGTGCCGCTGGACACCGTGTCGTTCAGGCTGCG
CTCCGCTCGCGCGCTGGCGTGCGCGCTCCGCGACACCAGGTGCTGCGCGTGATGTGCGCG
CACGACCCACCAGGCAACGAGGCACGGCGCGAGCGCGTGCTGCACCGTGGCAACTACACT
GTGCGTGAGCCGATGGTTGTGTGGCATGTCGACCGTGCAGCCCCAGTTCTGCGCCAACGG
CACCCAATGGCGCGCGCCTGGCTGCACGCTGCACGAGCCAGCTCGCTGATGCTGGCTGCT
ACAGGCGCTGCACATCGCGGTCTTTTAACCCCCCCCCCCCCACACACACACACACCACCA
CCACCACCACTGCCACCAAACGCACGCACGCGTGCACGCACACAAGTGCACGCCAGTGTC
GCCACCACCGCTGATATCAAACCACAGCCACCTCGACCCACCCCACATCGCATAGACCGA
GTCGTTGCACGAGCACACGTGCCACGTGCCACAATTTTATTGTCCCGCAGCTGCTGACAT
GCGCTCCGAGGGGCTAAGCTGTATCCGGGCCGAGAAGGCGGCTTCGCGCCTTGAGTCAGG
GGAATAGGATGCGATAGATATCCGCCTTTCAGGAGGCAGCCCAGGAGGAAGCTAGCTCCT
CAAAGATATTACCAAACTCATCCAAGAGTTGCTGCAACTGCTCTGGTGGTATCAATTTCA
AATGTGACTTGCAAGCTTTTCCTGCTGAGTCCTCGCTCGCCATAGCACATCAAAGCGTCT
GGTCAGGTGTTCAGAGCGCGTTTTAAACAACGCTTTAAACGAAAAAAGCGCGTTTTAATC
GTTAAAAGCGTTTGGAATTAGCCCTAAACCCTAAATCTAGGCAATTCATGTGAGATTAGG
TGAGTTTAAGTTAGGGACGGACCTTAAGTAGCCTAATATGAAAGCTTTCAAACTTCAAGT
AACTTCAAAAGAGAGGCTAGCAAGGGCTGCGTGGCCATAGTGTACAGCTGCCACCAGGCC
AACCTCTGGGAATTAGGATTTTCACGTTTTTTACAAGCT
>Unigene0000032
TGGTTGGCGCTGCGTTTGAGGCTTTTTACGCGCGCGGCCTCACGCCAGCCGTGCGCACGC
AGCGCCTCAGGGACCGCAGCGCCCTGCTGCTGCTCCTGGTGGTTGACGCCTACTACACGC
AGCAGGCACCGCCCGTCCAGTTTGCTGGCCTGTCAGCGCGCCTGGTCAAGCCATGGCTGG
CCAACGCTGCTGTGCGGCAGTGGGTGCTGGGGTCGCTGCCGACAGGCCAGCAGCTGTTCG
AGCGCGCAAATCAGCAGCGATTCGGTGGAGGGCGCATTCAGCGCTCTGCACGGCCAGGCG
TGCTTCAAGCCGCAGCATCGCGTAGCGGTAGGCGTGCCGGACAAGGTTGACTGGGTGTGC
GAGGTGGGCGACTCGCACCCACGTCGACGCGTGAGGCTTCCATGTGGCGCGCGATGTGAA
GGCCGACACTACTGCCGCGCCGTGGTATGCGTGCCATCAGCCCGAGCGCAGCGACCAGCC
CAACACATGGAACGACGGAACGGCGCTGGTCGCGGGCTCAGCCCGGGTGCAGAAGCACCG
TTCCAAGGTTGCGGCGACTGCCACAAAAAAAGGCCAGGCTCAACACCGCGGCGGTGCGCT
CGCGCACAGTACAAGGGCGCGAACGTGGTGCGAGCTCGGCAGCACCGCGCGCAATATTTG
ATTTTACCAAAAGAACTATTAATAAAATATTTTGGAATGAAGTTCATGTTTTGCTTTA
>Unigene0000033
TCGCGGAGCTCGGGATGAGCCCTATTGAACTCGCGCAGCCCCGGGCGCTGGTCGTCCAGC
ACCGGCTGAGACCCCATTGGGCTAGTGCCGAGGCCGTCCCACGCCCCGCCCGCGTCCATG
CAGCTGCCTATTAAGCTTTTATGCCAGTTGGAACCTTGAGGTGGGCCGGGCAAGCAGCAG
AAGGGCCTAAAACGGCCTATGCAGACCTTGTTAATTTTGCCGTGTGCAGGGTTATGGGCA
CATGGTAGCAATGCCGCAGGGAGCCTCGGGGAGCTAGCCCTCACAGAAGTTCAATGGGAT
GTAACGAAGAGCGATGAGGGGCTAGCCGGTGCTCTGTGAAGCTCTGCGTGACTGAAGAAG
GCACTTTCCGTGCTTGTCGGGCGTCAGCACGGATTTGC
>Unigene0000034
AGCTTCAGTATCCTGGAGAATCCGTGCAGGGCTGAACAACTGCACCAGCTGCTGATTGGG
TGTGCCGCTTCTTCGAGGTGGTGGCAGAGTGCCCTTCCCCTCCAGCGACGGCACAGGTCC
TGCTGGGGGACAACCAGGGTGCGTGGTCCCCACCCCCTCATGCTACCCACCTCTGGACGG
CGTTGCGTGCTGCGTACATGCACTCCGTATGGCAGCTGCGGTGCAAAAGGGGGCTAGATG
GGGAGGCCTTCGAGTCCACAGCAGTGGTTGGGGCGGTGCTTGGTAGCCTGCGGTCCTCAA
TCAGAAGGGATTGGGCGAGGGCCATTCAGGACCTGATTGGCATGTCAGGGGCGTGCCCGG
AGTGGTTTAGGGGGCGCTCTCCGGCGTTGCTAGTGCCGGAATTTGTGCAGCGGTGGGCAT
GGGGGGACTCATTGTGTCGCATGGAGGAGAATGACGGCATGCTCCCCACCCTAACCATCA
CCTTGTCTACTGCTCACCCTCTCCCTTTCCCTCTTGCGGTGCAAGCTTTGCCAGCCGCAG
CGGCGTCTCCGCCACGATGAGGAGCGTTAGGGAACCTGAGCGATCACACCGTGGTCAAGG
AAAAAAAAATATTAAAAAAAACAAAAGGAAAAAAGGGGGGAGGGGCGCAAATGCCCCCCA
AGGCAGGAATGCCACCAGTGCTCCTTGCGGAGCCGGTTTAGGATGGGTGTATTTGTTTGT
TTGCTGGGCTGTGTGGCGAGAGAATGCCAGCAGCCCTGTTGGGTGTGCATGCGTGTGTGT
GTGGTGATGATGCCTCTGGCTGGGGGTGGATCCGGGCATGGGAGGGGTTACGGCAGTAGG
CCTGATCCACCTCTGTGGTCGCCCTCCCTGACGTTAAGCCGAGGTTGACCGCACTAGGGG
GACGTGGGGGGGTCTGTGCCTGGTCTTAATACCATGGTGCGTGAGAGTTTGGGTGATGCT
AAGGGTTGAGTGAATGAGTGAGTGTTGCGTTGCCTACACAATGAGAGTGTTGTAAACTGA
TGCAGGCGTGCATGGATCATTATATCGTGTGCCTGCTTGACGATTGGTCTGCTTCTTTTG
CTTGATGAGTCCTCTTACTCGATCAGCCGTGCATTGTATGCATAGTGCGATGTATTACGT
GCAATGTGCATGTCCACTTGCATGTGTGTTGATGATGATCTGCCCTCTGCACGTCAGCTT
GTCTGCTTATGGATTGCATACAACTTGTCATGGGTGGTAGGTGCTCCATCACCTGCCCCC
ATTGTGGTTCATTCCACACGTTTTG
>Unigene0000035
GTAGTTTTCTTGTTTATTACCCTGAATGAATATCAGCCAAATGAAGGTTACCTTTTGTCA
GCGGGCTGACGCAGGCGACGCGAGTATGGCCCCCATGCTCCGAGTACAGATTCCGACACG
CCAAACCGGCTGCGCCCTTCGCCAGGGTGCTAGGCAAGGCCGCCAACTGGGCCAGCGCAT
CCGTTTGCGCGCACTGTCAAACGGCGATCCGACGCCCGAAAAGAAGCTGAACGGCAAGGG
GCCGGCGACGATCAATGACGGCGCCATCCATGTCCCCTCAAAAGAGAAGTTTTGGGACAT
AGACGAGGTGTTGCGCGAGGCACGTGCAGCGGGTGGCGACGCGCTTGTATTCACTGACGA
TAGTGATGAGGCCGTGTGGCAGCACGAGGCGCGCATTCAGCGCGCGCCATATGAGCGTGC
GTCTGCTCGAAAGCCCCGCGCCCGCGCGCCCCACGCAGCCCTGTACAGCCGAGTGCTGCA
TTCGAACAGCATGCTTGCAGCAGTGGCATTCAGCCAACTAACATGACACAGATAGTAGCA
ATCGTGTTCGAGGGCCTCGAGCGCAGTGTGCGTTAAGTGCCCTTGCGGTACTAAGTGCCT
CCCCTCATGGCTGCCGCCCTGTGTGCCTCCGTCACGTGTACGCCTTGCATCTCCCCGTTT
TTTAGGGTTTCGAGGGTTTCATCATGCGCACGCCTTGCATCTCATCCGTTTTTTGGGTTT
CGGGTTTAGTCACGCGCACGCCTTGCATCTCCTCCCTCTTTCAGATGCTGTGCGCGCCGT
GCATGCAAGCCTTGCGTGCGCTTGCAACGCTGCGTGTGCCGTGCATGTGCATGCAGCTGA
GGAGTTGGCCCAGGAGGACATGTATGAGATGCCCGCCTTCCCAGTGCCAGAGCTGCCAGA
GCAGCAGCCGAGCGCATACTCTGACGAAGCAGGCTTTACGGAGATCAGCGTGGCTGAATT
GCGCGACCGCCGCATGGGCGCGGGCACGGGGCAGTCACCGCTGTTCCTGCTGGATGTGCG
GGGACGCGATGAGTATGACGAGGCGCGCGTGCCTGGTGCCGTGTTGATACCACTGGACGA
ATTGAGTGCGGCAGTGAAGGCGGGCGAGCTGGACGCATTTCGGAGCAGTCCCTTTGCCAT
CATCTGCCGCAGCGGCCGCCGCTCTGCGCAGGCGTGCGTGCGCCTGTCCAAGGTGTTTGG
CTTCACCTCGCCCATCAATGTGGCGGGCGGCACTTTGGCGTGGATAGATGCGGGGCATGA
GGTGGAGCGCGGGGCGCCATAGCGCCGCAGGGGGGTGGATAGATGCGGGGCATGAGGTGG
ATAGATGCGGGGCATGAGGTGGAGTGCGGGCCGCCATAGCGCCGCAGGGAGATGGACGCA
ATGGTGGTGGTGGTGGTGGTGGCTTGATGTGGGCATGTTGCGAAGTTGGGGGTGCAGTGC
TTTTGGATGGTGAATGCTATGCACAACCTTTCTTTTCGTGCGTATTGAAGTCTTGCTGGC
AGCGGCCGCTACTCAAACGAACCATATTGAACGCAACACGCCAGCGGCCCAATTTTTTGA
AGTACACGATGTAACCTGAATAAAAAAGCAACATGTTGTAGAGGGTGCTGCATGTAGTTT
TCAAGCACAAGCTCCCTCAGCACCCTCTACAACAGCAGTACTCGCTCCGCAAGCCGCCTG
CTTCTACTATTTGGCTTCAATTTGTTTGCCATTACAACTTATACATGACGGGAGCTCTAT
TAACCCATACAGTCTATCATCTGCGTTTGATGAGTTATGCATTTGTCTTGTGCACAAGCC
CCATTTTCCTTTACTTCGTTACCAATATGTCGCTAGCATCATGCTAGTCATGATATTACC
ACTGCTAGGAAACCAGAAATGCGCAAGTCAATGGTCCGTCTGTGCCTGCCAAATAGCGAT
GAGGTAATTTATTAATTGATTTCCCTATTTGGCCTTGCCTGCGACCTTGGTCTTCTTGAC
AGGCTTGCCCACCCCTCCCTCTGCCGCAACCTTGCCCTGCATGCTCTTCCGCCGCTTGCC
TGCAGTCGGCGCCGCAGCCGCCACCGCCACCGCCTTGCCAAGTGCAGCGGCTGCCACCTT
CCCCGCCTTGTGCGCCGCCTTTGCGCCCTTGCCCGCGGCCTTACCCGCCAAGACCGGCTC
GGTCGCCACCTTTTCCGGCTTGCCTGCTGCAGGTGCAGCCTTGGCCGCCTTGCGTGCGGC
AGGATCCTTGCCGACAGGTGCTGGCACCGGTGCCGGCGCCGGCTCTGCGGGCGCGCTCGC
CGCCCCCGTGGCCCCGCTACTGGCCCCGCCTGCACTCTTGCGCGGCGCCACGTCCGCCTT
GCGGCCGGTGCCGCGCTCCTCCACACCGCGCTGCTTCTTGACCTTGGGCGCGTCCGCCGT
CGCTGCCGCCGCGCCCGCCGCCGCGCCCGCCGCTGCGCGCTGCTTCTTGACCTTGGGCGC
GCCCGCCGCTCCCGCCGCCACGCCGTCTACTGCACCCGCCGGCTTGCGCTTGGCGCTGCC
CTTCACGCGCTGCTCCTCGCCTCCACCGCCCACCGCAGCCACTGACGCCGGCAACGCAGG
GGGTTTGTCGTCGCCACCGACGGTGCCTCCGGCGTCGCCCTCGCGCTGCGCGCGTGCCAC
CCAGTCTTCAAGGGGCACGAATGAGTAGTCGATGCCCGCGGCGGCGATGCGCGCGGCGCG
CTTCTTGTCGCGTGTGAGAGCGCGGCTCAGGCGCCTGTGCGCAGGGGGGATGGGTGGCAG
TTGTAATTGACGTTTTGAAGTGTGCGTGCGTGCGTGCGTGTGTCGTGATGGGTGGGAGGT
TAGGGGGTGGGCAATCGCGCAGCATTTGGCGCTCGTGCGTAGGCACCACTCACAGCCATC
CAGGCACCTCGCACAGCTCGAACTGCGGCTGGGCAGCGCTGTCAATCGCATTGCGGCAAA
GCGCCCACCCGCCCGAAACTATGCCGTGCCCCAAGCCGCGCTGCGTGGGCCCAGCACAGC
CGGGGGGCATGCTGCGCACTTTGCAGCCTCCTGCGGTGTGCGCTCCTTGTTGAAGCGCTT
GTGCTCCACCTTGGGCCAGGGGATGGCCTTGAACTTGCGGTTTGCGCCCTTCCACAGCTC
CGCGTGCACCTCGCCGCCCAGCAGCACCTGGCAGCACGGCGGGATCCATCAGCTTTTTGA
TACAGCGGACTGTCACACAGCAGCAGCTCATTGCGATTTCATGTGCTTGCCTGCAGCTGC
GCTTGCGCTGACGCGGCGCACCCTGCACTGCAGCTTTTGGCCCATCATCATGTATCCATC
CATCGCCTCCGCCACTGTGGCGGCAATGTCGGGCGATGCAAACTCTAGAAACGCAAAGTG
CTTGCTGCGCCCCGTCTTCTTCGCGCGCGACAGCCGCAGCTTGCTGACGGTGCCAAACTG
CTCAAAGTAACCTCGCATCTGTGCCTCGTAAAATCCGTGCGGTATGTGTCCTATATACAT
TACTCTGCTGGGCTGGTCCTTGCCACTGGTGCTTGGTTGCGCCTCCTGCTCGACCGCAGC
AGGAGTGTCGGCTGCCGCTTTGCGCCCCATCGCCACTGACGCAGTGTGCTCGATCCTAGA
GCAGCGCGCCGCTTGCGAGGTTGATACGCCCTTTATCA
>Unigene0000036
TCCCTCCTCCCGCGCCTGCAGGGCCTCAATTTGTTGCTGGATGTGAAGAGGCAAAAGAGT
TAGTATGAGTGTTATGCAGGTGGGCGCCTCCCCCGAGGTGGGAGCATTTGCAACGAGCTG
CTCTCGTCGGTACTCGTCAACCAACGCAGCATATTTGGCAGGCACTTTCGGCTGTGCTGC
CCAGTAACGTGCTAAGGCATCATCGCCTTGCATCAAGGTCTCACTGACCCATTCGTTCCA
TTCTGGGCCATAGTTATCCCATTTCAGCAAATATTCGTACAGAGAACTAGGTCTTTTGCC
AGCACGCTTGCGGCGGTGTTTGAGGATGGCCTCAACACCATATTCCCGGTCTGGGTCTTC
TTCCAGTTCCATTTCTGGCAGCACCACAGGCTCGCCACAGTCATTGTATTTCTTCAGCAG
AGACACATGGAACACTGGGTGTATGCGCAACTTAGGTGGAAGGAGGAGACGGTATGACAC
CGCGCCCACTCGTTCCTGCACTGTAAATGGCCCAACCCACTTGGGTGCCAGTTTACGACA
GCGCATGCCTTTCAACTTCAAGTTCTTGCTGTTCAACAGCACTCTGTCGCCCACCTCCAA
CTCAAGGTGCTGGCGATGCTTATCATATTGCCGCTTCATGCGGTCTTGTGCCTTAGCAAG
GCATTGCTTGGCTCTGAACACAGCCAATTTCAACTGCTTTGTCCAGTCTTGCACAGCCTG
TACCAAAGGCTGGCCAGTAGGTCCTTGACCACCTTTACGCTCTTGGAGCAGTAACTTTGG
CATACCCGGCAACCACGGGTGTCTGCCATGCACCAGAAAGAACGGCGTGTTCTTTATAGC
ACTCTGGTATGCGTTGTTCATGGCAAGCTGCACAGCAGGCAGCAGCTCGTCCCAATTGGA
CATCTCAGGATTCACAAACGCCCTCAAAACATCTTCCAACACACGGTTGGCACGTTCCGT
CTGACCATCAGTCTGTGGATGGTAAGCAGTAGACATTCTGTGGTCAATCTGCTGTGTCGT
ACACCAATCCTGCCAGAAGGCGCTCTCAAAGCGTCTGTCTCTGTCAGAAACTATAATCTT
TGGTGCACCATATTCACAAATGAGCCTTCGCTTAACCATCTCAACCACAGCGGGCGCATC
TGCCGTTGTGTGGCATGGCTCCAGTATCACGTATTTGGACAATTTATCCACTATCACCAG
CACTGCGTCTCTCCCCCCCTCCGAGGGCGGCAGCTGTGTGATAAAGTCCATGGTCACCAT
ATCCCAGCGCTCAGCAGGGATAGGCAGGGGCTGCAACAAGCCCGGAGGCGCCTGTGTGCG
CGCCTTATTACGCTGACACTGCAAACACTGTGTGCAGTAAGCATGCACATCAGCATCCAT
ACCAGGCCACCAATATGACCGGCGCAGCAAGTGTGTAGTCCGCGCCACGCCTGGGTGGCC
AGCATACACATTGTCATGACACTCGCGGAGGCATTCCTGCCGCAAAGCGCCAGCGGGAAT
GGCAAGAGCGCCGCTCTTCCAATACAGCCCGCCTTCTGCAGTCAAGCGTCCCACGTTGCG
TGCGTCACTGAACCATGGGTCAGCAGCGTACGCAGCAGCAACCCGTGCCAAAAACTTATC
AAGCACCAGCCCATCTGCTGCAGCGCCATTAGGCTGCAGTGGCATGGGAGTGCCGTCGCC
AGAGAGGGGCGGTGGGCCACCTGGCGTCACCGGGGCCTCATCTGGAGACTGAGCCAATGC
CTGAACGCTACGTGACTCGCCTTCTGCGGGGCAGCGGGCCACCTGGCTTCGCTGGGGCCG
CAATGTCGGGGCAGTGGGCCACCTGGCTTCACTGGGGCCGACGCCAGGGAGGGGCGGTGG
GCCACCTGGCTTCACCGGGGCCTCCACTGGTGACTGAGCCGCTGCAGCAGCTTTAGCACG
AGTGGTAACCGCGCACAACTGCCGGTCCACAGCACAGGGCGCAACGCGCCGCATTGCAAA
AAGCCAGTGCTCGTGCACATGGTTCAACCTAGCCGGCAGCATCTGCAGCACGGCCAACTT
CTCCAACCGCGGAGGCAACTCTTTGCCAGACGGTGGCAGCGGTTCCACGCTGAGATCCAA
TTCCAGCAGATCCGGTCGCCTAGACAAGGGATCAGCCACGTTCACCTTGCCAGGCTTATG
CACCCACTCAAAGTCGAACTCCGCAAGGAAGTCCGCCCAGCGGGCCTGCATACGCGACAA
CTGGGCCTGGGTATGAAAGTACTTCAAGGGCTCGTGGTCTGTGACCAACACAAAGCGGCG
GCCGTGCACATAGCAGCGAAACGCTCGCAACGCCCTGACCACACCCAGCATTTCCTGCTG
GCCCGTGTGGTAATTGTACTCTGCCCGACTGAAGGACTTGCTCTCATAAGCAATAGGATG
CCGGTTCTGCATCAACACAGCACCAGTGCCGTGGACGCTGGCGTCAGAGTAGAGCACAAA
TGGCTCTGCCTCCGGCCTGAAGTCTGGCTGCACCAGCACCGGCGCAGAAACCAGCGCGTC
TTTGACAGCATCAAAAGATGCCTGGCAGTCGGGGGACCATTGTCCATCAGTTTTGCCATT
GGCATAGTCATGCAGCGGCCTAGCCAAAGAGCTGAAGCCTTGAATGAACCGGCGGAAGTA
TCCAGCCAGCCCCAAGAAGGATTTGGCGTGCGCGGATGTACGCGGCACTGGCCAATCCTT
GACCGCTTGCACCTTGGCAGGGTCAACACGTGTGCCTTCCGCACTAACAATATGGCCCAG
ATATTTAATCTGAGTCATGTTAAACTCACATTTTGCTGGCTTTGCAAATAGCTTAGCCTC
ACGCAAAATGGAGAAGACCTGCCGGAGGTGCATCAGGTGCTCCTCAGCTGTCCGGCTATA
TACGAGGATATCGTCCAAGTATATTGCAACACACTTGCCAATCATTGGCGAAAAGAGTGT
GTTCATCAGCCGCTGAAACGTGGCTGGCGCATTGGTCAGCCCAAACGGCAAAACCATGTA
CTCATACAGGCCCAGGTGCGTCCGGAACGCTGTCTTTGCAACATCTTCCTCTGGAATACG
AATCTGCCAATACCCACTGGCCAGATCGATGGAGCTAAACACCGTAGCTCCTCCCAGCTG
CTCAAGCAGATCCTCAATCCGTGGCAGTGGGTAACTATCACGCACAGTTAGCTTGTTAAG
CGCACGGTAGTCAATACACATGCGAAGCTTGCCATCAGGCTTAGGCACAAAAAGTACCGG
CGCCCCATATGGGGAAGAACTAGGCCGGATATATCCCATCTCAAGCAAATAATTTACTTG
CTTTTCAACCTCCTCGCGCTCCGAGGGGCTAAGCCTGTATCCAGGCCGAGACGGCGGCTT
CGCGCCTTGAGTCAAAGGAATGGGATGCGATATCCGCCTTTCAGGAGGCAGCCCAGGAGG
CAGCTCCTCAAAGATATCACCAAACTCATCCAAGAGTTTCTTCAACTGTTCTGGTGGTAT
CAGTGACTTGGCAGCTTTCTCCGCCGAGCTTTCGCGGGGTTTTGCATCTGCAGTCCCCGG
AGGGTCGTCTGCGCGCCGGCGCACCACGACTAGAAACGAACGTTCCCGAGCATTAGAATC
ACGCATTACGCGCTTGAATTGCTGCATTGAAAGCAACCGGTGCCGTAATGTCGAGTCACT
GTCTGGGAGCAACGGCATTTGTGCACGCTTTGCTCGACCATCGCTGTCCGCCACCGACAG
CAAATGTGTGCGCCCACGCACATGGATGCGTACAGCCTGCTGTGAGAACAACAAGTCTCC
AAGGCGAGGCTGCAGCCACGACTGGCCGAGGATAATGTCAAAGTCCTCGCCAAGGTCCAG
CACAGTGAGCGCAACGCGCTCAGTGAAGTTTTGCAGGCGTAGCTTGGCACTAACAGTGCC
TGACACGGCCACCGCCCGCCCATCACAGGCGACCACCTGGTCGCCAGATGCATGCCGCAT
CTGTATGCCAGCACGGCGCACAAATGCGCTGCTGATAAACTGTCCAGTGGCGCCAGAGTC
AAACAAAACCCGCGCCACCTGACCTGCATAAACGCCGCGCAACTGCATTGCCAGCGGCAC
CTCGCGCACCTGCGCGCGCACATCAGCAGCACCCACGTGCAGCTGCACCCGCACTTGTGC
ACGTGGCGTCGGCAAAGGCGCATCATAATACACCCGCACAGCAAACGGGCACGGCGGCAT
CAACGTGCGCCGCCCATCCGCGCCTTTCGCATGAAACAAGCGCGTCCCAACAGGATATTC
ACGCAACACGTGCATACCCCTGAACAGGTCATGATATGCAGGCTTCCTGTATATCCATGA
CGGCACGACAAAGCAACCGCTTGTTGTGTGAGGAGCGTCGCGCTTCCCGCGCAGATAGTG
CTCCACAAAGTCGCGCATACGCGAGAAAGGTGGATTGCACCAGATATTCTTGCCACGCAC
ATCGGCGTGCAGAAAGCTGTTTCCCGCATGGCAGTAGTCAGGGAGTAAGGCATTATCACC
ATTAGAGTTACACGCAGCATCCAGCGTAAATGGACGCGGCAAAACATTTTGTATCAAAGC
AAACTGCGCAGGATCAAAAAGGCGATCCTCATCTAAAACAGATTGCGAAACTGTACGCCA
ATCAGCACGTAAATCAGTGCGCTCACGCGCAATGTCTGCCGCGCCGCGCCGCGCACCGCG
CCGACGCGGTATTATGCGCTGCCGCGCGTGCGCGCGCACAACTGCCACTCGCTGGCGGCC
AACGCGCCGCCCAGCGCGTCCCCCCTTACTGCCAATGGGCAGCGCACCAACCCCTGCGGG
GTGAGGCGGCGCGCACTCCTAGCGGCGCGGTACATAACGCAAGCCGTCATCCCGTGCCGC
CTTGGCGTCGCGCAGCAACTCCTGCGACGGCGGCGCCGGCCGCGCCGCCCGGCAGTCCGG
CGCCTTGTGGCCAGGCCTGTGGCATTTCAGGCATAGCTGGCGCTGCACCAAAAATGCTGC
AACATGCTGCGGCAGGCCGTGAATGTCGGCCGGCAGGTTCACTGGCGGCGGC
>Unigene0000037
GGGAGCCCAGCGGCGGCGCCGGGGCGATGCAGGCGGTGCAGGGAAGGTGGGTGAAGGATG
CGGGACGCCTCGTTGCATGGTTTGGCGTCCAGAGTTGATCCAGCGTGGCAAGCGCGTGCC
TTTTCCGCTGCACGCTGCACGCCGCCACCATGGAGGGCAGTGGCACCGTAGTACACGTAG
TACTCGCGGCCACCACAGGGGACAGCGGCACTGTACTCCACGATGTATTCCACGCCGACA
CCATGGAGGGCAGCGACCCCTAGCACACAACCAGTTCGTTCCATCTCCGCACCTTGCACG
CCGCCACCATCGAGTGCGGCACCGCCTCGCCGTTGTCCACCGGCGCGCCGCGCTCCGGCC
ACAGCCCCGCAGCCAGCTGCTCCAGCCGCATGCACGCATGCGCTGCCGGGAAGCTGGTTT
CGTTGGGGTAGAACTGGCGCCCCAGGTCCTCCACCACCGCGCAGGCCGCCAGCAGCACGT
CGCCGCCGCGCGCCGCTGCCTCGTCCACGGTGCAGCGCAGGTAGATGTCCCACAGCTGCG
CCACGTAACCCGCGTCGTTGTACTCGCTCTCGTTCACCATCTCCAGGCACAGACGCCACA
GCCTGTATTTGACCGCGTAGTCGTTGTACAGCGTCACAAGGTCGAGCGGCGCCTCCCGCA
GCTCGCCCACGTCTCGCCGCACCTCCTCCACGCTCGCGTCCACGTCGCCCTGCTCCACCG
CCTGCACCAGCGGCTGCAGCCTGTCGAGCGTGGCGGCCTGCAGCTCCAGCACGCGCATGC
GCGCGCTCAGGCGCTCCACCAGCGCAGCGTCGCCGCAGCTCTTGGCCTGCAGCAGTGCAG
AGTGGTAGTAGTCGGTGCGCTCCGCCAACTCCACGCCCGCATCCCCGGGACCGCTCCGCC
GCAGCGCGAGCGCCTCGTACGCCTCCGCCGCGCGCTGGAACGCGCCGCGCGACACGTAGT
AGCGCGCAAGCAGGCCCGCGTGGCGAACCTGCTCCGGCGAGAGCGGCCCCACCGGGCTGC
CGCCCGCCGCGCCCGCCAGCCCGCTCTGTCGCAGCAGGTACGGCTCCAGGTGCGCGGCGT
CCATCTGCAGCAGCTCCTTGGCACCGCCGGCGCCGCAGTCAAGCAGGGTGGCGTAGAGGA
AGGAGTGGAACACGGCGTCGGAGCTGCCGGCGGCGCGCTGCAGCACCGCCCGCCGGTACG
CCGCGCGCTCCTCCTCGCTCAGCTGCTGCCCCTCCAGCGCGCCGCCGCCGCCGCCGCCGC
CGTTGGCGCATCCGCCGGCAGGGTCGATCAGCCACTTGATGACCCCCGTGAGGTGGGAGT
AGGCGCCGTCGTAGCGCGCCGCGCGCGCCAGCTCGGCGTCCCTGCCCTCGCCGCCCGCCG
CGTTGTGCGGGTCAAGCGCCGCGGCTTTCTGCAGCCGGGCGCACGGCGCGGCGCGGGCGT
TGGGGCGGGAGTGCGCGCAGCGGCCATCCAGCGTTAGCACTGAACCCTTAACCCCAAACC
CGTCAAGCATTGGCACTAATATCCCAACCTTAGCCCGTAAAGCCTCCCAACATTAGCAAT
AAAGGATGCAAGCAAATGACAGCGGCCTCCTGGCGAGGCGCAACAAAAGGTTTGTTTAGC
ACGGTGTGCGCGTGGTTCCACAGGCACCCAACATGTCGCACCATGATCATGGCGCTGCCG
CATAGCAATAAGGGCTATAGCATACGCTGAATTGTGTCGCACGCGGCTGGAGACGTAGCC
CACATGAATCTAGTATGGCTCACCTAAAGCAAGAGTCGACGTGCCACACCCGCTGGCGAA
AGTAATCGAAAAACAAGAGTTTTTATTCACATGCTGGGCGCCCCGGTGACACTGACGCGT
GTGGCAAACAAGTCTCCTGAAGCACGCTGGCCGCCAGCACTAATGCACTGACTGCCCACG
TGCTACGAGCCAAGGTATCGGCGCCGGAGCACAGCGGCTCGCTGATTGCTGTTCACATGC
AGAATAGTGAAAGGCGCTCCCCAGCAATGCATCATCATGGTTGGCATCCACCAAGATGAA
GTGGTGCATCCCTTCCAATTCGAGACCGTCGGCAAGCCATCAGACAGCTTACGGCGGTCT
TGAATTAGATGAAATGCACCATTTCATCTCGGCGGACGCGGAACCTGCATAGCCGCAACC
CATAACCCTAAACCCTCCACAGTCTGGACCTGCATTGCCGCAACCCTAAACCCTAAACCC
TAAACCCTCCACAGTCTGGACCTGCATTGCCGCAACGCACATTTCAGCATGCTGCTTGTG
AACGGCAATCACAAACCCGCTGGCCAGTATTTTATGGTTTCGTTGGTACGTATGCGAAGG
TACACAGTGCCAGGACTCACCTTGATCCTCGACCCGCAACCTTTAATCACAAAACGCCGC
CCATGTACCTTTGACACTGGCCTTGAGCCCCTCAGCGCGGTTCCCCAAACCCTTGACACT
GGCCCTCAAACC
>Unigene0000038
CCTTCTTTCATGGGTAACCCTAACACACATTTCACTTCCAATTTACAATCACGCCCTAGC
TTACCACCCCCTATAGCTACACCCTTGCGACCATTATCTACAACACCGTCATGGTTAGCA
AATTCTAGTGAACATGAAGATAGTTTCGTAGATTTTCTCAAACAACTTCCTGGTTTACAA
TCTCTACTGGCTTCCATACCGACTTCCACGGGAATGGTATCTTTCCGGTCTAATCCCGAA
TCCTTTCAACGAAAACCATACACATCAGAAATATTTAGCTAGAGGAAGTTATAGTTCTTA
CTTAGTAGAACTACAAGAAGTTCTAGTAGAGTGGTAGTCTGCACCCCACAAACAGTCAGC
GGTCCAAGTGGACAAAGGTACGTTGCACCCAAAGGGTCACAACTGGTTTTCAGGTGACCA
GCCCTAAGGGAGCCCCGATCCCCGCACTTTGCGGGGATATGGCGGGTGCGCCCACTATTA
ATACGCCCCCTGCTCCTCCAATGCCAACTATGCATGTTTGAAAGGTAGAACCAACACATA
TCCGTATTCGTATGCATGCCGCAAACCTCCAGCCTGCCACATACCT
>Unigene0000039
GCGCTGCGTTGCAATGGGCGCAATGTTCGTTGTGGCACTAATGAAAAGGCGCCGTGGGGA
TCAGAACGGATGAGCCAAACCAACAGACCGCCGGCCCTGCGCAACTAAGGCCATGTGCAT
GGTGGATGGGCGCCAATCCATGCCTGGCACGCACAAGAGTGCAACTTCAAAACACCCCCT
CCCCCCTCCCCCGCATGCGCGCCCGCACCCGTGACCAGCACCTCCAGCGGTCTGTCCCTG
TCCCCGCAATGACCCTGCATCACGCGCCGTACCAGCGCCAGCACCTGGTCCCGCACCATG
CACCAATGCGCCAGGAAGCCTGTCCACGTGGGGAAGCAGTTGCCAACCCCGCATTCAGCC
CACGCAGGCGGCCGCCGAGCGCGCCACGCTACAGTCACTCACACAGCGACGTGCGTGGCA
CGGTCAGCACAACACGCTCTGCAGGGGCGCATGCGGCGCACCTCGGTGCACGTATGGCCT
CATCCAGCGGTACTTC
>Unigene0000040
GAGGCGCGCTACAAAAGCGTGCCGGTGGCGGGGCCATACACGTGCAGCCGGCCAGCATGC
AAGGCTGTCGTAGCCAGCTGCTGCAGATAGTCACAAGCCTTGGTCACGGTTTCAAGCTGG
GCTTGTTGCGGAGTGCAGGAGCGCCACGGCGCCCGGCGGGGGAGCCGTGCTTTCAGCTAG
AAGCTTGCAGCATGCTTGCACTATCTTGTCACGCACGGCTCTTTCCTCTTGACCTTGAAG
ATGCATTAGCACACCGCAAGCTTACGCTCTCATTGAACAACTGCAATCCCTTGACGAGGC
AATGCATGTTTGTCCACAGGATATGCGCCCCACTTTGCAATCATTGCGGCAGCTGGAGGC
GAACGGGCAGGTTGAGCGCATATGGAGCAGCATCAATTGCAAAAGCGTTTGCGCGGCAGC
TGCAGCAGCTTACACTCATTTTCAATTTCAGCTATTTTGGCCCTGAGGGCGCAACGGCGC
TCGCGCATTTGCCGTGGTCACAGCTACGGCAGCTCGACCTCAAGGTCAATGGGTTTGGGC
GACAGGGGCGCAATGGCGCTCGCACAGGCGCCGTGGTCGCAGTTGCAGTGCCTTAACCTC
GCCAACAACAGGGTGGGCCCCGAGGTCGCAGCAGCGCTCGTGCAGGCGCCGTGGTTGCAG
CTGCAACAGGTCACCTCAACAACAATCGGTTGGGCGATCAGGGCACGGCGACGCTTGCGC
AGGCACAATGGTCGCAGCTGCAGCGTCTCGACCTTGGCATTAACGAGCTGGGTGCCGAGG
GTGCAGCGGCGCTCGCGCGGGCGCCATGGCAACAGCTGCAGGTGCTTGACCTCGAACGCA
ACAGGCTGGGCTCCGAGGGCGCGACGGCGCTGGCGCAGGCGTCGCGGTCACAATTACAGC
AGCTTTTTCTCAGTGGCAATGAGCTGGGCGATCAGGGCGCGACGGCGCTCGTGCAGGCAC
CATGGTCGCAACTGCTGCATCTCAGCCTCAGCCTTAACAAGCTGGGCGCCGAGGCCGGAG
CGGCGCTCGCGCAGGCGCCGTGGTCACACTTGCAGCGTCTACACCTCAACAACAACAACC
TAGGCGCCAGGGGCGCAGCGGCGATCGCGTGTTGCGCCGTGGTCGCATCTGCAAAAACTC
AACCTCAGCTGGAATCAGCTGGGCAATCAGGGTGCGGCAGCACTCGCGCAGGCGCCGTGG
TCGCAGCTGCTGGAGGTCAGCCTCAACAACAACAAGCTGGGCGCCAAGGGCGCAAAGGCG
CTCGCACAGGCGCCGTGGTCGCAGCTGCAGCGTCTTCACCTCAAAAACAACAAGCTGGGC
GCCAGGGGCGCAGCGGCAATTGCGCGGGCGCCATGGTCGCATCTGCAGGAACTTGAACTT
GGCTGCAACAGGGTAGGCGCCAAGGGCGCAGCGGCACTCGCGCGGGCGCCGTGGTCGCAG
CTGCTGGAGCTGAATCTCTCTTCTATCAAGCAGGGCGCCAAGGGCGCAACGGCGCTCACA
CAGGCGCCGTGGTCGCAGTTGCTGCGTCTTGACCTAACTAGCAACGAGCTGGGCGCCAAG
GGCGCAGCGGTGCTCGCACAGGCGTCGTGGTCACAGTTGGAGCATCTCAACGTCACAT
>Unigene0000041
TGATTGCAATGCATACAAAGAGTATGCAAGAAAAGGGATATGCGCTGGTGGGTAACAAAC
CGGCAACCTTGCGGTGTCTTGCGGCACACACTAGTTGATTCACCCTCCTCAAGATGCCAC
ATACGTGACAGCAGCAGCAATGTCTACAGGACGTTCTTATGCGCCCCTGCTGGCGTTGTT
TCTGCTTCCCTTCTGGGCCCTCGACCGAGGAACTGCTTAGCGTTTGGCCAAATGGCTGCC
CTGCCTTAAAATCGGGCTGGCTGCTCCCAGGCCTCACTCCCCCGGACAAGCTGCTGTATC
TCTGGTGCTATTAGCATTTTCTGTATGCGACGACCAGGGGTATATACTCCCCACTGGGAT
ATGGGAATCCAGACGGGTTTACGGGTGTATGGCCGGAAGGGGGAGGTCACGTGAGCGGGT
GCGCCGCGGCGGCAGCCGGTTCTCAGGCCAGAAGCGCAGCGCAGGCGCGCGGGCAATACG
CAGGTATGCGGGGGTTCGTGGTCTAGGTTGTGTGTGGTGGTGGAGGTGGGTTGTGGCCAT
GGCTGGCGGTTGGGTGGGCAAGCGCATTACGGCGGCGCCGCGCAGTGGCCAGATGATGCA
CCCGCAGCTGGCAATTAGGGCGCCATTGCAAAGTTTGCGACATGTGTCAGCAGGTGTTGG
GTGGGGCGCGGCGAGGCGCGGTAGTGGCTGGCGTCTAGGGCCCGTGCAGATTGAGGCCTC
TCTCGGCACCTCCCCAAAACTGCAGCCGGCGTGCCCCAAATTATCACATAGTTTGACCGA
CGTGCAACTACAAGCACGCTGCACATCTGTTGTTGACCATTATTTTGGGGGATGCCTGCG
CTCTCCTAGTTTCTGGGCCCCACGCAATTGGAATAGCTCAGCGCAAGTGCGAGGCACAGC
AAGCCGGCATCTTGCCAACTAGCCGTGGACGCTAAGCAGTTGCTCGGTTGAAGGCAGGAC
AGATGCTGACAAATGCTGCTCTACCGTGCGGTGCTGCAGCCCATGCCGGCATGCGAGTAC
ACACATGTACTCATGGCGGCGTGGGTTGCAGCATGCAAGCATCAGCTTTGCAGCAGCTAT
CCTGCTGCAAAAAGGCCCCATCTTGCTGAGTAGTTGCATCTTGTAGCACCTGCCCTGCCC
GCAACAGATCGTGCTGTTTCTCGCTGCATCAAGCTTGTCCAGCCGCGATGCCCCGCCAGT
AGGCGCACCTTCTAGTCTCCTTTTTTGCTGCAAGCGCCCGTGACCAGCTCTCCCAGCTGT
GTCAAAGCAACTCAGCGCTGCTTTTGTTGCCTTTTTGCTAGGTGCTGGTTCCGGAACCGC
CAGCTCCGACACCGAGAA
>Unigene0000042
CTGGATGGTACTTTGGGATGAACAATTGCTAATACTAATACTCGCTTGGCTGCCTGAAAG
CATCCTTTCATTCCCCACATGTATGTATGCCAAGAACGGTTTGTAGCTGCCTAGAAATGT
GAATATTCGCCATTCCCAATGGTCACAGCATTGCATGAATTGCGTGGGTGGCTGGCATGC
TTGGGAGGACCCAGAGAGGATGGGATATGCACTCCTCTAGGCTTAAAATTGTCCAAAACA
GAGCTAATATTCGCCCCTGCCAAGCCAACGCAGTGCACATAGTTGCAGCAATAGTACAAA
TAAAGCCTGGATGGTATTTTGGGATGAACATTTGCTAATATTCGCTTGACTTCCTCCACT
CAACATATATATGGGTGCCAAACATGGCTTGCAGCTGCCTGTATTTGTGAATATTTGTTA
TTCCCAAGGATCACAGCATTGCATGAAGTGGGTGTCAGGCATGCTTGGGAGGACTCCGAG
AAGATGGAATATTCACTGGTTTTGGCTTGAAAACACCTAAAACAGGGTAAATAACGGCCC
AAAATTTCGACCTAGAGTGGGGTGGCCGCGCCACCCCATCTAGAATACCGAACATTTGCC
TTGATCCGGGGAAGACGGGCCGTACAGGGCGCCCCACCGTAGAGATGTATCCCCAGCCTT
GCAGCCCTGCCGAGGCTGAGCCGCAGAGGTGGGTGATGGCCGCTCGAGGCGGCTCAATCC
TTCAGGATCTTCTTTTCTTCCTTCGGTTGCCAGCATCGGCAGCCGCTTTTCGCATCTGCT
TTCTTGCCGGTTCTTTGTTCAGCTTGTCTTTCATCTTACGCTGCCATATACTGGGTTCAC
TAA
>Unigene0000043
CCTGGTCTGTTTGTGGCATGGCCCTTCGGCTCCTGCATTCCCTGAACCGTGCCGAGGGAG
CGTCGTGCCATCTGCGTCTGGGCTTCAACACTTGCAACCGCCCACAACGCCTGCGACCTC
ACGTCAGCCCACAAGGCTACAACCGACGGAGTCCCAAGAGTGCTAGTACTGCATATACAC
CCGCGTCATACTGCCAAGCACTAGTGCGGCGCTGCGTGCGGACTGCAGCAGTCAGCATGA
CGGAGACAACGGCCACTAATGGCGCAGCCGCTCCCAGCGATGCAGGCGGCAAGCTTGCAG
CGCTGCGTAAGCTAATGGCGGCAGCAGACGGTGGCCAGGGAGTGCACGCATACATAGTGC
CATCTGAAGACCCGCACATGAGTGAGTACCCAACGGACGCCGACGCGCGCCGCCAGTTTA
TTTCGGGCTTCACAGGCAGCGCCGGCACCGCGGTGGTGACGGGCGACAGCGCAATGCTGT
GGACGGACGGCCGCTACTGGCTGCAGGCGGGCGAGGAGCTGGGAGAGGAATGGACGCTCA
TGAAGATGGGCCACCCCGACTGCCCCGAGATCCCCGATTGGCTGGCCGACAACCTGCCAA
CCGGTGCGCGTGTTGGCATCGACCCCTTTTGCCACACGGTCGACGCTGCGCGGCGGCTGG
CGTCCCGACTGGAGGACGCAGGCAAAGCGCTGGTGCCGCTGCTGGGCGGCAACCTGGTGG
ACGGCGTGTGGGAAGGGCGACCACCATTGCCCAAGGCGCCAATGCGCGTGCATGCCCTCG
AGTTTGCGGGCACGAGCGTGGCTGACAAGCTGGCGCGCATGCGCACGGAGATGGCAGGAG
CGGGCGCTGGCGCGCTGCTGGTTACCGGCCTTGACGAGGTTGCGTGGCTGACCAATCTGC
GCGGCAGCGACGTTTCGTACAACCCCGTCTTCGTCTCCTACGCGATCGTCACGGCCGAGG
GCGCAACGCTCTTCGTCGACCCCGAAAAGGTGAACGAGGTGGTGGGCGCGCAGCTCAAGG
AGGCGGGCGTCGAGGTGAAGCCGTACGGCGAGATGGTCGCGGCGGTGCAGCAGCTGGCGC
GTGATGGTACCAAGATGTGGATAGACCCCGCAAAGGCAATGACAGCAGAGACCGAGCACG
GTACCGCTGCGCCGCTTGCGACAGCCACGCAACCCCCAGCGCTCGCCATGCAAACGGCAG
GTACCTCTTTGATACGGGAACTGTTGATAAACCGACAATAAAAAGAATGAACGAAGGTGA
CTCAATCGAACACTGTTATCGCAAGCGTAGTAGCATTTCCAACAACTACTATATCCTCTG
AGCTTTGCGCTGTACGAGGCTGCGCGGCAGGCGCTGGAGGGCGGCGCCCCGGGCTCGCGC
GGCAAGCGCCGTCGCGCCAGCGGCAACGGCAACGGCAGCACGGCGGCGGCGGCGCCCTCC
AGCGTGAAGCAGCTGTTTGTCGAGAAGCCGTCGCCGGTGACCGCAGCAAAGGCGGTCAAG
AATGACACTGAGTTGGCGGGCATGGCCGAGGCGCACATCCGCGACGGCGTGGCACTCGCA
CACTTCATTTCCTGGCTGGAGAAGCAGGTCGCGTCCGGCGCTGCGCTGGACGAAGTGGAC
ATTGACGCCAAGCTCAACGAGTGCCGCGCAGCGCAGCAGGGCTTTGTCGAGCCGTCATTC
CCCACCATTGCGGGTGCGAGCGCACGCGCACGCGGCGCGCTGCCCAGGAAGGCCTGGCAG
CCGAACAGCATGCATCATCCACTTCCCCACACCTCTTTCGCCTGGCACATGTGAAACTCG
TGCGGTCATGCATGCAAAATCATGCTGCCAGCGGAACGTGCCGTGCCCTACCATGCAACC
CCAACCCATAAACCTCAACCCTAAACCCCATACCCCCACCCCAGGATCTGAGCCCCTGGA
TTGTGCCGCAACACCATGCCCTACCATACGACGCCATCCTAACCAATAACTCCTGTAACA
GTGATGCAGCTGGCATGCGCCATATCCCACACGGCGGACATTGATGTACCACCGCGGCCC
AACCTGCCTGGCTCGCAGCCTCCATTGAGAGGCAGCCGGCCTTGACTGCGCCGCCCCCCA
TGCATGCGCAGGCGCTAACGCACACGGTGCTATCATCCACTACCGCGCGCAGCGCCCCAG
CGCGGGGTCAGTCGGCGCAGACACGCTTCTGCTGCTGGACAGCGGCGGGCAGTACGAGTG
CGGCACCACGGACATCACGCGCACGATGCACTTCGGGACGCCCAGCGAGCACCAAAAGAC
GTGCTACACGCGCGTGCTGCAGGGCCACATTGCGCTGGACCGCGCGGTGTTCCCGGAGGG
CACGCCGGGGCTGGCGATCGACACGCTGGCGCGCATGCCGCTGTGGAACATGGGCCTCAA
CTACAGGCACGGCACTGGTCACGGCGTGGGCGCGGCGCTCAACGTGCACGAGGGCCCTAT
GAGCATCAGCACGCGCTATGCCATCACCACGCCGCTGTCAGCCGGCATGGTGGTCAGGTA
CGGGGCTAGCGACTGCACCTCACGCGCAGGACGACTGGCACAACGTTTGCAGGCGCGCTG
CACGCCCACATTACTCACTGCCCTCCCGATGGGAGCACCACATCCTGCATACGATTCTGT
TGCTGCGCAATTTTTTATGGGGTGTGACAGTGCGACGGCCCTTGGATTGCCCACCACCAC
CACTACCACGCACCGGCACATCACACATTACACATAGACGCATCGCCACCCTCACCGCCA
CCCTCGCCACGGCGCCGCGGCCCACAGCAATGAGCCAGGGTACTACGAGGACGGCGCATT
TGGCATCCGTATTGAAAATCTGGTGACGGTGGTGGAAGCACCTACGCCCTTCCGCTTCGG
CGGGCAGGCCTATTTCAAGTTCCAGGCGCTCACAATGTGCCCCATCCAAACCAAGCTCAT
TGACCTGGCGCTGCTGAGTCCCGAGGAGATCGGGTGGCTCAACTCTTACCATCAGCTTGT
ATGGGAAAAGATTTCGCCGCGGCTAGAGGGCGATGCGCTGGAGTGGCTCAAGGCAAATAC
GCAGCCCGTTGCAGCGCCTGTCGCCGCGTCAGCATAATAAGCATTGTGGCAGTGTCATTG
TCACTATCGCTTCCTCTTCCCTGTTCCCATAGCCAAGCAAGGCGGTGATGTCGGGCCACA
GTAGTCAATAAGAGTTTTGCATGTACTAGTGCAGCAATCAATGGACCCGTCTGCGGTTGT
GCCTAGATTTTACGTTAACAGTTTTGCTGCGAGCACGTATTGTGTGTGGATGAGTGGTGC
GTCCTTGCGCTAATGGTGTGTAGACGTTTGTTTTTTTCTGTAACGGCTCTTTTTGGAATC
TGGGACTTACGTTACACCTTGATGTACGCCGATATGTTTCCGTCGCCTGAAGGTGCCGGT
TTGGCATTGGAGGAGCAGGGGGCGTACTAATAGTGGGCGCACCCGTCATATCCCCGCCGA
GTGCGGGGATCGGGGCTCCCTTAGGGCTGGTCACCTGAAACCAGTTGTGCCCCTTTTGGG
TGCAACGTACCTTTGCCCCCTTGGACCGCTGACTGTGTTGTGAGGTGCAAGCTACAACTC
TAAACTAAACTTCTTATAGTATAGTAGAACTATAACTTCCTCTAGCTATAAATTTCAGAT
GTGTATGGTATGAGAAGCGGCTACCTTCCTTTATGCTTCCCCCTCTCCGACATAGACTAG
AAAGAAAAAATGGAGAGAGGGAGGCACAGAGGTTGGCAACACAACATCTCTATCTTACGC
GAGCTTGCTCGTGTTATTCCAACCCCTTGACTTCTCTCTCCACCTCCCAAAGTCCGTATG
TAACAGGGTTTCCGTATGTAATAGGACGCGAGGTTAACACTTACCTGAGCGTGATTGGTG
TGACTGACAAGTATCCTGAGGCCCGTGGCCTGCTCCTGCAAGAGTGCAACGCGAAATGGG
AATTCCTGCGCTAACGAGGAAGCGAGGTAATCCGATTGTGTGTAGTTTGGCCCGCGGGCA
GGTCGTAACGAATTGTAATAACAGTCATGTAAGCATGCAATCATGCAATTATGTGATAAC
AATTCATCCTCGATCATCATGATCACACGTGTAATTCCAGCGACCATGGGTCGCGAGGCC
CGCAGGCAGCTGTCGCAAAACGCGAGCGCACAATGCGTAAGGACGTGAGTCCCTCAGGCG
TTGTCGCATGAGAAAAACTCTGTAAACAAAAAATAGAAAGAAAAAATGTCAACCTGGTAC
CTCTTTGATACGGGAACTGTTGATAAACCGACAATAAAAAGAATGAACGAAGGTGACTCA
ATCGAACACTGTTATCGCAAGCGTAGTAGCATTTCCAACAACTACTATATCCTCAGGAAG
TGTGTAGTTAATGGGCCGTTTGTGCCTACGACACAGCGATGAGGGTCCCTTACTTTCCAT
TTGGTGGTGCCTGCGTTTGTTTCGAGCATCCCCTGCTTGCTTCTAAAGGATCCGCAACCG
TCGCCCTGGTTCCTGATGGACACGTAACAACGACACCTTGCGGGCTCTTGCGTCCCCGCG
GACGGCCCCCTGCGGTTTTCGGCCACTAACTTTGGGACCTGAATCGACTGTGGCTCATTG
TTCCGAAAGTTTTTGCGACCCGTTTTCTTGGGGTTCGTGTAGTCTCGTGATGGACGAGGT
AGCGGCTCGCCGTCGCCAAGCGGCGCTTCGCAGGTTGATATGCGTATGCGCGCTCGGCGC
CAGCGAAGAACGAGGCAGGGCGTGAGAAGGAGCGAGCTGCCGATGCGGCACGCAAGAGAA
ATGTTTCTGCATAAGACAAGTGCACTA
>Unigene0000044
TGGCACACTTTCAATCACACCAGTCATCCCTTGATCAGAATAAGTTTCGTGGTGGACCGC
CACGCAGCCGCATGACCAACGGGTGCTCCGGCACGGATCGGCCGACCCTTATACTGGCAC
GCGCGCACCCGTATTCGGCCCGGAGCCATCGGAGCCGTCTAAAGGGTCGCCAGTGGCCGC
GTAGCGACTCGGAGGATTGCAAACTGCTGCTGGCATCGGATCAGAGACGCCGTGTTGCGG
AGGAGCAGAGACGCCGTGTTGCGGAGGACCTCATCGACAGCCTGGTGTGGGAGCGGCTAC
TGGTTCTGGAATCAAACATTGATGACCTCTCCCCACAGGTACGCAGGCGCAACCGCACCT
TAAGCAAGTTGCCAACCAGCAATGGACCTCTTGCAAGCGGCGGCACCCGCAGGTGCGGCA
ATAGCAGCATCCCAATGCATGCGCTACGATGCTTGGCGACACCTACGCTGCACAAGCGTG
ACGCACTGTGTCGCTGTCCGCTGGCTGCTGGCGCGTGCCACCTGTGCTTTGACGTGCGTG
CCAGGCTCGCATGGCGCACAGGTCCCTGACCTCTCGATCCTATGCACGGCGTCCAGGTGC
TGGCCTACGCATCGGAGCGGCTGCTGGCGCAGGGCGCGTTGGATGTCTGGAGCAGCGGCT
GCACGATGAAGAAGGGGCGGCAGGGCGCGACGCTGCAAGTGCTGTGCCGCCCTCAGCACC
GCGACGCGCTGGTGGCGACGGTGCTGCTGGTGCGGTGGCAGGCGCGCGGGTGCCCGTGCA
GGCCCTCACATTTAAATGCGGTTTCATTAGGGTTTTGAGGGTGCACGGCCGAGGGTTCGG
GTCCTCGTGCAGGCCCGCACTGTTCTAGGTTTTACCAGGGTGCCACCCGTGCGTTGCACG
GAAACCAAAATCATACGTGCCGCAATCTAAACGGAGGAAAGCTTGGAAGGGTGATCTGCC
ACTATCAACTGTCAATACGAGTCATTAACGATGAACTTCAGCTACCCTTCAGCTCCTCTC
AAATCTCTTCAGCTACCGGCTGTGCCCAACCTTCCTGTATTGAATATATAGATTAGGGCT
TATGGTTTTGAGACTTAGGGTTGCCCGTGCAGGCCCGCACTGTTTTAGGTTTCATTTAGG
GTTACAGGTTTTAGGGTGTTAAGGTTTAGGGTCCTAGTCCACTGTAAAATCATGGCGCTT
GGCGCATCCCTAATCCCTAAATTTCTAAACCCTAATTGAACGGCGGCGCCGCTGCTGGAG
CTACCGCTTGGCACAACCAGCGGGCGCGAGCGTTTGAGCACGGAGTACGGCTTTTAGGGC
TTAAGGGTGAGAGTGAGACGTTGCGGTGCCCGCACGGCTTTTAGGGTGTATGGGCGTAGT
GTTAAGGGTTTAGCGTTGCGGAGCCCGCACGGCTTTAGGGTGTATGGGCTTAGTGTTTAG
GGTTTAGCGTTGCGGAGGCGGCAGGGTGCTGGACTGCCCAACGCTGCTGCTGCACGACAG
CTGTTGGACCCCCTTTCTCAGTTAGCCTCTTTGCGCGCTGCACTGCACAGGGCAGCAGCA
GCTTGGGCACAGCAGCAGCTTGGGAGAGCAGCAGCCCAGTGGCCCAAAATTTCAACCTGT
ATCTCGCAGGAAACTAGCAGCTCGGGAGACACCAAAATCTAAGACCTGATCCCTGTACCA
CGCAGGAGACCAGCAGCTCAGGAGACACGAAACTCTAAGACCTGATCCCTGTACCATGCA
GGAGACCAGCAGCTTGGGGGTCCGCGTGTCAGAGTGCTCACGCGCCTCTGTACCACGCAA
GTTCGTGGACGTACAGACGCCGTGGGTGTGTGCAGGTTGCTTTGTAGCTGGGCGCTTTGC
CGCGGGGGTTGAAACCCTAAAACCTCAACCATGAAAGGGTGCTATCTAGCTGGGCGCCGG
TGGGGCGCATGCTCTCATCATCATCATCATCATCGTCATCACTGCACAACGTAACGCCAT
GATACCAGCGGGGCGCACGCTGCGTAGCTGTGCGTGTCGAGGCATCATGCGCGCTCATCT
TCATCATCATTGAACTGCACAACGCCATGATACCAGCGGGGCGCACGCTCTGTGTAGCTG
TGTCTGTCGCGGCGCCTGACGCCCACTCTTGCCAATCTAGTGGGCCAGTACGGGACGCAG
TGCAGAAGCACGGGACGCAGTGCATAAGTACAGGACGCAGTGCATAATTTCTTAATTGTT
GCACCTGGGGCTTACATGTATGGGAGGCTACACCTCTTCAACTCAACGCGGCCCTCACAT
CCGATGTGTTGCAGGGGAAGGTGCACGTCAAGGTTGCGTTGACCGCTAGCGGTGCTGTGG
TAAACAACCACCCTGAGTATGAAGATTGCGCTAGGCTGGCCCAAAATGCCGGCGTACCCG
TTCAAGCTGTCTTTGACGAAGCGCTGTTGGCATTCAGAGCCCAAGAGAGCCGTGCAATGC
GCTGACACCAGCAAAGTGCAGGTGTGAACTGCGCGGCTGCATGGTTAGTATGGGGATACA
TGAGTTACCTCGTAGCTATGTGGTAGGCACAGGCAGCCCCATGGATGACAACACCAATGG
TTTTCTTGCAGCGGTAATATCATGGCTTTCCTGTTACTAACGAATAGAGATGGTGCAAGA
ACGGAAAGTAGAGGCAGGTTTTGGCACAAGACAGTGTAGGAAGAGGGCGCCTATTGAACG
GCACAGCAGCGCGCCCTGATGCCTGAAAGGTGGCATGTAGTGCCGATTTGGCAAAGTGCT
TGCTGCCCATACCCCATTCAGGTCGAGCTGCATGCGGGGCGAACAAGGCGTGCATGCTCG
TGGTCTACACATTTTGAGCCCTGCCTCCTGCCAACCGTATTTGACTTCTTGATATGAGGT
TACCAGGCCCAGGGCTCGTTACCATGAGGACTTGGGTTCAATTCTGCCTTTGGGCCACCT
GCAGCCACTTTGCTGCAGCCATGTGGGGTCTACTCACTTGCCAGTATGTTAGCCAGTTTC
CAGCAACATCATTTGAGCACTACTTTCTGCTCGCTGCTGATACCAGTCCGACTGCTACAA
GTTGGTTGCTATGACAATGATCTCAGTCCCTCTTACCTTGTCTCTCATCTGCACTACATG
CGCAGTGCACTTGTATTGTGCAGAGCTCTCTTTTTCTTTCCTTCGCTGCCTATATTTCGC
AATAGCATAAAGCTTGTGATGATATTGCATGTCATAGCGATGAGGTAA
>Unigene0000045
CTGTATGTCTTTGTCGCAACCTTGTTGTACTTGTGCCTCTGTTGAAGGTGCACTAGATCT
GCTAGACCTGTTTGTGTGGTGCTCGCATGGCCCTTGCAAGCGGGGGGGGGGCTAATCAGC
AATGATTACGCTGACTGACGATGACGTAGCTGGTGGGCGTTATTTAGCCATCGTGCCTCG
ATCGTGCGCCACTATCACTGAGCGCCCCTATATTGAAATAATTATCACGGGTAAGAAAAA
CTTGGCCTACCCCCTCGATCAAACGCGCAACAAGGGCGTCAACACCCCACTGGTTTCTCT
CGTGCTTCTTTCGTCACCTTGCTCCTGCCATTCGTGCGTTAAGGACACACCGCGGCACCG
CCAGGCGGTTTTATTTGAAGGCTCAGATGCCAGTAATAAAGTAAAAGGTGAGCTCGGCGA
CGAGCAACTGCGGTTGCCGGGTGACTCCCGCGGCGTGCGCTCGCGATGCCGAGCGATCCC
CGCAAGGCGGGCGGCGATGAGACGGCGCTGGTGGACGACGTCGACGAGGAGCAGCTGCTG
CTCGAATGGGCGGCGCAGCAAAAGCGGAGGGGCGGGTGGCCCCAAGCGCTGTCCCTGTCC
ACCCTGAGACCCTGGGTGCCCCGCTCCCTGCTGCGCCTGTTTGAGCGCTCGCGCTACGAG
CGGCTGGCCACCGCGGAGCTCGAGGGCCAGGAGCAGCTGCAGCTGCTGGACAGCGACGAC
GAGGCCGACGGCGGCGCCGCGGCGGCGCGCGTGCGGCGGCGGCGGCCCGAGGGCAGCTGG
GTGCCAGAGGACAGCGCGGGGCTGCTGTCGCGCCTGCTGTTTGGCTGGGTCAGCAGCCTG
GTCGCGGCGGGCAAGGAGGCGGCGCTGCAGCAGGGCGACCTGTGGGACGTGAGCCCCCGG
GACTGCGCCGCGCGCGTCAGCGCGGCGTTCCAGGAGGCGCTGCAGCTGCGGCACGGCGGC
CTCGTGCGCGCGATGTGGGCGGTGCACGGCCGCCGCTTCATCGCGGCGGGCGTGCTCAAG
TTTGTGCACGACGTCGTGATGCTCAGCATCCCGTTCCTGCTCGAGCTGCTGCTGCGTGCG
CTTGAGGACGGCCGCTCTCGCGGCACGGCGCTGGCGCTGGCGGCCGCGATGGGCGGCGCA
AGCCTTTTTGAAACGCTGACCGTCAACATTTACTTCCACTGGCTCTACCGCATGTCGCTG
CACTGCAAGGTTGCGCTGCTGGACGTGCTGTACTGCAAGAGCCTGCGCCTGAGCAGCGCG
GTCAAGGGCGAGGTGGGCGTGGGCGCGATTGTCAACCTGCAGAGCAACGACGCGGCCAAG
CTGTGGGGGCTGCCGCAGTACATGCACATCCTGTGGAGCGGCCCGTTCCAGATCCTGGTG
GTGATGGCGATGCTGGTGCGCATCATCCACCTCGTGCCCGCGCTGGCGGGTCTGGGCGTG
ACGGTCCTGCTGGTCCCGCTCTCAACCCTCATCGGCAAGAAGCTGAGCGCGATCCGGCGG
CAGCTGATGCAGCGCACGGACGCGCGCGTGAAGCTGTGCAGCGAGGTGGTGACGGGCATC
AAGGCGATCAAGCTGTACGCGTGGGAGGAGCCCTACAGCGAGCGCATCAGCGCGCTGCGC
GCCGAGGAGCTGACCTGCATCCGCCGCTCCGCCATGGTCAACATCGCGTCCAGCATGGCA
TGGATGGGCGGCCCCGTCATGATCAGCCTCGTGTCGCTATCGACGTACAGCCTACTGGGC
TACCAGCTGACCGCCGCCGTCGCGTTCCCCGCGCTCGCACTGTTCAACCAGCTGCGCTTC
CCGGTTGCCGTCTTCCCCAACCAGATCATGAACCTCATCCAGGCGCACATCGCCATCAAG
CGCCTACAAAAATTCATGCAGGAGGACGAGATGGTGCAGCCGCCAGTGCAGCCGCCGGCA
CAGCCGGGCAAGCCAGCGATCAGCATCCGCAACGCAAGCTTTCGCTGGAAGGATGACTCA
CCCGACACGCTGCGTGACATCAGCCTCCAGGCTCCGGCGGGTAGCCTCGTTATCGTGGTG
GGCGATGTCGGCAGCGGCAAGTCGAGCCTCCTGGCCGCGCTGCTGGGCGAGATGGTGTGC
AGCGCGGGCAGCGTGCAGGTGCTGGGCCGCTGCAGCTACACCGCGCAGGACCCCTGGATC
CAAAACGCAACGCTGCGCAGCAACATCCTGATGGGCGCGCCGTGGGATGCGGACAGGTAC
CACGCCGCGCTCAAGGCGTGTGCGCTGCTGCCCGACCTCGAGCTGCTGCCCGCGGGAGAC
CGGAGCGAGATTGGGGAGAAGGGCATAAACCTGAGCGGCGGCCAGCGGCACCGGGTGGCG
CTTGCGCGCGCGTGCTACGCGGGCGCGGACGTGTACCTGCTGGACGACCCGCTCAGCGCG
GTGGACGCGCACGTGGGGCGGCACCTGTTTGACGACTGCATCCGGCGCCACCTCGGCGGC
GCGACGCGCGTGCTCGTCACGCATCAGCTGCAGTTCATCGCGGCAGCAGACCTGGTGGTG
GTGGTGCGGCAGGGCGAGATCGCGCACAGCGGCACGTACGAAGAGTTGACCGAGGCGGGC
GTCGACTTCAAGATGTACCGCCCGCAGCCGGACCGTACGACCGAGGGCGGCGGCTCCGAG
GGCGGCGGCGGCGGCAGCGGCGAGACCAGTGCGGCCGCGTCGGCGCCGCCC
>Unigene0000046
CAAAACCAGCAGCAAGCAGAGAGTAGTGCACAAATAATGTTGCTGGCCAGGGCAAAAAAA
CGTACAGCTACAGGCAACCACCAGTACATGTTGTTGGGAGATTCGCGTTTGGTTCAGCTG
CCAGCCGTGAGGCTGGGTAGACTGCAGCAACTCATGCAACCGATCGGAAGGTCGGATAAT
AAAGCATCGGCTGAATGTTCAACCACCATCGAGGAGAAACCAGCAAGGAGGAGATACGCA
GCGGCGTTGCCTCATGCCAGCTTCCATCAGCCTCAGTTGGGGCACTTGTGGGGGGCAACC
ATCCCCACTGGAGCGTACTATGGCTAACCATTGTGCATGGCTCCCGGCGTGGCCATACTT
CCAGCTATGAATATGCAGCGTTACAACCATCTCTTCACATGATTATTGGGTCCAAAGTGT
GTCAGCACTGCGTATATGAGACGGGTATCGCCGACTGTATCTGCCACTGACTGCGTACTT
CAAGAGATTGAAGAAGTTGATCATGCACAACGCAAAGCAGGCGTCCAGCATTTTTGTGAT
AAGCAGGACTGCGCTGGGTGTGCAAGCAAATCATGCTGCGTGAGTACTACGCTGTTGCTA
TACAGATATTTGCACAATAGCTTGTCGCCCAATTGGGCCCAGCATTCAAGCTACCCTGCA
TCGCATGCTCACAGCTAGGGCCAACATGTATTTTTCGCAGCAGCATGATGAGATTGTTGT
TTGCGTTCTCTACCGGTTGGCCATTGCACGGAAATGTTTCTGCCAGCGAGCAGCAGGGCA
ACGTCTATTTCGTTCCAAATCAATGCAATTCGCAGGCTTTGAGTGCCAGCATCTGACCCA
TTGCAAGCCTGTGCTTCAGGTCAAGGTCACTGAAGAGGTCACTGAAGAGGTCACAACCAG
CGGCAGTGATAACCAATGCGACCAATGTTTCATTTCAATCAGTGTTCACCGCTCATTTGT
GTACCAAGCACCGCGCGGCTTGCACATGCATGACCTATAACGCCACGCAAAGGAGGTTGG
TAAAAGGGTTGATATGAGCCTTTGGCACCTGTTGGCACCCACAATCGCAGTGCCACCGGG
CAGCATGTATGAACAAGGATACGCATGGCATCAAGACTATTGAAGCGCAAAACAGGGAAT
GTATGGGCCCAAATAACCTCCCAGAGTCTGTGTCCTCCCGCTATTTCCATGCAAACCTTG
ATGGGTCCCAAGACGCCTGCCACCTTCACCGCATTCATGATTCTAGCGCAGCAGCCCCCG
AGATAATCTCCGTCAACTCGGTGGTAATAGCAGCTTGACGCGTCCGGTTGTAAGTGAGTG
AGAGCTTGGCGAGCATCTCTCCCGCGTTTTTAGTCGAGCTCTCCATCGCGCTCATGCGGC
TCGCGTTCTCGCTGAGGTTATTCTCCAGCAGCGCGTTGTACAGCGTCGCTGCCAGCTGAA
ATTCGCACAGGTCTGTCAGCAGCTCCGAGCGGTCAGGTCCCTCAATTTCATAGCTGTCCA
GCGCACCGCCAGCCTCCGCTGCTCGCTCCATCGTCTGCAGGAGCCACAGCCCAAGTGGGG
GCCAGCAGCAGCGCAGTCAGCACCCATCCAGTGGAAGGGTCAGTGGAAGGGCAGTCAGCA
CCCTCCCACTGGTTGTTACACCACAAGCCTTGCAGCAAGAGCCTCACCACGGCTTCCTGC
GCATAAACGCTACACACCCGCCACTGGCGGGGCCTAGGAAGCTATCCACGCCACCCAGAG
CACAATAACGCGACCAGCGTTGCCACCGCTGCTGCACCTCTCCCACCTCTCGGTACTCAC
TGCTATTTCAACCACCTAGCATAACGCCAGCACTGGTGTGCCACACCTCTGGCGATGCGA
TTGTCGCAATAGTGGGCTTGAAGGCAATGGCAGAGTGGAAGCGGTTATAAATGAAGCGCG
CCGCGTCAAACTCCGTCTTCAACACCTCCTCCGCCACAGAAGACGCCTGCGCACAATGCG
CCACGGGTGTGTCGTGTTAGGGCTGTTGTACTGCCGCTTCCTCGCGCGAGCAAGGACCTG
CAGGTACACTGCGCTGCAGTGCTTGCGATGCAGTGCTTGCGATGCGCAGCATGCAGAGGG
ACAGCAGTCGTCGCAGCTTGCATCGTGCTGGGACGCTGCAGTGCAGCGTTATGCGGGGCA
GCAGTGCTTTTGCAGGGAATTGGTCTTTTAAGTGCCCACTGCCCTGGCGCAGCCTCTTTG
TCCGCCAGACAGCGTACTTGCGATTCGCCGCAGCCGTCCTACTGTATGCTCTATCCCGGC
ATAACATTTTGTCCTCCCACATCACAGTCTGCCTCCCACGGCACTATTTCAAACCGTTAA
AAGGTTTCAAAGCAACAGTTACATGCACACATACCCCTTTCTGCCCAGCCACTCCACCAT
ACAGTTGCTCGCACCATGGAAAAGGTGATGCGCGCCTTGGCGCAGTCGGCGACCGTCTCC
ACAATCTTGTGCGCCTGGTCGCGCTGCAGTTGCGAGCGCCCCTTTTCGCCCACCAGCACA
ATGCTGTTCTGCTTGTCATCGCCAGAGAACATGGAGAGCGTTGCGCGTGTGTACTTGGAG
ATCGTGCTGTTGATACCGCCGCACAAGCCCTTGTCGGAGGTGATTGGAACCACCACATTG
TTGCCAACGTCCACCGCAGGCATATCGCCCAGCAGCTTGACCATCGGCTGCACAAGGCCG
CGCGACTTCATGGTGGCGGCCTGTGCGAGGCGCATCTTTGATGCCGCCACCATCTTCATC
GCCTTCGTGATCTTCTGAATGTTCGTTACCGACTTCATACGTATTTGAACCGCTTGCAGG
GAAACGTAGCGTACGGACGCGTCGCCCATGGGCCCCTGCACGCCCTCGCCCAGCGTCTGG
GGCAAGGCATCCAGCAGCCCACCCTGCTGCTGCCCCTGCTGGCGCAGCCAGCGGCCCAGG
CTAGGGGTGGCCCGCCGCAATGCCATATTTTCTGACTGTTGCGGCGTCTGCGTTAAAAGG
CGTCT
>Unigene0000047
TGGGGAGAAGTATCAGTGGTGCCTGCAGTATCCCGAGCGCTGCGAGGCAATAGCGGCGGC
GGGCAAGTCGTACATGGAGCAGTTTCTTGACATGGATACCGAGGCACGCGTCATCCAGGC
GGTGCTGAACACCTATGCGGAGCGGGTGAGCTTCAAGCTCAACTACGGCCCCAACGGGGT
CAACGCCACCACCTGCGACCCAGACAAGTTCAACGAGGTCGTCAACGTGGTGTCCGTTGC
TCATCATCCGTCAAGGAGTTGACACTGGAGCGAGCTGGCTGGGCACGCTGCAGTGCCTGT
TGGGCCATTGCAGCGCCAAAGGCGCAAACTTTGGGAAAAATGACACGCTTCTTGTTAAGT
CACATACTTGCAGTTTCATAGGACTGATTTGATCGGCGCACCACCCTGCACTAGCCCTGT
TTGATTTTTAGTTTTAGTTGCTACGCGCACATCCGTAGGCTGGGCGTAATTTGAAGAAGG
AGGAGCCGCCCCAGTATGGGTTGGTGAATCCCCTACCATGATACTAGCCCTGCACAGTGT
TGCGTTGCCGGCGCCGACCCTCTGGCCCCAGGCGTGTCCGCGAAGCTCGGGCCGGCCGGC
ACGGGCGAGAGTTAAAGAAAAACTTTTTGTGTTTGAAAGCCGCAGCAAGGAGTCGCCACT
TCTTCTCCTCCTTGCACTACTTGCTTGATATATATGCGTGATGCAACAGTTGGTGCAAAC
CAACTATTGGGAAGAGGCAGCGGCGGGCGTGGGCGCCGTCGCGATGAATGAATGAGGTGC
AAACGATAGCGATAGGAAGAGACTTGCTCGCCAGTGTTAGCTGACCGAGACCTTTGAAAG
CTGCAGGCTTCGCAACGAATGGTACACAGCACGCAAGAAAGTTGCGTGCCGCCGGTCAGG
CGTAGGGTCGCGCACAACCGTGTAGCGCGCTACTAGCGCCAAATGGCAACCCCTGGCTCA
TGCGTGCGTTGCTGAATTTGCTGTCCATGCCGCTAATTGCGTTTTTCCTCTTCATCATCA
TCATTAAACTGCGCAACGCCATGATACCAAAGGATCTTGGCATGGCCATCACGCCCAACC
GCCTGGAAAGAGCTTTGCCTCTTTATATTGTGTTCAAAATGCCGTGAGCACTCGTGCTGA
CCGGCCGCGCGTTCTGCCACGCCTGCGACGGGGCGGGCTTGTGGCGATGGGCGGGCCCGA
AGAGGCTGCGCCTATCACCACTGCCTCGCCTGTTAGTCGTGCCACCTCTAGCAAGCCTTG
AACCGCTGGATAGAGCTCCGCCCTCTCGGCTGCATCTTGACTTGGAGGCGCGTAGACCCC
GAACACGTGCCACACCGGTCTGCCGGCCCTATTCTATACGATGAGATGTGCAATTTGCCC
CCCAATGGCGGGAGGTACCTCGCATTGTGTGATGCGCGCAGAGATCAGGAAGTGCTTTTT
CAGGGAGCACTACTGTGGCGCCTAGGCCGACACCCCCGCCATCCTGAACCAAGTGGACTA
GCGCATAGGGCTGCAGCTGCACCCTCAAACAACCCTCTGTTTCTTGCCTGTACTGGATGC
AGGTGCGTCTCCGTCAAAATGGAAACGTCAGGCTTCCTGTCAGCCAGCTGGCTGGCTGTG
TCGCACACTTGCTGTGACCGGACCGCTTTGTGGCGTGGGCAAGGCTGTTGTGTGTCAGGA
CTGTGAGAGGCCGCCACCCGTGCCTGAATAATTGCATGAAACACGCACTGCTTCAGCATC
AGGCAAATGATCAGCAGCCACTGCTGGCCCCAGATGGTCCAGCCCCAGCCCATTTAGGCA
TGCACCTGTGAACCGGCTACGCCAGCAACGGCAGCAGTCACAGCAGCGCTGCCCGCAGCC
GCTGCCCCTGCCTGAGTTGCATAAACATGCACTGCTTCAACATAATGCAAATGAGCAGCA
GCCGCTGCTGGCCTCAGGAGGCTCAGCCCCAACCCTGCCTGCACACGCACCTGTGAACCG
GCTACGCCAGCAACGGCAGAACGTGCAGCAGCGCTGCTCGCCGCCGCCGACCCCGCCTGT
AAGCCGGCTGCACCAGCAATGGCAGCACCTGCAGCAGAGCTGCCCACAGCCGCCACAGCC
TGAATTGCATGCAACACGCACTGCTTCCGCTTCTTGCTGAAGCTGCATCTGCCAAACAAG
TGGCAGCGCTGCTGGCTCTTGATGCGCTATCACGAGCCCTGCCTATGCACGCATCTCCTG
TGAGGCAGTCGCTCCAGCAACTGCAGCGCTTGCCGCAGTAGCCGCTGCCTGGGCAGCAGC
ATCTGCTGTCTCTGTGTATGTAAGGTTGCCCTCAACCATTAAGGCATCATGTAGCGGGTG
TAGGCAGCCCTGTGCTGACCTTTCTTTGTTTAAAATAGGACTGCCAAACTTGGTGATATG
TCGCCGTTTTGCTTGCTGTGTCGACCTCGTCCATTAATAACGGTGCCTGCTCATCTACCA
GGTCGTTGATGCAGTCAATGAACTGCTGTCCAAGCGTGGTTGTGTCGGGTCCAGAATTGT
CCACATTCCTGTTGATAAGGAGCAGCGCGACGACAGTACGCGTAGTCTGCCACGGCGTTA
GTGCCAGATCATGTTAGTTGTCATAGCAAACCGTGAAGCACTGCACTTTTCCTTTGCACA
TTATTCATAAAAGGTCGGTCCCCTCCCGGCCACCAAAATTTTGTGGG
>Unigene0000048
TGTGACCTTGAGGAGAAGTATCAGTGGTGCCTGCAGGTGCGCTGCAGCTGGTGTAATGCA
CCCGTGTACGGCGCACCTGCGAAAGCACTTTCATGTGGTTTTCCAATCAGTGCTACTGCA
CCTCACGCAGAAAGCTGCTGTGTCGGCTGACCGCTCATCATGAGCCCAAGTGCCGCCTAG
GCGCCTTTGGGCTGGACTGCACATTTGCATGCGCTGCGCAACGTTAACCCCCCCTGAGCG
CCCTGCGCCAGTACCCCGAGCGCTGCGAGGCAATAGCGGCGGCGGGCAAGGCGTACATGG
AGCAGTTTCTTGACATGGATACCGAGGCACGCGTCATCCAGGCGGTGCTGAACACCTATG
CGGAGCGAGTGAGCTTCAAGCTCAAATACGGCCGCCGCGGGGTCAACGCCACCACCTGCA
ACCCAGCCAATTTCAACAAGGTCGTCAACGTGGTGAGATAGCTGGCTGCGGCAGGTGGCA
ACTCCCTCGTTTTTGCCTGCGATGTTGCATTGGCAGCATCAGGCAACGATCAGGGCCACT
GGAGCCAAATAGGTAGATTTCATTATGCATGCTGCCACAACGAGCGATAGAGGTAGAGAT
AGAGCGCTACGCATCGGCACCGATGCGCAGTTTCCCGAGTGTAAATTTAGGAAAGGCAGA
GATGTATGCACATCTGTGCTGCGTCTCTGCCCTACCGATTTCTTAGGTATTTTTTGCGGC
TATTGCCGCCGCCTTCCTGGGTCCCCGGTCAGGAGGGTGCCAGGTATCAGTCTTCGCACA
TCT
>Unigene0000049
AGCAAGAGCACAACGAACCACAGTACGGGACGCGTGGCTCAAGCACGAAGAGCGCCTTCA
AGAGGTGGTAGAGAAGGACACCCCTGCAAAGCGGGGAGTGGCGACTGACAGCCTCTGCAG
TATCCACCAGATCTGGAAGCATGCCATGAGACCACATGCACACGAAGAACACCTGCACAA
AAAGTTACATTGTGGTGGTGGAGGTGAAGTACTGCAGGGACAGCGACCCCGCGCCGCAGG
AAGCCCGCGCTAGCAGCCAACACGAACGTCTCATCCAACTATATAGTGTTAAATGGGTGC
AAAAGGCCTACAAGATCAGGCAGCACATGGACTGGGCGGTTAAAACACAGAGAGGAGAGC
GCAAGCCACGATACAAACGTAAAGCACCTGGCCTTACAGGCCGGATCTGGCATCACAGAA
AACGATCGAAGGCAGGGGCCAGACAAGAACAACCGGCAACCCGTCGGCAGAATCCAACAC
GAGAAGCGAAGAAACTAAGAACAACCTTGGCAATAAGAACCTTGAAACGGAAATATGCGA
AGACTGATACCTGGCACCCCCCTGACCGGGGACCCAGGTAGGCGGCGGCGCTGGCCGCCA
AATACCTAAATT
>Unigene0000050
CTTGCCAAGATATGCAGTTGTTGACCAATATAGCAGCTGCGTCGTAAAGCAACGTCACAG
TCACTGCAAGGTGAGCAACATCAAGAACTACATGAGGGAAACGACCTCATGTCCGTCATA
AAACAGAACCAGCACGCAGAAATAATATTGGCTGCCTGTATGGGGCCTATTAGACGTATA
GCATATAGTCGCCGGGGTTTATTTGGCTGTATTCGGCCAAACTAACCCAAAGCTGCTCAT
AGGCATCTCATAGGCCAGAACAGCACTCTGAGCAGTGGCATAAATAGCCGGTTCATTAGC
CCGTACAAAGGATGAAAAACAGTTTAAATCAAGCTACAACTGTTCGGAAAATGGTTGTGG
TTTGCAGCCGGGCGGTTCGGCCTGGGCAGGATCGTCGGGAAAAACACTATAACAATACTA
GCGCGCGATTGCATCACATGAAAGGATCGTGATTGAAATTCAAGAATTGCACATACATAC
ACAATTCGATCAAACATTGTGCACAGTCAATGGCGAGTTGCTGTTGCTGTTGATAATTTT
TTGAAGGTCCCGCTGGCGGGAAGTATCATTGC
>Unigene0000051
TCGCGCCACGCGCGTTTTCCGGCCGCCATGATCCGACCCGCACTGTAATTGCGTTTCTAA
GCTTTCAAGAGTTCGATGGACACGCCGACGGATACGCCGGATACGCGGATGGAATGTCCC
GAGGACGACGACGACAAATGGGATGCCGCAACACCTTCCTCGTCGACATGCGTCTCATCC
AAGTCCAAGCGCAACGTATTTGCGCGTTGGTGCTCTAACGGCGAGGATTCTAGGAGCAGC
CACGAAAAGGACTACAGCAATGAGAAGGTGATCAAGCGGGCTCGAAAGCAGATCAAGGCC
GGCAAGTATGATGACGCAATCGCCGAGCTCACTGCGGGGCTTGGCAAGGCAAAGGATGCC
GCGCTGGAGCACGCATACTTTTCCGCGCGCAGTGAAGCTTACATGCGGCTGAGCCGTGAG
CTGCTTTCCCGCCCCGCGTCCGAGAGTGAGGCGAGAGGGGTGCTGGGGCTCGACCCCTCG
CACTACGCCGCGCTCGCGCTGAAGGACGCGCAGGCGGCCGCGGCCGGCGGTACCAGCGCG
CACACGTGCCAGTTGCAGGGCGCGGCCCTGCTGCTGCTGGAGCAGTACGCCGCCGCCAAG
GAGGCGTTCCTGACGGGGCTCTTCCACGACCCCGCTTGCGCGGAGCTTGCGTCGGGGCTG
CGCGATGCCGAGGCCGCGCTGCAGCAGGCAGCAGCGCCAGTTGCGCAGCGGCGGCCCCGC
AGCGCGTCCGCGTTGGAGGCTGGCGACGACCTGGAGTGCATCCTGTGCCTCAAGCTGCTG
TACGAGCCGGCCACCACGCCCTGCGGACACACCTTCTGCCAGCCCTGCTTCGCGCGCTCC
GCCGACCACGGCAACAAGTGCCCGCTCTGCAGAACGGTGCTGCACGTTGGCCGCGAGCTG
CCTGTGACGATCACTCTAAAGAACGTTTTGGAGCGCAGCTTCCCGGCAGAGTACGCGGCG
CGCCGCGAGGAGGAGGCGTCCGTCCCCTTGTGCACCGACGAGGCGCCGCTGCCGCTGTTT
GTGATGGCCACGCTGCTGCCGGGCGAGCAGATGGCGCTGCAGATCTTTGAGCCGCGCTAC
CGGCTGATGGTGCGGCGCTGCATGGCGGGCAGCCGGCGCTTTGGCATGGTGACGCACAAC
GGCGGCGGCAGCGGCGGCGAGCTGGCAGGCGTGGCGTGTGAATGCGAGATCGTCGAGTGC
CGCGCACTGCCAGACGGGCGTTTCTTCCTGGAGGTTGTCGGCCGACGCCGCTGCCAACTG
CAGCGCACGTGGGAGCAGGACGGGTACCGCATCGCGCAGCCGCGCTACTTTTCAGACTCA
CCTCCCGCCGGCGCGCCGGCGGGCGAGGGCGAGAGCGCGGCTGCGCTGGAGGAGCTGGTG
GGGAGGGTTGACGCTGCGGCAGACAAGTGGGTGGACCACCTGAAGGCTATCGCGCGCAAC
AGGCAGGTGTACCAGGTGCTGGAGCTGCTGCGGCGCGCGGGCGACAAGCCGGCGCGGCGG
GACGCGGAGGCGCTCAGCTTCTGGGCGGCGTGCCTTATCCCGCTGGACCAGGGGCCACGC
CTGCAGCTGCTGTCCACGCAAGACACCTGCGTGCGCCTGCGCGCGGTGCTGCACGCACTG
GAGCAGGCGTGCGAGGGCGGCTTGGTGGGCGGCTGCACCGTCATGTGAGATGCGGTGCTG
CCAAGGGCGGTGTCAGACACAAAGCTGGCCCAGGATGCAATCTGTGTCTAAGGCACCGCT
CTCACCACTGTTCACGGCGACCGCCGCCGCTGCAGCGCGGACATCGTGGAGAGGAGCGCG
GTGCATTGTTGTGCCGGTGCCTTGTTGGCCCCAGCGTGCTGTGCCTCGCGCTGGCATTGA
TCTATTGTGCGTCGACGGGCGACGCAGGGCGTCCTCCCTGCGCCTGCAGTTGATTTTCGG
TGCGTTGGGGATGTGGCGCGACTTCAGGTGTGTCTACTGTTTTGACAAGCAGCAAACACA
GCTGAGGACTGTTTGTTCTGTGCAGCTTACAGGGTATGGCGTCTGGGGCTGTGCCGCGGG
CCACCGTGCCAAGGTTGTAGGGGGTCAGGTTTTCCCCTGCTGGGCGTACGCCGGCAGGTG
CCCACTCATGCCTCCGCTTGGGACATGTGTGCGCGTGCCTGGCCCGACGGCTCCATTCCC
TGCTGTGGTTGGGCTGCTCACCCACGTATTGTTTGGGTAGGATATTTTTTATTGTATTTT
TTTTGTGTTTGCTTCAGCTTCTTCTGTATCTTTATTCGCTAGCAGGTGTATGCATGGGGG
GTCAATGCAGGGTCCATTAACAAGGGGTTGAGGGTTCACGACGGTCAATCACCTGGGTGG
GCATACCCTGCGCCTCTTCGCTTCCTCTTTGTCTTGTCCAGTTTAACAATTGCACGATCG
GCAGGATGTCAAAGGGACGAGCATCACCTGATGTATTTCTTTGACTTACTGTACAGTGAA
GAAAACCATCATCACCATTACACTGCTTATCTCCATGACTGTAAAGTCACTTGATCATGA
TTCACCCTAAGGGGCATGCGCCGAGTCATAATGCAGAGCAATTCTAGAATGACACAAATC
TTACTGATTATGGTAAGCAATTAATCGCATTGAAAGCATCAAGTACATCGCGAGCATTTC
TATCAATCGTTACTGTCACCAGTGTCATAGCATCAGCATCCTTGCTTTATCTCGCATTCT
ACGGGTTGTTGGCTGGAGGTACAAGGACGGGGCGCCCGCCCATCCCGGGCGTGAAGAAAA
TATGACATGTTATTACTTTGAAAATGCAGTCGACACACCCGTCGGCGTGGAAGCCCCGCA
AGGTCGTAGCTAAGCGACTACAGGTGGGGCTGCGGATCGATCGGCCCGGAGGCACAATCA
ACGCCAACCACGACCTTTAACTTATGAGTCCGGGGCCTTTCAACCATGTGCTCAGGAGGC
TCCTCTGGGCGAGAGGTTTGAAAAGGC
>Unigene0000052
AAATGTGTTGCCAAAGAACCCCGCAGTATATGAGTAAGGATACAGGCATGCACATGCTGG
GTGAGACAGTCACATAAGGTTTAGAGTACACGATGTCAGTCGACGATCGTAGTACGTTAC
CTCAGGCAACGCTGTCATCCATCCTCGCGCAGCCCCACCTCGCTAGCGAGGTATTGCAGC
ACTGCGCTAGCAAGACCATCCAAGCACAGCGGGCCTCTTGCCAGGCTAACCGACGGTCCA
TCGACGAACAGGTGACAGCTGTTGTCTGGGACGACTTGTTGCTTCCAGTGGCGGCGCTCT
CAAACTTGGCTCGCTGGGCGGCATTGCGACGGCTCGTTCTCTCTGTCATTGACGACGAGT
TGGCCGTGACGCTAGCATGCAGTCGTAGAGGACAGGAGCATATGTCCAATGCTGAGGTAC
CCGGTGGCGCTGCAACCGCGCTCACCAGCAAGTCAGAGGACCAGGGCGTGCGTCACACTT
TGCAGGCGTTGAGGCAGCTGGAGGCAGAACACAGCTATCTCAGCGCATCTGGAGCAGCAG
CGCTCGCACAAGCGTTTGGGCTGCAGCTGGAGGCGCTTGTCATCTCAAATTTTTGCGCTA
GGCGGTACAACACAGCTCCGGCGGCGCTTTCACAGGCGCCATGGCCAAAGCTGCGGCAGC
TTGCACTCAGCCGCAATGAGCTAGACGACGATAACATAGAGGCGCTCACGCGGGCGTCAT
GGTCACAGCTGCAGCAACTCGACCTCAGCTATAACCAGCTGGGCGGCGAGGGCGCAGCAG
CGCTGGCGCAGGCGCCATGGTCACAGCAGCTGCGGCAGCTGAACCTCGGTTACAACCAGC
TGGGAGACGAGGGCGTAGCGGAGCTCAAGCAGGCACCGTGGTCGCGGCTGCAGAAACTCG
ACCTCAGCCACAACCAGCTGGGCGCCGAGGGCGCAGTGGCGCTCCAGCAGGCGCCATGGT
CACAGCTGCAATGGCTTGATCTCAGTGACAACGACCTGGGTCATGAGGGCGCAGCGGCGC
TGGCGCAGGCGCCGTGGTTGCAGCTGCAATGGTTTGACCTTTCTAACAACGGGCTGGGAG
ACGAGGGTGCAGCGGCGCTTGCGTTGGCGCCGTGGTTGCAACTGCAGCAGCTCAACCTCA
GTTCCAATAATCTGGGCGCTGAGGGTGCAGCGGCGCTGGCGCAGGCGCCGTGGTTGCAGC
TGCAATGGCTCGACCTTTCTAACAACGGGCTGGGAGACGAGGGTGCAGCGGCGCTTGCGT
TGGCGCCGTGGTTGCAACTGCAGCAGCTCAACCTCAGTCTCAACAATCTGGGGGCTGAGG
GCGCAGCGGCGCTGGCGCAGGCGCCGTTGCCACAGCTGCAGCGACTCAGCCTTAGCAGCA
ATAAGCTGGGCGACAAGGGGGCAGCGGCGCTCGCAGCGGCAAGGTGGTCGCAGCTGCAGC
AGCTCCACCTTTGTAACAACAAGCTGGGCAAGGAGGGTGCAGCGGCACTTGCGCAGGCTT
CATGGATGCAGTTGAAGGAGCTCAACTCTTTGAGGCTGCGAGCTTGGGTACTGAGAGCAT
[truncated: 943,634+ more rows]

## Sheet: Supplementary Table S3
Supplementary Table S3. Unigenes assembly statistics of Oocystis borgei RNA-Seq.
Genes Num	GC percentage	N50 number	N50 length	Max length	Min length	Average length	Total assembled bases
44737	0.596427	7956	2079 bp	17040 bp	201 bp	1178bp	52740608

## Sheet: Supplementary Table S4
Supplementary Table S4.Unigenes annotation in the NR database
Query_id	Query_length	Query_start	Query_end	Subject_id	Subject_length	Subject_start	Subject_end	Identity(%)	Positive	Gap	Align_length	Score	E_value	Subject_annotation
Unigene0000001	2136	1394	888	XP_011402078.1	340	14	179	44	0.6	0.06	173	117	3e-26	Aquaporin-1 [Auxenochlorella protothecoides]
Unigene0000003	2136	1433	918	OLP85978.1	1437	609	769	34	0.46	0.09	174	67.4	4e-09	Aquaporin AQPAe.a [Symbiodinium microadriaticum]
Unigene0000004	2136	1469	888	XP_009400343.1	282	11	177	31	0.46	0.17	197	65.1	5e-09	PREDICTED: probable aquaporin PIP2-6 [Musa acuminata subsp. malaccensis] [Musa acuminata]
Unigene0000005	2136	1268	921	OLQ06748.1	184	29	144	34	0.52	0.13	124	62.8	7e-09	Aquaporin-1 [Symbiodinium microadriaticum]
Unigene0000007	2136	1469	888	XP_020092599.1	298	7	192	33	0.47	0.22	214	64.3	8e-09	probable aquaporin PIP2-6 [Ananas comosus]
Unigene0000011	2136	1526	888	XP_003578538.1	290	10	181	31	0.44	0.2	214	63.5	1e-08	PREDICTED: probable aquaporin PIP2-7 [Brachypodium distachyon]
Unigene0000015	2136	1469	888	BAG68662.1	281	11	176	33	0.46	0.16	196	63.2	2e-08	plasma membrane intrinsic protein [Tulipa gesneriana]
Unigene0000016	1963	328	1212	XP_005645957.1	295	1	295	57	0.72	0.01	296	328	1e-105	6-phosphogluconolactonase-like protein [Coccomyxa subellipsoidea C-169]
Unigene0000017	1963	220	1194	XP_013904203.1	963	28	351	56	0.71	0.01	326	342	2e-103	6-phosphogluconolactonase [Monoraphidium neglectum]
Unigene0000019	1963	448	1215	XP_001690084.1	258	1	258	58	0.69	0.01	258	264	1e-81	6-phosphogluconolactonase-like protein [Chlamydomonas reinhardtii]
Unigene0000020	1963	388	1215	GAQ91586.1	387	111	387	47	0.62	0.01	278	245	9e-73	6-phosphogluconolactonase [Klebsormidium flaccidum]
Unigene0000021	1963	271	975	ABC24945.1	278	43	278	50	0.66	0.01	237	207	1e-59	plastid 6-phosphogluconolactonase, partial [Prototheca wickerhamii]
Unigene0000023	1963	778	1209	ABH11000.1	146	1	145	61	0.81	0.01	145	194	2e-56	6-phosphogluconolactonase, partial [Polytomella parva]
Unigene0000024	1963	580	1215	KDD72992.1	232	1	230	49	0.61	0.11	234	187	9e-53	glucosamine-6-phosphate isomerases/6-phosphogluconolactonase, partial [Helicosporidium sp. ATCC 50920]
Unigene0000025	1963	439	1167	XP_008381325.1	318	71	318	44	0.56	0.03	249	184	2e-50	PREDICTED: probable 6-phosphogluconolactonase 4, chloroplastic [Malus domestica]
Unigene0000028	1963	439	1167	XP_008343805.1	318	71	318	44	0.56	0.03	249	183	4e-50	PREDICTED: probable 6-phosphogluconolactonase 4, chloroplastic [Malus domestica]
Unigene0000030	1963	457	1173	XP_010671355.1	298	57	298	40	0.58	0.02	243	181	1e-49	PREDICTED: probable 6-phosphogluconolactonase 4, chloroplastic [Beta vulgaris subsp. vulgaris] [Beta vulgaris]
Unigene0000034	3240	1005	1508	XP_002950895.1	259	86	253	88	0.96	0	168	317	2e-98	component of cytosolic 80S ribosome and 60S large subunit [Volvox carteri f. nagariensis]
Unigene0000035	3240	1005	1520	XP_005646819.1	256	86	256	89	0.95	0.01	172	317	3e-98	ribosomal protein L8 component of cytosolic 80S ribosome and 60S large subunit [Coccomyxa subellipsoidea C-169]
Unigene0000036	3240	1005	1508	XP_001692985.1	259	86	253	87	0.95	0	168	313	1e-96	ribosomal protein L8, component of cytosolic 80S ribosome and 60S large subunit [Chlamydomonas reinhardtii]
Unigene0000037	3240	1005	1520	XP_011401819.1	256	86	256	83	0.94	0.01	172	306	2e-94	60S ribosomal protein L8 [Auxenochlorella protothecoides]
Unigene0000040	3240	1005	1520	BAA78597.1	257	86	257	84	0.91	0	172	301	3e-92	60S ribosomal protein L2 [Chlamydomonas sp. HS-5]
Unigene0000043	3240	1005	1520	XP_013896197.1	257	86	257	83	0.9	0	172	296	1e-90	60S ribosomal protein L8 [Monoraphidium neglectum]
Unigene0000044	3240	1005	1517	XP_019239663.1	260	86	256	80	0.88	0	171	295	5e-90	PREDICTED: 60S ribosomal protein L8 [Nicotiana attenuata]
Unigene0000045	3240	1005	1517	ABB55374.1	261	86	256	80	0.88	0	171	294	9e-90	ribosomal protein L2-like [Solanum tuberosum]
Unigene0000046	3240	1005	1517	CAA45863.1	260	86	259	80	0.88	0.02	174	294	1e-89	ribosomal protein L2 [Solanum lycopersicum]
Unigene0000051	3240	1005	1508	GAQ91410.1	260	86	253	80	0.91	0	168	294	1e-89	60S ribosomal protein L8 [Klebsormidium flaccidum]
Unigene0000052	3240	1005	1520	KDD74352.1	256	86	256	81	0.9	0.01	172	293	3e-89	ribosomal protein L2 [Helicosporidium sp. ATCC 50920]
Unigene0000054	3240	1005	1517	XP_012078989.1	261	86	256	80	0.88	0	171	293	3e-89	PREDICTED: 60S ribosomal protein L8-like [Jatropha curcas]
Unigene0000055	3240	1005	1517	ACG36313.1	261	86	256	78	0.89	0	171	292	5e-89	60S ribosomal protein L2 [Zea mays]
Unigene0000056	3240	1005	1517	ACG36992.1	261	86	256	78	0.89	0	171	292	5e-89	60S ribosomal protein L2 [Zea mays]
Unigene0000057	3240	1005	1493	XP_006360110.1	260	86	248	82	0.91	0	163	292	7e-89	PREDICTED: 60S ribosomal protein L8-like [Solanum tuberosum]
Unigene0000058	3240	1005	1493	XP_004244173.1	260	86	248	82	0.91	0	163	292	8e-89	PREDICTED: 60S ribosomal protein L8-like [Solanum lycopersicum]
Unigene0000059	2043	100	675	XP_011397486.1	544	58	204	40	0.47	0.31	201	109	9e-23	Negative elongation factor D [Auxenochlorella protothecoides]
Unigene0000060	2043	142	657	CEF98658.1	643	81	293	32	0.46	0.19	213	106	1e-21	TH1 protein [Ostreococcus tauri]
Unigene0000061	2043	118	678	XP_009351061.1	561	47	234	28	0.44	0.07	194	65.5	1e-08	PREDICTED: negative elongation factor C/D-like [Pyrus x bretschneideri]
Unigene0000064	7368	359	1150	XP_005643629.1	342	3	206	45	0.54	0.23	265	193	1e-51	ATP-NAD kinase [Coccomyxa subellipsoidea C-169]
Unigene0000065	7368	3675	4616	XP_005651791.1	938	237	547	39	0.58	0.02	315	198	6e-49	ARM repeat-containing protein [Coccomyxa subellipsoidea C-169]
Unigene0000069	7368	1336	1701	XP_011399871.1	343	210	330	69	0.78	0.01	122	169	1e-43	NAD kinase 2, chloroplastic [Auxenochlorella protothecoides]
Unigene0000073	7368	1336	1710	KDD75820.1	484	353	476	67	0.77	0.01	125	169	3e-42	ATP-NAD kinase [Helicosporidium sp. ATCC 50920]
Unigene0000074	7368	3615	4595	XP_010913596.1	1028	223	548	31	0.51	0.02	329	173	7e-41	PREDICTED: importin-9 isoform X2 [Elaeis guineensis]
Unigene0000075	7368	3615	4595	XP_019704252.1	1029	224	549	31	0.51	0.02	329	173	7e-41	PREDICTED: importin-9 isoform X1 [Elaeis guineensis]
Unigene0000077	7368	3606	4595	XP_020110619.1	816	8	336	31	0.53	0.02	333	171	1e-40	importin-9 isoform X6 [Ananas comosus]
Unigene0000078	7368	3675	4595	XP_009391752.1	1027	243	547	32	0.51	0.02	309	171	2e-40	PREDICTED: importin-9 [Musa acuminata subsp. malaccensis] [Musa acuminata]
Unigene0000079	7368	3885	4613	CEG01392.1	1022	299	548	37	0.56	0.03	250	171	2e-40	Armadillo-type fold [Ostreococcus tauri]
Unigene0000080	7368	3606	4595	XP_020110617.1	912	104	432	31	0.53	0.02	333	170	3e-40	importin-9 isoform X5 [Ananas comosus]
Unigene0000081	7368	3606	4595	XP_020110611.1	1028	220	548	31	0.53	0.02	333	170	4e-40	importin-9 isoform X1 [Ananas comosus]
Unigene0000084	7368	3606	4595	XP_020110616.1	985	177	505	31	0.53	0.02	333	170	4e-40	importin-9 isoform X4 [Ananas comosus]
Unigene0000085	2943	1521	829	XP_006368460.1	254	44	251	0.26	0.39	0.24	250	57.4	2e-06	hypothetical protein POPTR_0001s03010g [Populus trichocarpa]
Unigene0000086	2012	624	1145	XP_002184896.1	443	244	434	0.28	0.44	0.14	196	70.1	3e-10	predicted protein [Phaeodactylum tricornutum CCAP 1055/1]
Unigene0000089	5892	4520	3723	XP_002502891.1	3204	503	740	0.3	0.41	0.14	271	84	2e-13	predicted protein [Micromonas commoda]
Unigene0000090	3746	2123	1932	BAN21751.1	165	103	165	47	0.67	0.02	64	65.1	1e-09	minus dominance protein [Gonium multicoccum]
Unigene0000092	3746	2123	1932	BAN21749.1	165	103	165	47	0.67	0.02	64	65.1	1e-09	minus dominance protein [Gonium viridistellatum]
Unigene0000093	3746	2123	1935	BAN21750.1	165	103	164	48	0.65	0.02	63	64.3	2e-09	minus dominance protein [Gonium multicoccum]
Unigene0000096	3746	2090	1893	XP_011396723.1	261	37	95	47	0.62	0.11	66	66.2	3e-09	Protein RKD3 [Auxenochlorella protothecoides]
Unigene0000097	3746	2144	1941	BAK20037.1	164	92	161	46	0.65	0.06	71	63.9	3e-09	minus dominance protein [Gonium maiaprilis]
Unigene0000099	3746	2123	1941	BAN21753.1	163	101	160	49	0.66	0.02	61	63.9	3e-09	minus dominance protein [Gonium quadratum]
Unigene0000101	3746	2123	1932	BAF99249.1	164	102	164	47	0.64	0.02	64	63.5	3e-09	minus dominance protein [Gonium pectorale]
Unigene0000103	3746	2123	1932	BAF99248.1	164	102	164	47	0.64	0.02	64	63.5	4e-09	minus dominance protein [Gonium pectorale]
Unigene0000105	3746	2093	1917	XP_001695569.1	544	379	434	51	0.69	0.05	59	67.8	5e-09	RWP-RK transcription factor [Chlamydomonas reinhardtii]
Unigene0000106	3746	2093	1845	XP_002954587.1	1881	1707	1783	42	0.57	0.07	83	68.2	5e-09	RWP-RK domain-containing transcription factor [Volvox carteri f. nagariensis]
Unigene0000107	3746	2093	1941	BAF42661.1	163	110	160	47	0.71	0	51	62.4	1e-08	minus dominant protein [Pleodorina starrii]
Unigene0000108	3746	2129	1938	AAC49753.1	147	81	146	50	0.65	0.03	66	61.2	2e-08	minus dominance protein [Chlamydomonas reinhardtii]
Unigene0000109	3746	2108	1932	BAN21752.1	164	107	164	47	0.66	0.02	59	61.6	2e-08	minus dominance protein [Gonium octonarium]
Unigene0000114	3746	2093	1941	ADI46915.1	163	110	160	47	0.69	0	51	61.2	3e-08	MID1m [Volvox carteri f. nagariensis]
Unigene0000115	3746	2093	1947	XP_001695568.1	1781	1540	1588	53	0.73	0	49	65.9	3e-08	RWP-RK transcription factor [Chlamydomonas reinhardtii]
Unigene0000116	3746	2093	1947	GAQ80799.1	742	620	668	51	0.71	0	49	65.1	4e-08	RWP-RK domain-containing protein [Klebsormidium flaccidum]
Unigene0000117	3746	2093	1938	AAB60944.1	148	96	147	54	0.67	0	52	59.3	9e-08	minus dominance gene product [Chlamydomonas incerta]
Unigene0000118	4825	3573	3094	XP_005651744.1	451	265	424	70	0.81	0	160	224	1e-61	HAD-like protein [Coccomyxa subellipsoidea C-169]
Unigene0000119	4825	3564	3067	GAQ82502.1	652	469	631	43	0.6	0.02	166	130	5e-44	Haloacid dehalogenase-like hydrolase (HAD) family protein [Klebsormidium flaccidum]
Unigene0000120	4825	3576	3088	XP_011400287.1	415	260	388	48	0.56	0.21	163	134	3e-43	Endoribonuclease YbeY [Auxenochlorella protothecoides]
Unigene0000121	932	745	341	XP_001702201.1	1350	938	1069	39	0.51	0.09	140	67.8	4e-10	sensory protein [Chlamydomonas reinhardtii]
Unigene0000122	1249	190	672	XP_002178150.1	595	375	536	0.36	0.53	0.14	174	103	2e-21	predicted protein [Phaeodactylum tricornutum CCAP 1055/1]
Unigene0000123	2756	1815	1507	KXZ41505.1	1420	134	235	0.42	0.57	0.01	103	82.8	1e-13	hypothetical protein GPECTOR_425g289 [Gonium pectorale]
Unigene0000124	923	366	163	CAI58618.1	126	30	87	52	0.61	0.17	69	67.8	8e-12	photosystem II protein D1, partial (chloroplast) [Symbiodinium sp. ex Cereus pedunculatus]
Unigene0000125	923	366	166	CAI58627.1	112	21	77	53	0.62	0.18	68	67	1e-11	photosystem II protein D1, partial (chloroplast) [Symbiodinium sp. ex Coscinarea mcneilli host]
Unigene0000126	923	366	166	CAI58625.1	118	27	83	53	0.62	0.18	68	66.6	2e-11	photosystem II protein D1, partial (chloroplast) [Symbiodinium sp. ex Madracis decactis host]
Unigene0000128	923	366	172	AIG51362.1	114	27	81	55	0.64	0.18	66	66.2	2e-11	psbA, partial (chloroplast) [Symbiodinium sp. B1]
Unigene0000129	923	366	166	CAI58617.1	126	30	86	53	0.62	0.18	68	66.6	2e-11	photosystem II protein D1, partial (chloroplast) [Symbiodinium sp. ex Bunodeopsis strumosa]
Unigene0000130	923	366	166	CAI58626.1	118	27	83	53	0.62	0.18	68	66.2	2e-11	photosystem II protein D1, partial (chloroplast) [Symbiodinium sp. ex Porites cylindrica host]
Unigene0000134	923	366	166	AIG51463.1	114	27	83	53	0.62	0.18	68	66.2	2e-11	psbA, partial (chloroplast) [Symbiodinium sp. B1]
Unigene0000136	923	366	178	CAI58628.1	118	27	79	56	0.64	0.19	64	65.9	3e-11	photosystem II protein D1, partial (chloroplast) [Symbiodinium sp. ex Galaxea fascicularis]
Unigene0000141	923	366	148	ACS91824.1	158	17	82	51	0.6	0.19	77	67	3e-11	photosystem II D1 protein, partial (plastid) [Corallinales sp. NZC2444]
Unigene0000143	923	366	163	CAI58621.1	142	47	104	52	0.61	0.17	69	66.6	3e-11	photosystem II protein D1, partial (chloroplast) [Symbiodinium sp. ex Anemonia viridis]
Unigene0000147	923	366	181	KVI08399.1	139	35	86	57	0.65	0.19	63	65.9	5e-11	Photosynthetic reaction centre, L/M, partial [Cynara cardunculus var. scolymus] [Cynara cardunculus]
Unigene0000148	923	366	181	XP_010110758.1	141	35	86	57	0.65	0.19	63	65.1	9e-11	Photosystem Q(B) protein [Morus notabilis]
Unigene0000149	923	399	181	ACU12338.1	87	7	70	50	0.61	0.2	76	63.5	1e-10	D1/32 kD photosystem II reaction center protein, partial (chloroplast) [Elliptochloris bilobata]
Unigene0000150	923	366	181	AAO73132.1	176	11	62	57	0.65	0.19	63	65.9	1e-10	photosystem II protein D1, partial (chloroplast) [Bassia scoparia]
Unigene0000151	923	366	181	AAO73131.1	176	11	62	57	0.65	0.19	63	65.9	1e-10	photosystem II protein D1 variant, partial (chloroplast) [Bassia scoparia]
Unigene0000152	923	366	181	ADT61776.1	181	1	52	57	0.65	0.19	63	65.5	2e-10	PsbA, partial (chloroplast) [Scleropodium touretii]
Unigene0000155	923	366	178	AHI15933.1	167	6	58	56	0.64	0.19	64	65.5	2e-10	photosystem II reaction center protein D1, partial (chloroplast) [Esoptrodinium sp. CCP1]
Unigene0000157	923	366	178	AHI15934.1	167	6	58	56	0.64	0.19	64	65.1	2e-10	photosystem II reaction center protein D1, partial (chloroplast) [Esoptrodinium sp. CCP2]
Unigene0000158	4632	3922	3590	OLP89052.1	2283	43	149	42	0.62	0.04	111	87.4	1e-20	Ultraviolet-B receptor UVR8 [Symbiodinium microadriaticum]
Unigene0000159	4632	3074	2712	OLP87064.1	1131	215	328	39	0.62	0.12	125	75.5	5e-20	Ultraviolet-B receptor UVR8 [Symbiodinium microadriaticum]
Unigene0000161	4632	3074	2703	XP_013893830.1	428	264	390	40	0.57	0.07	130	73.6	2e-19	regulator of chromosome condensation RCC1 [Monoraphidium neglectum]
Unigene0000162	4632	3068	2580	OLP84233.1	1144	285	457	32	0.5	0.1	177	70.5	3e-19	Activating signal cointegrator 1 complex subunit 3 [Symbiodinium microadriaticum]
Unigene0000164	4632	3101	2712	OLQ08942.1	1572	1051	1179	38	0.55	0.07	134	65.9	7e-19	Fanconi anemia group J protein-like [Symbiodinium microadriaticum]
Unigene0000168	4632	3910	3566	OLQ01738.1	286	29	139	45	0.62	0.05	116	95.1	9e-19	Ultraviolet-B receptor UVR8 [Symbiodinium microadriaticum]
Unigene0000169	4632	3919	3551	OLP84235.1	497	382	497	41	0.59	0.06	123	82.8	4e-18	Ultraviolet-B receptor UVR8 [Symbiodinium microadriaticum]
Unigene0000170	4632	3546	3091	OLP77309.1	360	96	279	29	0.44	0.22	189	61.6	1e-17	Ultraviolet-B receptor UVR8 [Symbiodinium microadriaticum]
Unigene0000171	3349	890	1372	GAQ93195.1	819	291	465	0.28	0.47	0.08	175	69.7	1e-09	putative Integrase-like, catalytic core [Klebsormidium flaccidum]
Unigene0000172	2718	12	1376	XP_010042528.1	469	27	459	36	0.58	0.05	455	281	5e-83	PREDICTED: NEDD8 ultimate buster 1-like [Eucalyptus grandis]
Unigene0000174	2718	18	1367	NP_178939.2	562	119	555	37	0.58	0.07	459	276	3e-80	ubiquitin-associated (UBA)/TS-N domain-containing protein [Arabidopsis thaliana]
Unigene0000176	2718	18	1367	OAP10517.1	562	119	555	36	0.57	0.06	458	276	3e-80	NUB1 [Arabidopsis thaliana]
Unigene0000178	2718	12	1373	XP_006474370.1	561	118	550	37	0.57	0.05	456	276	4e-80	PREDICTED: NEDD8 ultimate buster 1 [Citrus sinensis]
Unigene0000181	2718	18	1367	ABO38767.1	562	119	555	37	0.58	0.07	459	275	6e-80	At2g12550 [Arabidopsis thaliana]
Unigene0000182	2718	12	1367	XP_010496033.1	567	117	560	38	0.56	0.04	456	275	1e-79	PREDICTED: NEDD8 ultimate buster 1 isoform X1 [Camelina sativa]
Unigene0000184	2718	12	1376	XP_016579884.1	567	124	558	36	0.57	0.06	458	272	1e-78	PREDICTED: NEDD8 ultimate buster 1 [Capsicum annuum]
Unigene0000190	2718	18	1367	XP_002883782.1	570	119	563	37	0.58	0.05	459	272	1e-78	ubiquitin-associated /TS-N domain-containing protein [Arabidopsis lyrata subsp. lyrata] [Arabidopsis lyrata]
Unigene0000191	2718	12	1382	XP_009621397.1	562	119	555	36	0.57	0.06	461	269	2e-77	PREDICTED: NEDD8 ultimate buster 1 [Nicotiana tomentosiformis]
Unigene0000192	2718	12	1403	XP_017983175.1	563	131	563	36	0.55	0.07	465	269	2e-77	PREDICTED: LOW QUALITY PROTEIN: NEDD8 ultimate buster 1 [Theobroma cacao]
Unigene0000193	2718	12	1376	XP_004287245.2	586	145	583	36	0.56	0.04	455	269	3e-77	PREDICTED: NEDD8 ultimate buster 1 isoform X1 [Fragaria vesca subsp. vesca] [Fragaria vesca]
Unigene0000195	2718	12	1382	EOY31246.1	464	32	457	36	0.56	0.07	457	264	7e-77	Ubiquitin-associated (UBA)/TS-N domain-containing protein [Theobroma cacao]
Unigene0000197	2718	12	1409	XP_017248489.1	568	121	568	34	0.58	0.04	466	266	2e-76	PREDICTED: NEDD8 ultimate buster 1 [Daucus carota subsp. sativus] [Daucus carota]
Unigene0000198	1285	54	512	XP_005647360.1	878	725	877	32	0.45	0.03	155	79	3e-13	WLM-domain-containing protein [Coccomyxa subellipsoidea C-169]
Unigene0000203	3638	3525	3028	XP_005649457.1	180	4	132	48	0.62	0.23	167	165	2e-44	RNA-binding domain-containing protein [Coccomyxa subellipsoidea C-169]
Unigene0000206	3638	3570	2983	XP_011401121.1	187	1	154	43	0.57	0.21	196	157	9e-42	MKI67 FHA domain-interacting nucleolar phosphoprotein-like protein [Auxenochlorella protothecoides]
Unigene0000208	3638	3516	3010	XP_006349058.1	216	46	176	40	0.54	0.22	169	137	4e-34	PREDICTED: uncharacterized RNA-binding protein C1827.05c-like [Solanum tuberosum]
Unigene0000209	3638	3516	3010	XP_004250997.1	216	46	176	40	0.54	0.22	169	135	1e-33	PREDICTED: uncharacterized RNA-binding protein C1827.05c [Solanum lycopersicum]
Unigene0000210	3638	3516	3013	XP_016547999.1	213	43	172	40	0.55	0.23	168	135	2e-33	PREDICTED: uncharacterized RNA-binding protein C1827.05c-like [Capsicum annuum]
Unigene0000212	3638	3516	3010	XP_015056790.1	216	46	176	39	0.53	0.22	169	134	4e-33	PREDICTED: uncharacterized RNA-binding protein C1827.05c-like [Solanum pennellii]
Unigene0000213	3638	3516	3013	ABB87134.1	217	46	175	40	0.54	0.23	168	133	7e-33	RNA binding protein-like protein [Solanum tuberosum]
Unigene0000214	3638	3516	3028	XP_009613510.1	214	44	168	40	0.55	0.23	163	133	7e-33	PREDICTED: uncharacterized RNA-binding protein C1827.05c-like [Nicotiana tomentosiformis]
Unigene0000215	3638	3516	3013	NP_001275247.1	217	46	175	40	0.54	0.23	168	133	8e-33	uncharacterized LOC102594986 [Solanum tuberosum]
Unigene0000216	3638	3516	3028	XP_016508107.1	214	44	168	40	0.55	0.23	163	133	9e-33	PREDICTED: uncharacterized RNA-binding protein C1827.05c-like [Nicotiana tabacum]
Unigene0000221	3638	3516	3013	XP_004241297.1	217	46	175	39	0.54	0.23	168	132	1e-32	PREDICTED: uncharacterized RNA-binding protein C1827.05c [Solanum lycopersicum]
Unigene0000222	3638	3483	3028	XP_010938142.1	218	56	169	41	0.57	0.25	152	132	2e-32	PREDICTED: MKI67 FHA domain-interacting nucleolar phosphoprotein [Elaeis guineensis]
Unigene0000224	3638	3516	3013	XP_009758853.1	214	44	173	39	0.53	0.23	168	131	3e-32	PREDICTED: uncharacterized RNA-binding protein C1827.05c [Nicotiana sylvestris]
Unigene0000226	5032	4563	2308	AAO73551.1	776	7	746	44	0.58	0.05	765	561	3e-178	reverse-transcriptase [Chlamydomonas reinhardtii]
Unigene0000231	5032	4059	2116	KYP75231.1	714	76	669	41	0.57	0.09	651	463	1e-142	Retrovirus-related Pol polyprotein from transposon 297 family [Cajanus cajan]
Unigene0000232	5032	3417	2116	JAT63186.1	569	2	433	52	0.67	0.01	435	455	1e-141	Retrovirus-related Pol polyprotein from transposon 17.6, partial [Anthurium amnicola]
Unigene0000233	5032	3447	2002	JAU16380.1	829	116	584	49	0.66	0.03	483	463	4e-141	Transposon Ty3-G Gag-Pol polyprotein [Noccaea caerulescens]
Unigene0000236	5032	3516	1990	CAD40088.2	1075	554	1059	47	0.64	0.05	520	467	6e-140	OSJNBb0012A12.14 [Oryza sativa Japonica Group]
Unigene0000240	5032	4071	2104	ACB28472.1	953	11	643	39	0.58	0.04	658	462	2e-139	polyprotein, partial [Ananas comosus]
Unigene0000241	5032	3456	1906	ACS91357.1	966	379	888	46	0.63	0.02	518	462	2e-139	polyprotein [Coix lacryma-jobi]
Unigene0000246	2472	1414	293	XP_005644238.1	1405	908	1290	43	0.57	0.08	395	261	8e-71	nucleoporin-domain-containing protein [Coccomyxa subellipsoidea C-169]
Unigene0000248	2472	1330	329	XP_011401724.1	754	301	634	36	0.5	0.09	350	166	2e-40	Nuclear pore complex protein Nup155 [Auxenochlorella protothecoides]
Unigene0000249	2472	1414	293	XP_016579958.1	1479	954	1358	31	0.44	0.14	418	132	3e-29	PREDICTED: nuclear pore complex protein NUP155-like [Capsicum annuum]
Unigene0000250	2472	1414	293	XP_016559223.1	1483	954	1359	31	0.43	0.14	419	130	1e-28	PREDICTED: nuclear pore complex protein NUP155-like [Capsicum annuum]
Unigene0000251	2472	1183	293	XP_003081651.1	484	63	367	34	0.48	0.11	318	126	2e-28	Nuclear pore complex, Nup155 component (D Nup154, sc Nup157/Nup170) (ISS) [Ostreococcus tauri]
Unigene0000252	2472	1414	293	EOY01097.1	1494	957	1370	29	0.44	0.15	426	129	3e-28	Nucleoporin 155 [Theobroma cacao]
Unigene0000253	2472	1414	293	XP_007045265.2	1494	957	1370	29	0.44	0.15	426	129	3e-28	PREDICTED: nuclear pore complex protein NUP155 [Theobroma cacao]
Unigene0000255	2472	1414	293	XP_011024101.1	1494	959	1370	31	0.45	0.14	423	128	8e-28	PREDICTED: nuclear pore complex protein NUP155 [Populus euphratica]
Unigene0000257	2472	1414	245	XP_016465481.1	1486	950	1384	29	0.43	0.18	453	128	1e-27	PREDICTED: nuclear pore complex protein NUP155 [Nicotiana tabacum]
Unigene0000261	2472	1414	245	XP_009631688.1	1486	950	1384	29	0.43	0.18	453	127	2e-27	PREDICTED: nuclear pore complex protein NUP155 [Nicotiana tomentosiformis]
Unigene0000262	2472	1183	293	CEF99389.1	1430	1009	1313	34	0.48	0.11	318	127	2e-27	Nucleoporin, Nup133/Nup155-like, C-terminal [Ostreococcus tauri]
Unigene0000263	2472	1414	245	XP_016467209.1	894	368	802	29	0.43	0.15	447	125	3e-27	PREDICTED: nuclear pore complex protein NUP155-like [Nicotiana tabacum]
Unigene0000265	2472	1414	293	BAO49740.1	1486	950	1362	30	0.43	0.16	428	126	4e-27	nuclear pore complex protein Nup155a [Nicotiana benthamiana]
Unigene0000266	1618	366	1109	OLP95148.1	4260	2867	3149	33	0.5	0.12	283	85.1	8e-15	Protein NLRC3 [Symbiodinium microadriaticum]
Unigene0000267	1618	1123	1575	OLP95149.1	1532	1211	1371	39	0.55	0.06	161	79.7	4e-13	Protein NLRC3 [Symbiodinium microadriaticum]
Unigene0000268	1618	384	1109	KOO31809.1	500	223	481	29	0.43	0.23	283	76.3	2e-12	protein nlrc3, partial [Chrysochromulina sp. CCMP291]
Unigene0000269	1618	675	1235	OLP95935.1	2527	671	862	34	0.5	0.08	197	74.7	2e-11	Protein NLRC3 [Symbiodinium microadriaticum]
Unigene0000272	1618	672	1109	OLP91060.1	792	420	578	41	0.53	0.09	160	73.6	3e-11	Protein NLRC5 [Symbiodinium microadriaticum]
Unigene0000273	1618	1129	1608	OLP95375.1	862	109	282	35	0.59	0.1	176	72.8	4e-11	Protein NLRC3 [Symbiodinium microadriaticum]
Unigene0000274	4827	291	1106	XP_013892963.1	311	35	308	65	0.76	0.01	274	349	5e-107	X-Pro aminopeptidase, partial [Monoraphidium neglectum]
Unigene0000275	4827	336	1115	XP_005647728.1	606	4	263	61	0.71	0.01	261	313	2e-90	Creatinase/aminopeptidase [Coccomyxa subellipsoidea C-169]
Unigene0000276	4827	204	1127	XP_013450495.1	677	54	361	45	0.64	0.01	310	291	8e-82	Xaa-pro aminopeptidase P [Medicago truncatula]
Unigene0000277	4827	204	1127	XP_013450496.1	676	54	361	45	0.64	0.01	310	290	9e-82	Xaa-pro aminopeptidase P [Medicago truncatula]
Unigene0000278	4827	204	1127	XP_003626286.1	713	54	361	45	0.64	0.01	310	290	2e-81	Xaa-pro aminopeptidase P [Medicago truncatula]
Unigene0000279	4827	180	1127	XP_015968581.1	702	37	353	45	0.62	0.02	319	285	1e-79	PREDICTED: probable Xaa-Pro aminopeptidase P isoform X2 [Arachis duranensis]
Unigene0000280	4827	219	1112	XP_012699616.1	716	50	353	48	0.66	0.03	306	284	5e-79	PREDICTED: LOW QUALITY PROTEIN: probable Xaa-Pro aminopeptidase P [Setaria italica]
Unigene0000281	4827	291	1202	XP_019440557.1	705	78	382	45	0.62	0.01	306	283	5e-79	PREDICTED: probable Xaa-Pro aminopeptidase P [Lupinus angustifolius]
Unigene0000283	4827	144	1127	XP_016205514.1	717	41	368	44	0.6	0.02	331	283	9e-79	PREDICTED: probable Xaa-Pro aminopeptidase P isoform X2 [Arachis ipaensis]
Unigene0000284	4827	180	1127	XP_015968580.1	703	37	354	45	0.62	0.02	320	280	5e-78	PREDICTED: probable Xaa-Pro aminopeptidase P isoform X1 [Arachis duranensis]
Unigene0000286	4827	210	1208	XP_009147248.1	696	49	380	44	0.6	0.01	334	279	1e-77	PREDICTED: probable Xaa-Pro aminopeptidase P [Brassica rapa]
Unigene0000287	4827	210	1208	CDY27774.1	696	49	380	44	0.6	0.01	334	278	2e-77	BnaA05g31830D [Brassica napus]
Unigene0000292	3228	594	785	XP_002507230.1	224	70	133	0.48	0.58	0	64	56.2	3e-06	predicted protein [Micromonas commoda]
Unigene0000294	2691	712	2640	XP_001703457.1	1480	44	728	53	0.68	0.07	687	679	0	ABC transporter, multidrug resistance associated protein [Chlamydomonas reinhardtii]
Unigene0000295	2691	772	2598	XP_011396724.1	1344	27	645	54	0.69	0.02	620	623	0	Multidrug resistance-associated protein 1 [Auxenochlorella protothecoides]
Unigene0000297	2691	778	2676	GAQ87274.1	1450	33	672	51	0.67	0.02	642	608	0	ABC transporter [Klebsormidium flaccidum]
Unigene0000298	2691	784	2685	AAC04246.1	1622	227	858	38	0.59	0.03	642	453	3e-137	MgATP-energized glutathione S-conjugate pump [Arabidopsis thaliana]
Unigene0000300	2691	784	2673	NP_181013.1	1623	227	858	38	0.59	0.02	637	449	6e-136	multidrug resistance-associated protein 2 [Arabidopsis thaliana]
Unigene0000302	2691	784	2685	CDY31633.1	1626	228	859	38	0.59	0.03	642	449	6e-136	BnaA05g09140D [Brassica napus]
Unigene0000306	2691	784	2685	XP_009143750.1	1626	228	859	38	0.59	0.03	642	449	8e-136	PREDICTED: ABC transporter C family member 2 [Brassica rapa]
Unigene0000307	2691	784	2673	AAC04245.1	1623	227	858	37	0.59	0.02	637	449	8e-136	MgATP-energized glutathione S-conjugate pump [Arabidopsis thaliana]
Unigene0000308	2691	784	2685	CDX84290.1	1629	230	861	38	0.59	0.03	642	449	8e-136	BnaC04g10520D [Brassica napus]
Unigene0000311	2691	784	2685	XP_013636038.1	1627	228	859	38	0.59	0.03	642	449	9e-136	PREDICTED: ABC transporter C family member 2 [Brassica oleracea var. oleracea] [Brassica oleracea]
Unigene0000312	2691	784	2688	XP_013656807.1	1624	227	861	38	0.58	0.02	642	448	2e-135	PREDICTED: ABC transporter C family member 1 [Brassica napus]
Unigene0000313	2691	784	2592	XP_013628503.1	1623	227	833	39	0.6	0.02	610	448	2e-135	PREDICTED: ABC transporter C family member 1 [Brassica oleracea var. oleracea] [Brassica oleracea]
Unigene0000314	2691	784	2592	CDY12054.1	1623	227	833	39	0.6	0.02	610	448	2e-135	BnaC03g59700D [Brassica napus]
Unigene0000315	2691	784	2592	XP_013736660.1	1624	227	833	39	0.6	0.02	610	447	4e-135	PREDICTED: ABC transporter C family member 1-like [Brassica napus]
Unigene0000316	2691	784	2673	AAC49988.1	1623	227	858	38	0.59	0.02	637	447	5e-135	multidrug resistance-associated protein 2 [Arabidopsis thaliana]
Unigene0000317	2691	784	2643	JAU81550.1	1623	227	850	38	0.59	0.02	627	447	6e-135	ABC transporter C family member 2 [Noccaea caerulescens]
Unigene0000318	2691	784	2685	XP_018440018.1	1627	228	859	38	0.59	0.03	642	447	7e-135	PREDICTED: ABC transporter C family member 2 [Raphanus sativus]
Unigene0000319	3005	2966	2406	XP_005650017.1	325	1	189	57	0.71	0.04	192	197	9e-54	F1F0 ATP synthase gamma subunit [Coccomyxa subellipsoidea C-169]
Unigene0000321	3005	2960	2406	XP_011395567.1	314	2	183	55	0.66	0.05	188	182	1e-48	ATP synthase subunit gamma, mitochondrial [Auxenochlorella protothecoides]
Unigene0000322	3005	2966	2421	CAF03602.1	317	1	172	51	0.66	0.05	182	168	6e-44	ATP synthase gamma chain, mitochondrial precursor (mitochondrion) [Polytomella sp. Pringsheim 198.80]
Unigene0000326	3005	1531	1241	KDD73453.1	297	200	296	81	0.91	0	97	159	5e-41	ATP synthase [Helicosporidium sp. ATCC 50920]
Unigene0000327	3005	2966	2418	XP_001700627.1	324	1	180	45	0.61	0.02	183	155	3e-39	F1F0 ATP synthase gamma subunit [Chlamydomonas reinhardtii]
Unigene0000328	3005	2858	2412	AQL08716.1	190	39	187	54	0.64	0	149	149	1e-38	ATP synthase subunit gamma mitochondrial [Zea mays]
Unigene0000330	3005	2858	2412	XP_008652650.1	235	84	232	54	0.66	0	149	149	2e-38	PREDICTED: ATP synthase subunit gamma, mitochondrial-like [Zea mays]
Unigene0000331	3005	2927	2412	XP_017637731.1	325	6	182	47	0.62	0.06	180	152	3e-38	PREDICTED: ATP synthase subunit gamma, mitochondrial-like [Gossypium arboreum]
Unigene0000332	3005	2858	2412	XP_012438875.1	278	37	182	52	0.68	0.02	149	150	3e-38	PREDICTED: ATP synthase subunit gamma, mitochondrial-like isoform X2 [Gossypium raimondii]
Unigene0000334	3005	2927	2412	KHN17347.1	318	7	175	49	0.64	0.02	172	152	4e-38	ATP synthase subunit gamma, mitochondrial [Glycine soja]
Unigene0000335	3005	3005	2412	XP_003573877.1	326	13	183	47	0.59	0.14	198	152	4e-38	PREDICTED: ATP synthase subunit gamma, mitochondrial [Brachypodium distachyon]
Unigene0000340	3005	2855	2412	OEL20439.1	328	41	185	55	0.68	0.02	148	152	5e-38	ATP synthase subunit gamma, mitochondrial [Dichanthelium oligosanthes]
Unigene0000341	3005	2858	2412	AQL08707.1	227	39	187	54	0.64	0	149	148	5e-38	ATP synthase subunit gamma mitochondrial, partial [Zea mays]
Unigene0000342	3005	2927	2412	XP_015887039.1	323	6	180	48	0.63	0.02	175	151	5e-38	PREDICTED: ATP synthase subunit gamma, mitochondrial-like [Ziziphus jujuba]
Unigene0000343	3005	2855	2412	XP_004985202.1	327	40	184	54	0.68	0.02	148	151	5e-38	PREDICTED: ATP synthase subunit gamma, mitochondrial [Setaria italica]
Unigene0000344	2967	268	1632	OAY80425.1	494	49	491	41	0.59	0.06	464	327	2e-99	LON peptidase N-terminal domain and RING finger protein 3 [Ananas comosus]
Unigene0000345	2967	265	1632	XP_010477054.1	486	41	483	39	0.57	0.05	461	325	9e-99	PREDICTED: LON peptidase N-terminal domain and RING finger protein 1-like isoform X2 [Camelina sativa]
Unigene0000346	2967	265	1632	XP_010498272.1	486	41	483	39	0.57	0.05	461	324	2e-98	PREDICTED: LON peptidase N-terminal domain and RING finger protein 1 [Camelina sativa]
Unigene0000349	2967	268	1632	XP_020089893.1	494	49	491	41	0.58	0.06	464	324	3e-98	LON peptidase N-terminal domain and RING finger protein 1 isoform X1 [Ananas comosus]
Unigene0000355	2967	265	1632	XP_010459501.1	486	41	483	39	0.57	0.05	461	323	5e-98	PREDICTED: LON peptidase N-terminal domain and RING finger protein 1 isoform X1 [Camelina sativa]
Unigene0000362	2967	208	1638	XP_016563272.1	488	28	484	40	0.56	0.06	482	322	1e-97	PREDICTED: LON peptidase N-terminal domain and RING finger protein 1 [Capsicum annuum]
Unigene0000363	2967	211	1638	XP_010678456.1	501	37	497	41	0.56	0.05	480	321	7e-97	PREDICTED: LON peptidase N-terminal domain and RING finger protein 1 isoform X1 [Beta vulgaris subsp. vulgaris] [Beta vulgaris]
Unigene0000365	2967	217	1602	GAQ84626.1	516	43	497	42	0.57	0.05	470	320	1e-96	zinc finger (c3hc4-type ring finger) family protein [Klebsormidium flaccidum]
Unigene0000368	2967	268	1587	XP_020089903.1	484	49	473	41	0.59	0.06	446	319	2e-96	LON peptidase N-terminal domain and RING finger protein 1 isoform X2 [Ananas comosus]
Unigene0000370	2967	268	1632	XP_009404770.1	484	39	481	39	0.58	0.06	462	318	3e-96	PREDICTED: LON peptidase N-terminal domain and RING finger protein 1 [Musa acuminata subsp. malaccensis] [Musa acuminata]
Unigene0000371	2967	217	1632	XP_011072802.1	480	23	477	40	0.56	0.06	478	318	3e-96	PREDICTED: LON peptidase N-terminal domain and RING finger protein 1 isoform X2 [Sesamum indicum]
Unigene0000381	2967	208	1632	XP_011072801.1	481	22	478	41	0.55	0.06	481	318	3e-96	PREDICTED: LON peptidase N-terminal domain and RING finger protein 1 isoform X1 [Sesamum indicum]
Unigene0000383	2967	208	1632	XP_020277272.1	485	21	482	40	0.58	0.06	482	318	3e-96	LON peptidase N-terminal domain and RING finger protein 1 isoform X1 [Asparagus officinalis]
Unigene0000384	2967	208	1632	XP_010258246.1	487	23	484	40	0.57	0.06	482	318	4e-96	PREDICTED: LON peptidase N-terminal domain and RING finger protein 1 isoform X1 [Nelumbo nucifera]
Unigene0000385	2967	268	1635	XP_010936520.1	514	70	512	41	0.58	0.06	463	319	5e-96	PREDICTED: LON peptidase N-terminal domain and RING finger protein 1 [Elaeis guineensis]
Unigene0000388	2967	265	1632	JAU47533.1	487	41	484	39	0.55	0.05	462	317	7e-96	LON peptidase N-terminal domain and RING finger protein 1 [Noccaea caerulescens]
Unigene0000392	2967	265	1632	JAU64398.1	487	41	484	39	0.56	0.05	462	317	8e-96	LON peptidase N-terminal domain and RING finger protein 1 [Noccaea caerulescens]
Unigene0000394	2006	648	1616	OLP95214.1	1089	425	771	37	0.54	0.1	352	123	1e-26	Protein NLRC3 [Symbiodinium microadriaticum]
Unigene0000395	2006	651	1499	OLP95149.1	1532	929	1262	36	0.51	0.16	335	122	3e-26	Protein NLRC3 [Symbiodinium microadriaticum]
Unigene0000396	2006	651	1478	OLP95148.1	4260	2831	3172	34	0.49	0.2	343	116	3e-24	Protein NLRC3 [Symbiodinium microadriaticum]
Unigene0000397	2006	801	1499	OLP95146.1	3808	3081	3331	41	0.56	0.08	252	110	2e-22	Protein NLRC3 [Symbiodinium microadriaticum]
Unigene0000399	719	3	710	ABU52967.1	4640	2701	2943	0.3	0.5	0.06	247	111	1e-25	hypothetical protein [Dunaliella viridis]
Unigene0000401	1521	1059	1268	KXZ41569.1	909	205	275	0.47	0.61	0.14	76	58.5	1e-06	hypothetical protein GPECTOR_388g196 [Gonium pectorale]
Unigene0000403	8122	317	1900	GAQ86199.1	543	2	541	47	0.65	0.05	548	466	2e-143	MFS transporter, PAT family, solute carrier family 33 (acetyl-CoA transportor), member 1,ACATN, SLC33A1 [Klebsormidium flaccidum]
Unigene0000404	8122	437	1633	KDD74107.1	469	14	469	56	0.67	0.13	457	419	4e-128	acetyl-coenzyme A transporter 1, partial [Helicosporidium sp. ATCC 50920]
Unigene0000406	8122	647	1897	XP_001692387.1	514	2	486	49	0.62	0.14	485	377	3e-113	flagellar/basal body protein [Chlamydomonas reinhardtii]
Unigene0000413	8122	281	1897	XP_005702951.1	529	23	525	34	0.54	0.07	541	300	2e-86	MFS transporter, PAT family isoform 1 [Galdieria sulphuraria]
Unigene0000415	8122	281	1708	XP_005702950.1	529	23	470	35	0.56	0.07	478	288	4e-82	MFS transporter, PAT family isoform 2 [Galdieria sulphuraria]
Unigene0000417	8122	6311	5277	XP_013905197.1	476	109	445	44	0.62	0.08	355	271	4e-77	Nef-associated protein 1 [Monoraphidium neglectum]
Unigene0000418	1630	1105	1617	AAY32333.1	804	450	611	38	0.55	0.11	176	86.3	2e-15	RLK1, partial [Phyllostachys praecox]
Unigene0000420	1630	1132	1617	XP_002532709.1	991	692	844	37	0.57	0.1	166	85.5	5e-15	PREDICTED: leucine-rich repeat receptor-like serine/threonine-protein kinase BAM3 [Ricinus communis]
Unigene0000422	1630	1105	1611	XP_009408581.1	1016	670	830	37	0.52	0.1	174	85.1	6e-15	PREDICTED: leucine-rich repeat receptor-like serine/threonine-protein kinase BAM1 [Musa acuminata subsp. malaccensis] [Musa acuminata]
Unigene0000427	1630	535	1629	XP_005651465.1	832	255	585	27	0.43	0.14	374	84.7	8e-15	kinase-like protein [Coccomyxa subellipsoidea C-169]
Unigene0000428	1630	1063	1617	XP_006649672.1	1001	638	816	38	0.52	0.09	191	84.7	9e-15	PREDICTED: leucine-rich repeat receptor-like serine/threonine-protein kinase BAM1 [Oryza brachyantha]
Unigene0000433	1630	1105	1617	XP_009394620.1	1003	673	834	39	0.54	0.11	176	84.7	9e-15	PREDICTED: leucine-rich repeat receptor-like serine/threonine-protein kinase BAM1 [Musa acuminata subsp. malaccensis] [Musa acuminata]
Unigene0000439	1630	1063	1617	XP_015630864.1	1007	647	825	38	0.52	0.09	191	84.3	1e-14	PREDICTED: leucine-rich repeat receptor-like serine/threonine-protein kinase BAM1 [Oryza sativa Japonica Group]
Unigene0000441	1630	925	1617	JAU48998.1	617	174	395	30	0.47	0.09	237	83.6	1e-14	Proline-rich receptor-like protein kinase PERK13, partial [Noccaea caerulescens]
Unigene0000445	1630	925	1617	JAU77403.1	685	242	463	30	0.47	0.09	237	84	1e-14	Proline-rich receptor-like protein kinase PERK13, partial [Noccaea caerulescens]
Unigene0000447	1630	1105	1617	AAF73373.1	970	675	836	36	0.52	0.1	175	84	1e-14	LRK1 protein [Oryza sativa]
Unigene0000448	1630	1132	1617	XP_017638413.1	995	695	847	35	0.57	0.1	166	84	1e-14	PREDICTED: leucine-rich repeat receptor-like serine/threonine-protein kinase BAM3 [Gossypium arboreum]
Unigene0000449	1630	1132	1617	XP_016727205.1	996	696	848	35	0.57	0.1	166	84	2e-14	PREDICTED: leucine-rich repeat receptor-like serine/threonine-protein kinase BAM3 [Gossypium hirsutum]
Unigene0000450	1630	1039	1629	XP_010908591.1	901	522	726	33	0.48	0.1	212	83.6	2e-14	PREDICTED: receptor-like kinase TMK4 [Elaeis guineensis]
Unigene0000451	1646	926	123	OLP95149.1	1532	803	1090	42	0.56	0.07	288	132	4e-30	Protein NLRC3 [Symbiodinium microadriaticum]
Unigene0000452	1646	890	123	OLP95146.1	3808	3084	3387	37	0.5	0.16	304	109	2e-22	Protein NLRC3 [Symbiodinium microadriaticum]
Unigene0000455	1646	890	147	OLP95148.1	4260	3736	4033	36	0.5	0.17	298	107	9e-22	Protein NLRC3 [Symbiodinium microadriaticum]
Unigene0000456	1646	896	123	JAT55854.1	590	236	515	34	0.53	0.09	281	105	1e-21	Protein NLRC3 [Anthurium amnicola]
Unigene0000457	1646	935	222	OLP76104.1	1940	1683	1936	37	0.54	0.06	254	105	3e-21	Protein NLRC3 [Symbiodinium microadriaticum]
Unigene0000459	1646	890	123	XP_018686701.1	488	111	413	33	0.48	0.16	303	102	7e-21	PREDICTED: protein NLRC3 isoform X2 [Musa acuminata subsp. malaccensis] [Musa acuminata]
Unigene0000460	1646	890	123	EWM29682.1	948	285	558	40	0.53	0.07	274	103	1e-20	protein nlrc3 [Nannochloropsis gaditana]
Unigene0000462	1646	890	210	XP_003592448.1	533	242	485	35	0.54	0.07	244	102	1e-20	RAN GTPase activating protein [Medicago truncatula]
Unigene0000463	2848	1739	960	XP_005651068.1	366	1	261	60	0.75	0.01	262	282	1e-84	dihydrolipoamide succinyltransferase [Coccomyxa subellipsoidea C-169]
Unigene0000467	2848	2081	960	GAQ81003.1	465	6	360	46	0.56	0.15	393	280	2e-82	Dihydrolipoamide succinyltransferase subunit [Klebsormidium flaccidum]
Unigene0000468	2848	1835	957	XP_002951833.1	448	63	344	56	0.68	0.04	293	276	3e-81	2-oxoglutarate dehydrogenase, E2 component [Volvox carteri f. nagariensis]
Unigene0000471	2848	1796	957	XP_016753696.1	465	83	361	54	0.66	0.03	284	274	4e-80	PREDICTED: dihydrolipoyllysine-residue succinyltransferase component of 2-oxoglutarate dehydrogenase complex 2, mitochondrial-like [Gossypium hirsutum]
Unigene0000472	2848	1796	957	XP_017643152.1	465	83	361	54	0.66	0.03	284	273	4e-80	PREDICTED: dihydrolipoyllysine-residue succinyltransferase component of 2-oxoglutarate dehydrogenase complex 2, mitochondrial-like [Gossypium arboreum]
Unigene0000473	2848	1802	960	XP_012473184.1	427	38	322	55	0.67	0.03	288	271	1e-79	PREDICTED: dihydrolipoyllysine-residue succinyltransferase component of 2-oxoglutarate dehydrogenase complex 2, mitochondrial-like isoform X3 [Gossypium raimondii]
Unigene0000474	2848	1796	960	XP_019196893.1	471	89	366	53	0.67	0.05	286	272	1e-79	PREDICTED: dihydrolipoyllysine-residue succinyltransferase component of 2-oxoglutarate dehydrogenase complex 1, mitochondrial-like [Ipomoea nil]
Unigene0000478	2848	1856	960	XP_012473180.1	471	61	366	52	0.65	0.04	309	272	2e-79	PREDICTED: dihydrolipoyllysine-residue succinyltransferase component of 2-oxoglutarate dehydrogenase complex 2, mitochondrial-like isoform X1 [Gossypium raimondii]
Unigene0000479	2848	1802	960	XP_012473183.1	466	77	361	55	0.67	0.03	288	271	4e-79	PREDICTED: dihydrolipoyllysine-residue succinyltransferase component of 2-oxoglutarate dehydrogenase complex 2, mitochondrial-like isoform X2 [Gossypium raimondii]
Unigene0000481	2848	1844	960	XP_001692539.1	450	59	345	55	0.66	0.03	295	270	4e-79	dihydrolipoamide succinyltransferase, oxoglutarate dehydrogenase E2 component [Chlamydomonas reinhardtii]
Unigene0000485	2848	1751	957	KMZ61752.1	452	91	348	55	0.68	0.04	267	270	5e-79	Dihydrolipoyllysine-residue succinyltransferase [Zostera marina]
Unigene0000486	2848	1796	957	XP_012449491.1	465	83	361	54	0.66	0.03	284	270	7e-79	PREDICTED: dihydrolipoyllysine-residue succinyltransferase component of 2-oxoglutarate dehydrogenase complex 2, mitochondrial-like [Gossypium raimondii]
Unigene0000490	2848	1856	960	XP_007020771.1	468	64	363	51	0.63	0.07	310	269	2e-78	PREDICTED: dihydrolipoyllysine-residue succinyltransferase component of 2-oxoglutarate dehydrogenase complex 2, mitochondrial [Theobroma cacao]
Unigene0000491	2848	1751	960	XP_006850402.1	448	75	343	54	0.67	0.1	281	268	3e-78	PREDICTED: dihydrolipoyllysine-residue succinyltransferase component of 2-oxoglutarate dehydrogenase complex 1, mitochondrial [Amborella trichopoda]
Unigene0000493	2848	1751	960	XP_006475040.1	470	102	365	57	0.69	0.02	267	269	3e-78	PREDICTED: dihydrolipoyllysine-residue succinyltransferase component of 2-oxoglutarate dehydrogenase complex 1, mitochondrial [Citrus sinensis]
Unigene0000494	2848	1796	960	XP_010943742.1	443	63	338	53	0.65	0.08	289	268	3e-78	PREDICTED: dihydrolipoyllysine-residue succinyltransferase component of 2-oxoglutarate dehydrogenase complex 1, mitochondrial isoform X1 [Elaeis guineensis]
Unigene0000495	2158	1860	454	XP_011399372.1	469	3	465	87	0.91	0.03	472	829	0	Mitogen-activated protein kinase 17 [Auxenochlorella protothecoides]
Unigene0000496	2158	1929	568	KDD74687.1	461	8	457	88	0.92	0.01	454	803	0	protein kinase, partial [Helicosporidium sp. ATCC 50920]
Unigene0000500	2158	1926	454	XP_005645479.1	537	45	517	75	0.83	0.06	496	758	0	kinase-like protein [Coccomyxa subellipsoidea C-169]
Unigene0000502	2158	1857	703	XP_002954367.1	466	5	391	86	0.93	0.01	387	679	0	mitogen-activated protein kinase 2 [Volvox carteri f. nagariensis]
Unigene0000512	2158	1869	652	XP_015692729.1	499	6	413	75	0.87	0.01	409	662	0	PREDICTED: mitogen-activated protein kinase 17 [Oryza brachyantha]
Unigene0000513	2158	1860	463	XP_003634202.1	601	97	566	69	0.8	0.01	471	660	0	PREDICTED: mitogen-activated protein kinase 9-like [Vitis vinifera]
Unigene0000514	2158	1860	553	GAQ91253.1	597	89	530	71	0.82	0.05	451	658	0	mitogen-activated protein kinase [Klebsormidium flaccidum]
Unigene0000515	2158	1869	649	XP_016555907.1	602	92	501	76	0.85	0.01	410	657	0	PREDICTED: mitogen-activated protein kinase 9 isoform X1 [Capsicum annuum]
Unigene0000516	2158	1878	649	XP_006365406.1	605	89	505	76	0.84	0.02	417	657	0	PREDICTED: mitogen-activated protein kinase 9 [Solanum tuberosum]
Unigene0000518	2158	1905	628	XP_019424386.1	595	77	508	73	0.83	0.02	433	656	0	PREDICTED: mitogen-activated protein kinase 9-like [Lupinus angustifolius]
Unigene0000519	2158	1860	466	XP_008240170.1	626	119	590	68	0.78	0.02	473	655	0	PREDICTED: mitogen-activated protein kinase 9-like [Prunus mume]
Unigene0000520	2158	1869	649	NP_001312726.1	594	85	494	76	0.85	0.01	410	655	0	mitogen-activated protein kinase 9-like [Nicotiana tabacum]
Unigene0000521	2158	1854	571	XP_002887497.1	574	77	506	72	0.84	0.01	432	655	0	ATMPK15 [Arabidopsis lyrata subsp. lyrata] [Arabidopsis lyrata]
Unigene0000522	2158	1860	649	XP_019710281.1	511	3	408	77	0.86	0.01	407	655	0	PREDICTED: mitogen-activated protein kinase 9 isoform X3 [Elaeis guineensis]
Unigene0000525	2158	1860	649	XP_010924832.1	518	10	415	77	0.86	0.01	407	655	0	PREDICTED: mitogen-activated protein kinase 9 isoform X2 [Elaeis guineensis]
Unigene0000527	3806	3587	1656	XP_005645323.1	801	4	664	39	0.54	0.1	687	393	3e-118	RRN3-domain-containing protein [Coccomyxa subellipsoidea C-169]
Unigene0000528	3806	3539	1566	GAQ88796.1	666	21	617	32	0.47	0.17	686	268	2e-74	RNA polymerase I specific transcription initiation factor RRN3 family protein [Klebsormidium flaccidum]
Unigene0000529	3806	3509	1629	XP_010272854.1	631	33	572	27	0.43	0.15	632	214	1e-56	PREDICTED: RNA polymerase I-specific transcription initiation factor RRN3-like [Nelumbo nucifera]
Unigene0000533	3806	3581	1572	XP_011087416.1	626	6	582	27	0.44	0.17	682	212	1e-55	PREDICTED: RNA polymerase I-specific transcription initiation factor RRN3 [Sesamum indicum]
Unigene0000534	3806	3560	1737	CEF99449.1	759	21	608	33	0.45	0.19	659	213	3e-55	RNA polymerase I specific transcription initiation factor RRN3 [Ostreococcus tauri]
Unigene0000535	3806	3509	1626	XP_010272853.1	631	33	573	26	0.42	0.17	638	209	7e-55	PREDICTED: RNA polymerase I-specific transcription initiation factor RRN3-like [Nelumbo nucifera]
Unigene0000540	3806	3524	1659	JAU54756.1	610	33	568	28	0.41	0.2	645	201	3e-52	RNA polymerase I-specific transcription initiation factor RRN3 [Noccaea caerulescens]
Unigene0000541	3806	3524	1659	JAU19624.1	610	33	568	28	0.42	0.21	647	201	3e-52	RNA polymerase I-specific transcription initiation factor RRN3 [Noccaea caerulescens]
Unigene0000542	3806	3524	1659	JAU50706.1	610	33	568	28	0.41	0.2	645	201	5e-52	RNA polymerase I-specific transcription initiation factor RRN3 [Noccaea caerulescens]
Unigene0000544	3806	3566	1617	XP_010033606.1	633	20	587	27	0.43	0.19	673	201	5e-52	PREDICTED: RNA polymerase I-specific transcription initiation factor rrn3 [Eucalyptus grandis]
Unigene0000546	3806	3611	1659	XP_006483466.1	628	5	564	28	0.44	0.16	658	200	1e-51	PREDICTED: RNA polymerase I-specific transcription initiation factor RRN3-like [Citrus sinensis]
Unigene0000548	3806	3524	1659	JAU78165.1	609	33	565	27	0.41	0.19	638	199	2e-51	RNA polymerase I-specific transcription initiation factor RRN3 [Noccaea caerulescens]
Unigene0000549	3806	3395	1668	XP_016560335.1	621	62	557	27	0.42	0.16	584	198	4e-51	PREDICTED: RNA polymerase I-specific transcription initiation factor RRN3-like isoform X1 [Capsicum annuum]
Unigene0000550	1302	1262	399	XP_001695927.1	289	1	289	70	0.79	0	289	417	1e-143	minor chlorophyll a-b binding protein of photosystem II [Chlamydomonas reinhardtii]
Unigene0000553	1302	1232	399	XP_005651891.1	330	54	330	73	0.81	0.01	279	413	1e-141	chlorophyll a/b-binding protein [Coccomyxa subellipsoidea C-169]
Unigene0000554	1302	1172	399	ABD37916.1	259	1	259	75	0.84	0	259	398	6e-137	light-harvesting chlorophyll-a/b binding protein Lhcb5, partial [Chlamydomonas incerta]
Unigene0000557	1302	1121	399	AEF79974.1	283	42	283	79	0.88	0	242	395	2e-135	chloroplast minor chlorophyll a-b binding protein of photosystem II, partial [Dunaliella salina]
Unigene0000561	1302	1181	399	XP_013893279.1	287	28	287	74	0.83	0.02	263	387	7e-132	chlorophyll a/b-binding apoprotein CP26 precursor [Monoraphidium neglectum]
Unigene0000565	1302	1241	399	XP_011396961.1	912	631	912	70	0.78	0.01	283	396	2e-127	Chlorophyll a-b binding protein CP26, chloroplastic [Auxenochlorella protothecoides]
Unigene0000566	1302	1247	567	DAA05913.1	245	25	245	72	0.8	0.04	228	315	3e-104	TPA_inf: chloroplast light-harvesting complex protein CP26 precursor Lhcb5, partial [Acetabularia acetabulum]
Unigene0000568	1302	1175	609	XP_013900715.1	262	29	215	72	0.8	0.02	190	273	8e-88	chlorophyll a/b-binding apoprotein CP26 precursor [Monoraphidium neglectum]
Unigene0000572	1302	1109	399	ABD37891.1	280	58	280	59	0.68	0.09	241	260	2e-82	light-harvesting chlorophyll-a/b binding protein Lhcb5 [Mesostigma viride]
Unigene0000574	1302	1109	399	DAA05928.1	287	65	287	59	0.68	0.09	241	258	1e-81	TPA_inf: chloroplast light-harvesting complex protein CP26 precursor Lhcb5 [Mesostigma viride]
Unigene0000575	1302	1262	399	DAA05936.1	333	51	333	49	0.62	0.08	297	248	8e-77	TPA_inf: chloroplast light-harvesting complex protein CP26 precursor Lhcb5 [Micromonas sp. CCMP490]
Unigene0000583	1302	1121	399	KMZ57651.1	284	63	284	56	0.63	0.12	246	245	2e-76	Light-harvesting complex II chlorophyll a/b binding protein [Zostera marina]
Unigene0000585	1555	612	917	ABR26094.1	109	2	109	44	0.52	0.06	108	66.6	4e-11	retrotransposon protein [Oryza sativa Indica Group]
Unigene0000586	1555	1132	1245	BAJ11784.1	215	38	75	58	0.63	0	38	43.1	9e-09	dehydration responsive protein, partial [Corchorus olitorius]
Unigene0000587	1555	318	196	YP_001152215.1	44	1	41	61	0.71	0	41	50.8	2e-06	ORF44l [Pinus koraiensis]
Unigene0000588	1555	659	516	XP_010112784.1	337	290	337	56	0.69	0	48	56.2	4e-06	Metal transporter Nramp5 [Morus notabilis]
Unigene0000589	2127	999	322	GAV90790.1	298	14	249	28	0.46	0.05	237	85.1	1e-15	UBN2 domain-containing protein [Cephalotus follicularis]
Unigene0000591	2127	855	325	KYP41330.1	604	14	193	28	0.47	0.11	189	87	2e-15	Retrovirus-related Pol polyprotein from transposon TNT 1-94 [Cajanus cajan]
Unigene0000592	2127	1035	322	GAV92249.1	325	21	276	27	0.43	0.07	256	82.8	1e-14	DUF4219 domain-containing protein/UBN2 domain-containing protein, partial [Cephalotus follicularis]
Unigene0000594	2127	1083	328	KYP39674.1	1321	2	279	25	0.39	0.13	284	83.2	5e-14	Retrovirus-related Pol polyprotein from transposon TNT 1-94 [Cajanus cajan]
Unigene0000595	3017	3006	1819	XP_013905894.1	484	66	461	79	0.88	0.01	397	635	0	Protein viaA [Monoraphidium neglectum]
Unigene0000598	3017	3015	1819	XP_011397313.1	664	221	624	75	0.85	0.02	405	616	0	Protein ViaA [Auxenochlorella protothecoides]
Unigene0000600	3017	3009	1942	CEF99606.1	549	208	549	48	0.68	0.07	361	328	6e-99	von Willebrand factor, type A [Ostreococcus tauri]
Unigene0000601	3017	3009	1888	XP_003081946.1	1171	289	648	47	0.68	0.06	379	330	5e-94	Microtubule binding protein YTM1 (contains WD40 repeats) (ISS) [Ostreococcus tauri]
Unigene0000602	3017	2967	1945	XP_013895994.1	410	1	406	39	0.54	0.23	422	280	9e-83	von Willebrand factor, type A [Monoraphidium neglectum]
Unigene0000603	1100	43	579	XP_005644707.1	660	269	458	36	0.54	0.06	190	85.1	1e-15	RNI-like protein [Coccomyxa subellipsoidea C-169]
Unigene0000606	1100	37	579	OLP95149.1	1532	1127	1318	36	0.54	0.1	196	81.6	3e-14	Protein NLRC3 [Symbiodinium microadriaticum]
Unigene0000607	1100	37	609	GAQ91326.1	531	231	433	33	0.53	0.07	204	75.9	1e-12	Ran GTPase-activating protein [Klebsormidium flaccidum]
Unigene0000608	5738	2188	926	XP_005643944.1	520	1	435	31	0.51	0.03	435	206	3e-54	camp-binding domain-like protein [Coccomyxa subellipsoidea C-169]
Unigene0000609	5738	2371	1001	XP_005644960.1	726	106	608	27	0.46	0.1	504	210	4e-54	voltage-gated potassium channel [Coccomyxa subellipsoidea C-169]
Unigene0000610	5738	2449	935	XP_011396107.1	982	107	626	29	0.46	0.13	547	204	6e-51	Cyclic nucleotide-gated ion channel 1 [Auxenochlorella protothecoides]
Unigene0000613	5738	2368	1175	XP_011397685.1	695	105	504	30	0.49	0.03	406	181	2e-44	Potassium channel AKT1 [Auxenochlorella protothecoides]
Unigene0000617	5738	2353	1295	XP_005848599.1	665	41	406	32	0.5	0.04	367	178	5e-44	expressed protein [Chlorella variabilis]
Unigene0000620	6575	3	2882	XP_010534476.1	1406	456	1393	30	0.49	0.06	978	416	1e-117	PREDICTED: ABC transporter B family member 20 [Tarenaya hassleriana]
Unigene0000621	6575	3	2882	JAT50242.1	1395	444	1382	30	0.48	0.05	976	414	4e-117	ABC transporter B family member 20 [Anthurium amnicola]
Unigene0000622	6575	3	2882	XP_012568898.1	1150	195	1137	29	0.47	0.08	990	408	5e-117	PREDICTED: ABC transporter B family member 20-like isoform X2 [Cicer arietinum]
Unigene0000625	6575	3	2882	XP_013734590.1	1403	458	1390	30	0.49	0.07	981	412	2e-116	PREDICTED: ABC transporter B family member 6-like [Brassica napus]
Unigene0000626	6575	3	2882	XP_008463501.1	1230	275	1217	30	0.48	0.07	985	407	4e-116	PREDICTED: ABC transporter B family member 20 isoform X2 [Cucumis melo]
Unigene0000629	6575	3	2882	XP_009133368.1	1403	458	1390	30	0.49	0.07	981	410	5e-116	PREDICTED: ABC transporter B family member 6-like [Brassica rapa]
Unigene0000630	6575	3	2882	CDY24958.1	1395	450	1382	30	0.48	0.09	990	410	6e-116	BnaC03g22140D [Brassica napus]
Unigene0000637	6575	3	2882	XP_013628443.1	1396	451	1383	30	0.48	0.09	990	410	6e-116	PREDICTED: ABC transporter B family member 6 [Brassica oleracea var. oleracea] [Brassica oleracea]
Unigene0000638	6575	3	2882	XP_020231913.1	1402	450	1389	30	0.48	0.07	982	410	1e-115	ABC transporter B family member 6 isoform X1 [Cajanus cajan]
Unigene0000647	6575	3	2882	XP_011022774.1	1405	449	1392	29	0.48	0.06	982	410	1e-115	PREDICTED: LOW QUALITY PROTEIN: ABC transporter B family member 20 [Populus euphratica]
Unigene0000649	6575	3	2882	CDY07647.1	1401	456	1388	30	0.49	0.08	984	409	1e-115	BnaA03g18640D [Brassica napus]
Unigene0000651	6575	3	2882	XP_013717049.1	1396	451	1383	30	0.49	0.07	981	409	2e-115	PREDICTED: ABC transporter B family member 6-like [Brassica napus]
Unigene0000652	6575	3	2882	XP_002284223.2	1410	445	1396	30	0.47	0.08	998	409	2e-115	PREDICTED: ABC transporter B family member 20 [Vitis vinifera]
Unigene0000658	6575	3	2882	XP_008463499.1	1399	444	1386	30	0.48	0.07	985	408	4e-115	PREDICTED: ABC transporter B family member 20 isoform X1 [Cucumis melo]
Unigene0000659	6575	3	2882	XP_018476243.1	1403	458	1390	30	0.48	0.08	987	407	1e-114	PREDICTED: ABC transporter B family member 6-like [Raphanus sativus]
Unigene0000662	6575	3	2882	XP_004492090.1	1405	450	1392	29	0.47	0.08	990	407	1e-114	PREDICTED: ABC transporter B family member 20-like isoform X1 [Cicer arietinum]
Unigene0000669	4213	242	787	XP_003079747.1	200	12	200	40	0.59	0.04	189	136	5e-34	Predicted ubiquitin-conjugating enzyme (ISS) [Ostreococcus tauri]
Unigene0000670	4213	278	787	GAQ84192.1	1078	933	1076	36	0.52	0.2	174	95.1	3e-17	protein with ubiquitin conjugating enzyme domain [Klebsormidium flaccidum]
Unigene0000677	4213	173	787	KOO30308.1	265	87	263	32	0.47	0.17	209	87.8	2e-16	ubiquitinconjugating enzyme subfamily protein [Chrysochromulina sp. CCMP291]
Unigene0000678	4213	209	787	KOO53575.1	598	443	597	34	0.46	0.21	194	89.4	1e-15	ubiquitinconjugating enzyme subfamily protein [Chrysochromulina sp. CCMP291]
Unigene0000679	4213	224	787	OLQ06042.1	711	551	708	29	0.47	0.2	192	78.6	3e-12	Ubiquitin-conjugating enzyme E2 Q2 [Symbiodinium microadriaticum]
Unigene0000680	4213	206	799	KOO28813.1	334	157	329	26	0.46	0.16	202	74.7	1e-11	ubiquitin-conjugating enzyme e2q-like protein [Chrysochromulina sp. CCMP291]
Unigene0000685	1817	1374	436	OLP95149.1	1532	956	1284	34	0.49	0.11	340	103	5e-23	Protein NLRC3 [Symbiodinium microadriaticum]
Unigene0000687	1817	1380	328	OLP95214.1	1089	509	865	35	0.48	0.14	380	108	3e-22	Protein NLRC3 [Symbiodinium microadriaticum]
Unigene0000691	1817	1224	436	OLP95148.1	4260	2817	3145	34	0.48	0.21	330	102	5e-20	Protein NLRC3 [Symbiodinium microadriaticum]
Unigene0000692	1817	1272	337	EWM23557.1	629	141	482	34	0.46	0.16	355	96.3	2e-18	Leucine-rich repeat, cysteine-containing subtype [Nannochloropsis gaditana]
Unigene0000693	1817	1269	439	OLP95146.1	3808	2252	2595	32	0.47	0.2	345	94.7	1e-17	Protein NLRC3 [Symbiodinium microadriaticum]
Unigene0000694	1102	381	578	XP_005846687.1	285	225	284	0.56	0.67	0.09	66	74.7	8e-13	hypothetical protein CHLNCDRAFT_135416 [Chlorella variabilis]
Unigene0000696	1130	977	135	OLP95214.1	1089	456	753	43	0.55	0.08	301	131	6e-31	Protein NLRC3 [Symbiodinium microadriaticum]
Unigene0000698	1130	1103	45	OLP95146.1	3808	3196	3539	34	0.49	0.17	381	130	1e-30	Protein NLRC3 [Symbiodinium microadriaticum]
Unigene0000699	1130	1103	45	OLP95149.1	1532	900	1262	37	0.51	0.1	377	130	2e-30	Protein NLRC3 [Symbiodinium microadriaticum]
Unigene0000700	1130	977	156	OLP95148.1	4260	3708	4030	36	0.48	0.16	324	114	4e-25	Protein NLRC3 [Symbiodinium microadriaticum]
Unigene0000706	1130	965	45	XP_011396028.1	499	95	483	33	0.46	0.22	390	108	1e-23	Protein NLRC3 [Auxenochlorella protothecoides]
Unigene0000707	1130	902	45	CEF98603.1	544	196	490	35	0.52	0.05	298	108	2e-23	Leucine-rich repeat, ribonuclease inhibitor subtype [Ostreococcus tauri]
Unigene0000708	3351	2741	2406	XP_013902126.1	137	68	131	55	0.56	0.43	112	113	5e-49	Small GTPase [Monoraphidium neglectum]
Unigene0000709	3351	2741	2406	XP_005651281.1	213	63	126	55	0.55	0.43	112	109	2e-48	small rab-related GTPase [Coccomyxa subellipsoidea C-169]
Unigene0000710	3351	2741	2406	XP_001695070.1	213	63	126	55	0.55	0.43	112	107	8e-48	small rab-related GTPase [Chlamydomonas reinhardtii]
Unigene0000711	3351	2741	2406	XP_002954753.1	213	63	126	55	0.55	0.43	112	107	8e-48	RabB/Rab2 [Volvox carteri f. nagariensis]
Unigene0000712	3351	2741	2406	AAA82726.1	213	63	126	55	0.55	0.43	112	107	9e-48	YptC4 [Chlamydomonas reinhardtii]
Unigene0000715	3351	2741	2415	XP_005850513.1	217	63	123	54	0.54	0.44	109	105	2e-47	GTP-binding protein YPTC4 [Chlorella variabilis]
Unigene0000720	3351	2741	2406	XP_006338636.1	211	63	126	54	0.55	0.43	112	108	8e-47	PREDICTED: ras-related protein RABB1b [Solanum tuberosum]
Unigene0000722	3351	2741	2406	XP_004231828.1	211	63	126	54	0.55	0.43	112	108	1e-46	PREDICTED: ras-related protein RABB1b [Solanum lycopersicum]
Unigene0000724	3351	2741	2406	XP_017244148.1	211	63	126	54	0.54	0.43	112	107	1e-46	PREDICTED: ras-related protein RABB1b [Daucus carota subsp. sativus] [Daucus carota]
Unigene0000727	3351	2741	2406	XP_015067190.1	211	63	126	54	0.55	0.43	112	107	1e-46	PREDICTED: ras-related protein RABB1b [Solanum pennellii]
Unigene0000731	3351	2741	2406	XP_012456982.1	211	63	126	54	0.55	0.43	112	108	2e-46	PREDICTED: ras-related protein RABB1b-like [Gossypium raimondii]
Unigene0000733	3351	2741	2406	XP_018846482.1	211	63	126	54	0.55	0.43	112	108	2e-46	PREDICTED: ras-related protein RABB1b [Juglans regia]
Unigene0000735	3351	2741	2406	XP_016561646.1	211	63	126	54	0.55	0.43	112	107	3e-46	PREDICTED: ras-related protein RABB1b [Capsicum annuum]
Unigene0000736	3351	2741	2406	XP_008230491.1	210	63	126	54	0.54	0.43	112	107	4e-46	PREDICTED: ras-related protein RABB1b [Prunus mume]
Unigene0000737	3351	2741	2415	XP_018845779.1	212	63	123	55	0.55	0.44	109	107	4e-46	PREDICTED: ras-related protein RABB1b-like [Juglans regia]
Unigene0000738	520	515	15	OLP95146.1	3808	3152	3331	41	0.52	0.11	184	75.1	6e-14	Protein NLRC3 [Symbiodinium microadriaticum]
Unigene0000744	520	509	15	OLP95149.1	1532	859	1034	42	0.54	0.07	177	73.9	1e-13	Protein NLRC3 [Symbiodinium microadriaticum]
Unigene0000746	520	479	15	OLP95214.1	1089	566	729	44	0.56	0.11	169	72.8	4e-13	Protein NLRC3 [Symbiodinium microadriaticum]
Unigene0000748	520	518	15	CEF98603.1	544	294	490	35	0.48	0.2	203	72	7e-13	Leucine-rich repeat, ribonuclease inhibitor subtype [Ostreococcus tauri]
Unigene0000749	3497	1227	2234	XP_011397971.1	1791	673	943	34	0.49	0.19	336	173	2e-41	G8 domain-containing protein [Auxenochlorella protothecoides]
Unigene0000750	3497	1227	1916	KOO25907.1	943	653	904	26	0.37	0.19	266	65.9	2e-08	communication mutant protein, partial [Chrysochromulina sp. CCMP291]
Unigene0000751	3984	2217	2723	XP_001692567.1	202	20	188	54	0.72	0	169	137	2e-34	target of FKB12/rapamycin complex [Chlamydomonas reinhardtii]
Unigene0000754	3984	1911	2708	XP_012080007.1	337	37	296	33	0.55	0.03	267	139	2e-33	PREDICTED: FKBP12-interacting protein of 37 kDa [Jatropha curcas]
Unigene0000756	3984	1911	2708	GAV58295.1	840	39	298	33	0.55	0.03	267	147	2e-33	DUF1421 domain-containing protein, partial [Cephalotus follicularis]
Unigene0000757	3984	2031	2708	XP_004138096.1	343	79	302	35	0.59	0.02	227	137	1e-32	PREDICTED: FKBP12-interacting protein of 37 kDa [Cucumis sativus]
Unigene0000763	3984	2031	2708	XP_008464533.1	347	79	302	35	0.59	0.02	227	137	1e-32	PREDICTED: FKBP12-interacting protein of 37 kDa [Cucumis melo]
Unigene0000765	3984	2031	2684	NP_190985.1	330	69	284	36	0.59	0.02	219	135	2e-32	FKBP12 interacting protein 37 [Arabidopsis thaliana]
Unigene0000766	3984	1911	2705	XP_016744365.1	346	37	301	33	0.54	0.03	269	136	2e-32	PREDICTED: FKBP12-interacting protein of 37 kDa-like [Gossypium hirsutum]
Unigene0000769	3984	1911	2705	XP_017646005.1	347	37	301	33	0.54	0.03	269	136	2e-32	PREDICTED: FKBP12-interacting protein of 37 kDa [Gossypium arboreum]
Unigene0000772	3984	1911	2705	XP_016713123.1	346	37	301	33	0.54	0.03	269	135	3e-32	PREDICTED: FKBP12-interacting protein of 37 kDa-like [Gossypium hirsutum]
Unigene0000773	3984	1911	2705	KHG16781.1	397	87	351	33	0.54	0.03	269	136	5e-32	FKBP12-interacting of 37 kDa -like protein [Gossypium arboreum]
Unigene0000775	3984	2031	2708	XP_014502011.1	337	76	299	35	0.57	0.02	227	134	7e-32	PREDICTED: FKBP12-interacting protein of 37 kDa [Vigna radiata var. radiata] [Vigna radiata]
Unigene0000779	3984	1917	2705	XP_012469411.1	346	39	301	33	0.54	0.03	267	134	8e-32	PREDICTED: FKBP12-interacting protein of 37 kDa [Gossypium raimondii]
Unigene0000780	1292	892	1269	OLP95149.1	1532	761	894	42	0.61	0.06	134	75.1	6e-12	Protein NLRC3 [Symbiodinium microadriaticum]
Unigene0000781	1292	889	1269	CDX93931.1	338	12	146	39	0.56	0.06	135	72.4	1e-11	BnaC04g20900D [Brassica napus]
Unigene0000783	1292	892	1269	OLP95148.1	4260	3017	3151	41	0.59	0.07	135	72.8	3e-11	Protein NLRC3 [Symbiodinium microadriaticum]
Unigene0000784	1292	892	1269	OLP95146.1	3808	590	723	43	0.59	0.07	135	71.6	8e-11	Protein NLRC3 [Symbiodinium microadriaticum]
Unigene0000785	1292	889	1269	XP_013635707.1	527	201	335	38	0.55	0.06	135	70.5	9e-11	PREDICTED: RAN GTPase-activating protein 1-like [Brassica oleracea var. oleracea] [Brassica oleracea]
Unigene0000789	1292	889	1269	XP_010468883.1	535	210	344	36	0.55	0.06	135	69.7	2e-10	PREDICTED: RAN GTPase-activating protein 1 [Camelina sativa]
Unigene0000791	1292	889	1269	XP_010413193.1	530	210	344	36	0.55	0.06	135	69.3	3e-10	PREDICTED: RAN GTPase-activating protein 1-like [Camelina sativa]
Unigene0000797	1071	1061	600	OLP95149.1	1532	815	1006	35	0.52	0.2	192	75.1	3e-12	Protein NLRC3 [Symbiodinium microadriaticum]
Unigene0000798	1071	1055	600	CEF98603.1	544	197	381	36	0.48	0.18	185	72	2e-11	Leucine-rich repeat, ribonuclease inhibitor subtype [Ostreococcus tauri]
Unigene0000799	1071	1070	600	OLP95214.1	1089	535	701	39	0.57	0.08	169	71.2	5e-11	Protein NLRC3 [Symbiodinium microadriaticum]
Unigene0000800	1071	1055	564	OLP76104.1	1940	1754	1927	36	0.49	0.06	174	68.6	4e-10	Protein NLRC3 [Symbiodinium microadriaticum]
Unigene0000801	1071	1043	600	XP_005644707.1	660	245	402	36	0.51	0.06	158	66.6	1e-09	RNI-like protein [Coccomyxa subellipsoidea C-169]
Unigene0000802	1071	1061	600	OLP95146.1	3808	2309	2490	35	0.49	0.15	182	67	1e-09	Protein NLRC3 [Symbiodinium microadriaticum]
Unigene0000805	1071	1061	591	KOO22123.1	293	64	232	38	0.49	0.07	169	65.1	1e-09	protein nlrc3 [Chrysochromulina sp. CCMP291]
Unigene0000807	3536	3477	3085	XP_005649690.1	133	1	133	0.49	0.66	0.03	134	122	3e-30	hypothetical protein COCSUDRAFT_52776 [Coccomyxa subellipsoidea C-169]
Unigene0000817	2699	216	824	XP_013465220.1	367	21	224	57	0.66	0.03	207	222	9e-63	DUF455 family protein [Medicago truncatula]
Unigene0000819	1757	1315	1692	EMS56299.1	974	200	337	31	0.43	0.09	138	61.6	2e-07	Polycomb group protein EMBRYONIC FLOWER 2 [Triticum urartu]
Unigene0000824	4134	862	1437	GAQ91075.1	302	1	200	0.43	0.58	0.08	204	155	3e-39	hypothetical protein KFL_007240020 [Klebsormidium flaccidum]
Unigene0000826	1862	1463	1128	EWM28634.1	595	306	423	32	0.5	0.1	121	57	4e-06	sulfotransferase [Nannochloropsis gaditana]
Unigene0000828	3684	523	1761	XP_005646336.1	497	116	443	51	0.62	0.21	413	390	6e-145	GBP-domain-containing protein [Coccomyxa subellipsoidea C-169]
Unigene0000829	3684	523	2499	XP_011096366.1	1066	126	725	35	0.5	0.2	701	375	1e-133	PREDICTED: interferon-induced guanylate-binding protein 1 [Sesamum indicum]
Unigene0000830	3684	523	2601	XP_010916022.1	1086	145	764	33	0.48	0.19	724	362	9e-132	PREDICTED: guanylate-binding protein 4-like [Elaeis guineensis]
Unigene0000831	3684	523	2625	XP_020088602.1	1088	147	788	32	0.5	0.17	734	362	2e-131	guanylate-binding protein 2-like isoform X1 [Ananas comosus]
Unigene0000832	3684	523	2652	XP_008783128.1	1092	151	823	33	0.47	0.2	769	360	9e-131	PREDICTED: guanylate-binding protein 2-like [Phoenix dactylifera]
Unigene0000833	3684	523	2115	XP_019416980.1	1062	124	572	37	0.53	0.19	540	359	8e-130	PREDICTED: guanylate-binding protein 3-like [Lupinus angustifolius]
Unigene0000834	3684	523	2535	XP_009416532.1	1076	136	763	33	0.49	0.2	722	356	1e-129	PREDICTED: guanylate-binding protein 7-like [Musa acuminata subsp. malaccensis] [Musa acuminata]
Unigene0000835	3684	508	1881	XP_013904629.1	710	89	501	46	0.54	0.2	484	354	2e-129	Interferon-induced guanylate-binding protein 2 [Monoraphidium neglectum]
Unigene0000843	3684	523	1902	JAU74506.1	1081	132	505	42	0.53	0.19	460	363	6e-129	Interferon-induced guanylate-binding protein 2 [Noccaea caerulescens]
Unigene0000846	3684	523	1902	JAV01772.1	1081	132	505	42	0.53	0.19	460	363	6e-129	Interferon-induced guanylate-binding protein 2 [Noccaea caerulescens]
Unigene0000847	3684	523	1902	JAU09947.1	1081	132	505	42	0.53	0.19	460	363	7e-129	Interferon-induced guanylate-binding protein 2 [Noccaea caerulescens]
Unigene0000848	3684	523	1902	JAU44008.1	1081	132	505	41	0.53	0.19	460	362	1e-128	Interferon-induced guanylate-binding protein 2 [Noccaea caerulescens]
Unigene0000852	3684	523	2604	XP_003573192.1	1086	147	767	34	0.49	0.17	718	359	2e-128	PREDICTED: myosin-4-like [Brachypodium distachyon]
Unigene0000853	3684	523	2598	XP_010245575.1	1071	131	770	33	0.5	0.19	734	359	3e-128	PREDICTED: guanylate-binding protein 1-like [Nelumbo nucifera]
Unigene0000854	3684	523	2850	XP_004961227.1	1062	127	766	33	0.48	0.2	787	358	3e-128	PREDICTED: guanylate-binding protein 1-like [Setaria italica]
Unigene0000855	3684	523	2604	XP_020265118.1	1081	142	762	33	0.48	0.2	730	360	4e-128	LOW QUALITY PROTEIN: guanylate-binding protein 3 [Asparagus officinalis]
Unigene0000857	3684	523	2517	XP_010904897.1	1089	149	782	33	0.48	0.2	723	358	6e-128	PREDICTED: guanylate-binding protein 4-like [Elaeis guineensis]
Unigene0000868	3684	523	2115	XP_016711217.1	1069	131	579	37	0.53	0.19	540	358	1e-127	PREDICTED: guanylate-binding protein 3-like [Gossypium hirsutum]
Unigene0000871	1887	1088	1882	OLP95146.1	3808	3129	3413	39	0.54	0.07	285	113	2e-23	Protein NLRC3 [Symbiodinium microadriaticum]
Unigene0000873	1887	1193	1885	OLP95149.1	1532	759	1005	39	0.56	0.06	247	105	4e-21	Protein NLRC3 [Symbiodinium microadriaticum]
Unigene0000874	1887	1193	1885	OLP95148.1	4260	3706	3984	34	0.48	0.17	279	93.2	5e-17	Protein NLRC3 [Symbiodinium microadriaticum]
Unigene0000875	5378	292	1245	XP_005650427.1	867	29	330	33	0.44	0.15	335	144	1e-47	DDHD-domain-containing protein [Coccomyxa subellipsoidea C-169]
Unigene0000876	5378	304	1275	XP_008806976.1	970	63	360	32	0.43	0.17	340	120	1e-35	PREDICTED: phospholipase SGR2 isoform X1 [Phoenix dactylifera]
Unigene0000879	5378	304	1275	XP_017701303.1	960	63	360	32	0.43	0.17	340	120	1e-35	PREDICTED: phospholipase SGR2 isoform X2 [Phoenix dactylifera]
Unigene0000880	5378	304	1275	XP_009420485.1	972	67	355	30	0.42	0.2	340	116	7e-35	PREDICTED: phospholipase SGR2 [Musa acuminata subsp. malaccensis] [Musa acuminata]
Unigene0000881	5378	676	1275	XP_009396811.1	772	45	246	35	0.5	0.07	208	108	1e-32	PREDICTED: phospholipase SGR2-like isoform X1 [Musa acuminata subsp. malaccensis] [Musa acuminata]
Unigene0000883	5378	676	1272	XP_016510221.1	330	62	265	38	0.5	0.05	207	119	1e-26	PREDICTED: phospholipase SGR2-like isoform X2 [Nicotiana tabacum]
Unigene0000884	5378	322	1257	XP_017636106.1	379	60	356	30	0.44	0.14	327	119	3e-26	PREDICTED: phospholipase SGR2-like isoform X1 [Gossypium arboreum]
Unigene0000885	5378	304	1272	XP_019051899.1	476	77	384	32	0.44	0.15	342	120	4e-26	PREDICTED: phospholipase SGR2-like, partial [Nelumbo nucifera]
Unigene0000886	5378	676	1272	XP_016510217.1	419	151	354	38	0.5	0.05	207	119	8e-26	PREDICTED: phospholipase SGR2-like isoform X1 [Nicotiana tabacum]
Unigene0000887	5378	676	1263	XP_019163684.1	861	149	346	40	0.51	0.09	206	122	1e-25	PREDICTED: phospholipase SGR2 isoform X3 [Ipomoea nil]
Unigene0000888	5378	322	1257	XP_016752445.1	941	60	356	31	0.46	0.14	328	122	2e-25	PREDICTED: phospholipase SGR2-like [Gossypium hirsutum]
Unigene0000890	5378	322	1257	XP_016698213.1	826	60	356	32	0.46	0.14	328	122	2e-25	PREDICTED: phospholipase SGR2-like isoform X1 [Gossypium hirsutum]
Unigene0000891	5378	322	1257	XP_017606153.1	934	60	356	31	0.46	0.14	328	122	2e-25	PREDICTED: phospholipase SGR2-like [Gossypium arboreum]
Unigene0000893	5378	676	1263	XP_019163681.1	917	149	346	40	0.51	0.09	206	122	2e-25	PREDICTED: phospholipase SGR2 isoform X1 [Ipomoea nil]
Unigene0000894	5378	676	1263	XP_019163683.1	901	149	346	40	0.51	0.09	206	122	2e-25	PREDICTED: phospholipase SGR2 isoform X2 [Ipomoea nil]
Unigene0000895	5378	322	1272	KHN11635.1	924	48	346	32	0.46	0.17	336	122	2e-25	SEC23-interacting protein [Glycine soja]
Unigene0000899	1059	815	1036	OLP95148.1	4260	1327	1404	42	0.63	0.05	78	56.6	2e-06	Protein NLRC3 [Symbiodinium microadriaticum]
Unigene0000900	1059	734	1036	OLP95149.1	1532	928	1034	40	0.55	0.06	107	54.7	9e-06	Protein NLRC3 [Symbiodinium microadriaticum]
Unigene0000905	9947	308	1981	AKI32384.1	1453	39	585	55	0.71	0.02	559	612	0	DNA helicase [Watanabea reniformis]
Unigene0000906	9947	188	1981	AKI32374.1	958	7	603	51	0.69	0.03	606	604	0	DNA helicase, partial [Prasiolopsis sp. SAG 84.81]
Unigene0000909	9947	245	1981	AKI32521.1	568	19	562	52	0.69	0.06	579	603	0	meiotic cross-over helicase 3, partial [Gloeotilopsis sterilis]
Unigene0000912	9947	245	1981	XP_005651102.1	745	1	573	52	0.67	0.04	587	585	0	P-loop containing nucleoside triphosphate hydrolase protein, partial [Coccomyxa subellipsoidea C-169]
Unigene0000914	9947	194	1981	XP_019161507.1	914	6	582	45	0.65	0.03	596	531	4e-161	PREDICTED: DExH-box ATP-dependent RNA helicase DExH17 isoform X4 [Ipomoea nil]
Unigene0000916	9947	194	1981	XP_019161509.1	908	6	582	45	0.65	0.03	596	530	8e-161	PREDICTED: DExH-box ATP-dependent RNA helicase DExH17 isoform X5 [Ipomoea nil]
Unigene0000920	9947	194	1981	XP_013449304.1	940	6	582	45	0.66	0.03	596	526	3e-159	ATP-binding protein [Medicago truncatula]
Unigene0000921	9947	194	1981	XP_009334110.1	1208	6	582	45	0.64	0.03	596	535	8e-159	PREDICTED: DExH-box ATP-dependent RNA helicase DExH17 isoform X3 [Pyrus x bretschneideri]
Unigene0000923	9947	194	1981	XP_017181270.1	1199	6	582	45	0.64	0.03	596	534	1e-158	PREDICTED: DExH-box ATP-dependent RNA helicase DExH17-like [Malus domestica]
Unigene0000925	9947	194	1981	XP_011047326.1	1246	22	597	45	0.65	0.03	596	535	2e-158	PREDICTED: probable ATP-dependent DNA helicase HFM1 isoform X2 [Populus euphratica]
Unigene0000926	9947	194	1981	XP_008230941.2	1208	6	582	45	0.65	0.03	596	532	5e-158	PREDICTED: DExH-box ATP-dependent RNA helicase DExH17 [Prunus mume]
Unigene0000931	9947	194	1981	XP_011047325.1	1293	70	645	45	0.65	0.03	596	535	5e-158	PREDICTED: probable ATP-dependent DNA helicase HFM1 isoform X1 [Populus euphratica]
Unigene0000932	9947	179	1981	XP_020099755.1	1107	5	586	44	0.65	0.03	601	528	9e-158	ATP-dependent DNA helicase MER3 homolog isoform X1 [Ananas comosus]
Unigene0000934	9947	194	1981	XP_013449305.1	1050	6	582	45	0.66	0.03	596	526	1e-157	ATP-binding protein [Medicago truncatula]
Unigene0000936	9947	194	2068	XP_012081222.1	1238	6	605	43	0.64	0.04	625	531	2e-157	PREDICTED: ATP-dependent DNA helicase MER3 homolog [Jatropha curcas]
Unigene0000937	9947	194	1981	XP_019161505.1	1212	6	582	45	0.65	0.03	596	530	2e-157	PREDICTED: DExH-box ATP-dependent RNA helicase DExH17 isoform X2 [Ipomoea nil]
Unigene0000938	9947	194	1981	XP_019161504.1	1213	6	582	45	0.65	0.03	596	530	2e-157	PREDICTED: DExH-box ATP-dependent RNA helicase DExH17 isoform X1 [Ipomoea nil]
Unigene0000942	6051	4447	3368	XP_005644943.1	1232	761	1120	59	0.67	0.06	372	407	3e-116	DUF663-domain-containing protein [Coccomyxa subellipsoidea C-169]
Unigene0000945	6051	4456	3752	XP_006838161.2	1200	830	1062	57	0.76	0.01	235	305	2e-82	PREDICTED: ribosome biogenesis protein BMS1 homolog [Amborella trichopoda]
Unigene0000946	6051	4456	3746	XP_015164408.1	1083	704	948	56	0.71	0.03	245	294	1e-79	PREDICTED: ribosome biogenesis protein BMS1 homolog isoform X3 [Solanum tuberosum]
Unigene0000947	6051	4456	3737	XP_015062322.1	1220	841	1088	55	0.7	0.03	248	295	2e-79	PREDICTED: ribosome biogenesis protein BMS1 homolog [Solanum pennellii]
Unigene0000948	6051	4456	3746	XP_016465388.1	1222	844	1088	56	0.71	0.03	245	295	3e-79	PREDICTED: ribosome biogenesis protein BMS1 homolog [Nicotiana tabacum]
Unigene0000950	6051	4456	3746	XP_009587532.1	1222	844	1088	56	0.71	0.03	245	295	3e-79	PREDICTED: ribosome biogenesis protein BMS1 homolog isoform X1 [Nicotiana tomentosiformis]
Unigene0000951	6051	4456	3737	XP_004230113.1	1212	833	1080	55	0.7	0.03	248	295	3e-79	PREDICTED: ribosome biogenesis protein BMS1 homolog [Solanum lycopersicum]
Unigene0000952	6051	4456	3737	XP_015902115.1	1225	845	1092	54	0.71	0.03	248	295	4e-79	PREDICTED: ribosome biogenesis protein BMS1 homolog [Ziziphus jujuba]
Unigene0000954	415	5	382	OLP95149.1	1532	1213	1346	40	0.63	0.06	134	77.8	3e-15	Protein NLRC3 [Symbiodinium microadriaticum]
Unigene0000955	415	5	382	OLP95148.1	4260	3878	4013	43	0.59	0.07	136	72.8	1e-13	Protein NLRC3 [Symbiodinium microadriaticum]
Unigene0000956	415	5	361	GAQ91326.1	531	317	445	41	0.6	0.08	129	72.4	2e-13	Ran GTPase-activating protein [Klebsormidium flaccidum]
Unigene0000962	415	5	382	OLP95146.1	3808	3254	3387	41	0.57	0.06	134	72	3e-13	Protein NLRC3 [Symbiodinium microadriaticum]
Unigene0000963	415	5	412	XP_005644707.1	660	297	442	38	0.57	0.07	146	71.2	5e-13	RNI-like protein [Coccomyxa subellipsoidea C-169]
Unigene0000965	415	2	397	CDY56462.1	535	321	466	36	0.58	0.1	146	69.3	2e-12	BnaA09g55770D [Brassica napus]
Unigene0000966	415	2	397	XP_013670561.1	535	321	466	36	0.57	0.1	146	69.3	2e-12	PREDICTED: RAN GTPase-activating protein 1-like [Brassica napus]
Unigene0000967	415	2	397	XP_009116980.1	535	321	466	36	0.57	0.1	146	68.9	3e-12	PREDICTED: RAN GTPase-activating protein 1-like [Brassica rapa]
Unigene0000974	415	5	382	XP_013903331.1	539	243	377	39	0.59	0.07	135	68.6	4e-12	Protein NLRC3 [Monoraphidium neglectum]
Unigene0000977	415	5	382	OLP95214.1	1089	596	729	44	0.61	0.06	134	68.6	4e-12	Protein NLRC3 [Symbiodinium microadriaticum]
Unigene0000978	596	404	3	GAQ89834.1	693	15	162	0.37	0.5	0.12	150	59.3	3e-08	hypothetical protein KFL_005680010, partial [Klebsormidium flaccidum]
Unigene0000982	948	26	712	XP_011396869.1	641	361	585	40	0.57	0.07	235	150	2e-38	Serine/threonine-protein kinase CTR1 [Auxenochlorella protothecoides]
Unigene0000984	948	89	745	XP_005651465.1	832	491	703	39	0.57	0.07	224	135	3e-33	kinase-like protein [Coccomyxa subellipsoidea C-169]
Unigene0000985	948	137	706	XP_005643605.1	1586	579	764	39	0.58	0.08	196	130	2e-31	cytochrome P450 [Coccomyxa subellipsoidea C-169]
Unigene0000989	8781	324	5816	GAQ81858.1	1700	15	1690	44	0.56	0.13	1879	1335	0	DNA-directed RNA polymerase I large subunit [Klebsormidium flaccidum]
Unigene0000990	8781	1419	5798	XP_005645404.1	1671	272	1669	48	0.61	0.11	1509	1221	0	beta and beta-prime subunits of DNA dependent RNA-polymerase [Coccomyxa subellipsoidea C-169]
Unigene0000992	8781	339	5798	XP_014529538.1	1811	18	1807	36	0.51	0.13	1931	1064	0	DNA-directed RNA polymerase Rpb1 [Blastocystis sp. subtype 4]
Unigene0000994	8781	324	5804	XP_011020318.1	1699	11	1697	35	0.5	0.18	1927	1029	0	PREDICTED: DNA-directed RNA polymerase I subunit rpa1 [Populus euphratica]
Unigene0000995	8781	282	3821	XP_003082901.1	1789	61	1174	44	0.59	0.1	1209	959	0	RNA polymerase I, large subunit (ISS) [Ostreococcus tauri]
Unigene0001000	8781	279	3821	CEG02018.1	1738	9	1123	44	0.59	0.1	1210	957	0	DNA-directed RNA pol I, largest subunit [Ostreococcus tauri]
Unigene0001002	8781	1422	5798	OAO14239.1	1757	280	1753	38	0.53	0.12	1557	928	0	DNA-directed RNA polymerase I subunit RPA1 [Blastocystis sp. ATCC 50177/Nand II]
Unigene0001004	8781	1428	5804	XP_019198973.1	1686	311	1681	37	0.53	0.14	1521	889	0	PREDICTED: DNA-directed RNA polymerase I subunit 1-like isoform X2 [Ipomoea nil]
Unigene0001005	8781	1428	5804	XP_019198972.1	1696	311	1691	37	0.53	0.14	1523	888	0	PREDICTED: DNA-directed RNA polymerase I subunit 1-like isoform X1 [Ipomoea nil]
Unigene0001007	8781	1416	3854	XP_001696852.1	1515	410	1221	54	0.67	0.09	853	879	0	DNA-directed RNA polymerase I subunit A [Chlamydomonas reinhardtii]
Unigene0001008	8781	315	3836	XP_010251904.1	1676	9	1094	40	0.55	0.12	1201	852	0	PREDICTED: DNA-directed RNA polymerase I subunit 1 [Nelumbo nucifera]
Unigene0001011	8781	315	3842	XP_016742446.1	1674	9	1095	39	0.54	0.15	1220	800	0	PREDICTED: DNA-directed RNA polymerase I subunit 1-like [Gossypium hirsutum]
Unigene0001012	8781	315	3842	XP_017622035.1	1450	9	1095	39	0.54	0.15	1220	799	0	PREDICTED: DNA-directed RNA polymerase I subunit 1 [Gossypium arboreum]
Unigene0001014	1045	353	1042	KOO32798.1	2566	2308	2545	30	0.47	0.14	252	70.5	9e-11	protein nlrc3 [Chrysochromulina sp. CCMP291]
Unigene0001016	1045	689	1042	OLP95149.1	1532	1239	1364	40	0.56	0.06	126	69.7	1e-10	Protein NLRC3 [Symbiodinium microadriaticum]
Unigene0001019	1045	650	994	OLP95935.1	2527	1401	1510	41	0.58	0.13	120	69.7	2e-10	Protein NLRC3 [Symbiodinium microadriaticum]
Unigene0001020	1045	689	1039	OLP91060.1	792	414	541	41	0.54	0.09	128	68.6	3e-10	Protein NLRC5 [Symbiodinium microadriaticum]
Unigene0001025	1045	689	1042	OLP95148.1	4260	2801	2926	41	0.56	0.06	126	64.3	9e-09	Protein NLRC3 [Symbiodinium microadriaticum]
Unigene0001027	1045	659	1042	XP_005644707.1	660	257	392	38	0.53	0.06	136	63.2	2e-08	RNI-like protein [Coccomyxa subellipsoidea C-169]
Unigene0001029	5071	1001	1408	XP_013906306.1	269	134	269	67	0.8	0	136	196	6e-54	ubiquitin thioesterase OTU1 [Monoraphidium neglectum]
Unigene0001030	5071	1001	1408	XP_005642758.1	220	85	220	63	0.8	0	136	187	2e-51	OTU-domain-containing protein [Coccomyxa subellipsoidea C-169]
Unigene0001031	5071	995	1408	XP_010675713.1	207	69	206	57	0.74	0	138	173	1e-46	PREDICTED: ubiquitin thioesterase OTU1 [Beta vulgaris subsp. vulgaris] [Beta vulgaris]
Unigene0001034	5071	995	1408	XP_002532556.1	208	69	207	56	0.71	0.01	139	164	2e-43	PREDICTED: ubiquitin thioesterase OTU1 [Ricinus communis]
Unigene0001036	5071	1001	1408	XP_016174044.1	208	71	207	56	0.72	0.01	137	164	2e-43	PREDICTED: ubiquitin thioesterase OTU1-like [Arachis ipaensis]
Unigene0001038	5071	1001	1408	XP_015973342.1	208	71	207	56	0.72	0.01	137	163	3e-43	PREDICTED: ubiquitin thioesterase OTU1-like [Arachis duranensis]
Unigene0001039	5071	1001	1408	XP_008806726.1	208	71	207	55	0.71	0.01	137	162	6e-43	PREDICTED: ubiquitin thioesterase OTU1 isoform X2 [Phoenix dactylifera]
Unigene0001040	5071	995	1408	XP_004491398.1	208	69	207	56	0.72	0.05	142	162	6e-43	PREDICTED: ubiquitin thioesterase OTU1 [Cicer arietinum]
Unigene0001043	5071	1001	1408	XP_004951870.1	208	71	207	56	0.71	0.01	137	162	8e-43	PREDICTED: ubiquitin thioesterase OTU1 [Setaria italica]
Unigene0001044	5071	1001	1408	XP_007020832.1	208	71	207	55	0.72	0.01	137	162	8e-43	PREDICTED: ubiquitin thioesterase OTU1 [Theobroma cacao]
Unigene0001047	2174	1325	2173	ABU52967.1	4640	3831	4126	0.31	0.43	0.14	312	108	7e-22	hypothetical protein [Dunaliella viridis]
Unigene0001048	3533	100	1323	XP_005643834.1	810	186	592	53	0.67	0.04	416	432	1e-133	P-loop containing nucleoside triphosphate hydrolase protein, partial [Coccomyxa subellipsoidea C-169]
Unigene0001050	3533	193	1311	XP_011396873.1	1391	794	1166	53	0.68	0	373	389	2e-112	Multidrug resistance-associated protein 4 [Auxenochlorella protothecoides]
Unigene0001051	3533	625	1302	XP_013897352.1	470	1	226	62	0.75	0	226	287	7e-84	xenobiotic-transporting ATPase [Monoraphidium neglectum]
Unigene0001054	3533	115	1311	CBN77891.1	1461	803	1203	37	0.56	0.02	405	275	3e-73	multidrug resistance-associated protein-like protein [Ectocarpus siliculosus]
Unigene0001058	3533	199	1311	CBN77890.1	1428	798	1172	38	0.57	0.01	375	268	3e-71	multidrug resistance-associated protein-like protein [Ectocarpus siliculosus]
Unigene0001060	3533	115	1311	XP_001784350.1	879	224	627	37	0.54	0.05	411	259	6e-70	ATP-binding cassette transporter, subfamily C, member 10, group MRP protein PpABCC10 [Physcomitrella patens]
Unigene0001062	3533	7	1317	GAQ87187.1	1537	840	1283	38	0.54	0.03	448	262	3e-69	ATP-binding cassette transporter subfamily C [Klebsormidium flaccidum]
Unigene0001063	3533	190	1311	EWM26327.1	1493	886	1270	37	0.57	0.03	385	260	1e-68	multidrug resistance-associated protein 4 [Nannochloropsis gaditana]
Unigene0001064	3533	199	921	XP_001696158.1	295	47	295	46	0.64	0.03	249	229	2e-65	ABC transporter, multidrug resistance associated protein [Chlamydomonas reinhardtii]
Unigene0001065	3533	97	1308	EWM28417.1	1810	1010	1433	36	0.54	0.06	427	244	2e-63	multidrug resistance-associated protein 4 [Nannochloropsis gaditana]
Unigene0001066	3533	145	1311	EWM27872.1	1362	725	1111	35	0.56	0.04	396	241	1e-62	multidrug resistance-associated protein 1-like isoform 1 [Nannochloropsis gaditana]
Unigene0001067	3533	208	1311	XP_002963223.1	1032	455	831	34	0.53	0.04	381	239	1e-62	ATP-binding cassette transporter, subfamily C, member 21, cluster Ib, SmABCC21, partial [Selaginella moellendorffii]
Unigene0001068	4124	2483	1422	XP_005646116.1	846	347	648	33	0.47	0.15	355	158	4e-37	SET domain-containing protein [Coccomyxa subellipsoidea C-169]
Unigene0001069	4124	2465	1431	XP_001701764.1	957	117	491	30	0.42	0.22	405	124	3e-26	histone methyltransferase [Chlamydomonas reinhardtii]
Unigene0001073	4124	2468	1413	XP_019223568.1	774	367	650	31	0.42	0.27	367	115	9e-24	PREDICTED: LOW QUALITY PROTEIN: histone-lysine N-methyltransferase, H3 lysine-9 specific SUVH5-like [Nicotiana attenuata]
Unigene0001081	4124	2468	1413	XP_006838522.1	1153	727	1021	28	0.4	0.26	371	115	3e-23	PREDICTED: histone-lysine N-methyltransferase, H3 lysine-9 specific SUVH4 [Amborella trichopoda]
Unigene0001084	4124	2468	1413	XP_016515082.1	1026	619	902	30	0.42	0.27	367	112	2e-22	PREDICTED: histone-lysine N-methyltransferase, H3 lysine-9 specific SUVH5-like [Nicotiana tabacum]
Unigene0001085	4124	2468	1413	XP_009600586.1	1023	616	899	30	0.42	0.27	367	112	2e-22	PREDICTED: histone-lysine N-methyltransferase, H3 lysine-9 specific SUVH1-like [Nicotiana tomentosiformis]
Unigene0001086	4124	2468	1413	XP_015083994.1	1037	627	913	29	0.4	0.28	371	111	3e-22	PREDICTED: histone-lysine N-methyltransferase, H3 lysine-9 specific SUVH8-like [Solanum pennellii]
Unigene0001088	4124	2468	1413	XP_004246167.2	1037	627	913	29	0.4	0.28	371	111	3e-22	PREDICTED: histone-lysine N-methyltransferase, H3 lysine-9 specific SUVH8-like [Solanum lycopersicum]
Unigene0001091	4124	2468	1440	XP_017419332.1	700	273	554	31	0.41	0.23	354	108	2e-21	PREDICTED: histone-lysine N-methyltransferase, H3 lysine-9 specific SUVH4 [Vigna angularis]
Unigene0001094	4124	2468	1440	XP_014490996.1	684	257	538	31	0.41	0.23	354	107	3e-21	PREDICTED: histone-lysine N-methyltransferase, H3 lysine-9 specific SUVH4 [Vigna radiata var. radiata] [Vigna radiata]
Unigene0001099	4124	2468	1407	XP_002277774.1	862	457	761	29	0.43	0.17	360	103	9e-20	PREDICTED: histone-lysine N-methyltransferase, H3 lysine-9 specific SUVH5 [Vitis vinifera]
Unigene0001100	4124	2468	1413	EMS48020.1	1234	819	1104	29	0.41	0.28	370	102	2e-19	Histone-lysine N-methyltransferase, H3 lysine-9 specific SUVH5 [Triticum urartu]
Unigene0001103	3901	2217	2834	XP_005650463.1	581	318	542	0.29	0.46	0.16	234	73.6	7e-11	hypothetical protein COCSUDRAFT_40146 [Coccomyxa subellipsoidea C-169]
Unigene0001106	1468	732	1	OLP95149.1	1532	761	1021	41	0.55	0.07	262	113	5e-24	Protein NLRC3 [Symbiodinium microadriaticum]
Unigene0001107	1468	777	1	OLP95148.1	4260	3747	4028	39	0.54	0.09	283	105	2e-21	Protein NLRC3 [Symbiodinium microadriaticum]
Unigene0001108	1468	705	40	OLP76104.1	1940	1679	1915	39	0.54	0.07	238	99.8	1e-19	Protein NLRC3 [Symbiodinium microadriaticum]
Unigene0001113	1468	732	40	OLP95146.1	3808	3084	3331	39	0.54	0.11	254	97.4	8e-19	Protein NLRC3 [Symbiodinium microadriaticum]
Unigene0001115	1468	981	118	OLP95214.1	1089	509	808	37	0.5	0.13	314	93.2	1e-17	Protein NLRC3 [Symbiodinium microadriaticum]
Unigene0001117	1468	942	196	OLP95375.1	862	91	356	36	0.51	0.07	267	91.7	3e-17	Protein NLRC3 [Symbiodinium microadriaticum]
Unigene0001120	1046	1046	552	OLP95146.1	3808	3260	3436	37	0.5	0.07	177	67.4	8e-10	Protein NLRC3 [Symbiodinium microadriaticum]
Unigene0001122	1046	1040	552	XP_013903331.1	539	195	342	36	0.51	0.18	171	62.8	2e-08	Protein NLRC3 [Monoraphidium neglectum]
Unigene0001130	1046	1040	612	CBN73883.1	600	375	529	37	0.55	0.1	157	62.4	3e-08	Ran-GTPase activating protein [Ectocarpus siliculosus]
Unigene0001131	1046	1043	627	OLP76104.1	1940	1789	1937	34	0.5	0.07	149	60.8	1e-07	Protein NLRC3 [Symbiodinium microadriaticum]
Unigene0001132	1046	1040	552	XP_011396028.1	499	127	331	33	0.45	0.2	205	60.1	1e-07	Protein NLRC3 [Auxenochlorella protothecoides]
Unigene0001134	2707	1836	1378	CBJ27936.1	3661	961	1123	30	0.45	0.12	168	69.3	4e-21	Chromodomain-helicase-DNA-binding protein 8 [Ectocarpus siliculosus]
Unigene0001135	854	27	410	OLP95149.1	1532	1211	1346	43	0.63	0.06	136	87	9e-17	Protein NLRC3 [Symbiodinium microadriaticum]
Unigene0001137	4017	205	1164	XP_005643648.1	422	7	346	27	0.41	0.19	364	98.2	5e-19	FAD/NAD(P)-binding domain-containing protein [Coccomyxa subellipsoidea C-169]
Unigene0001139	4017	208	1230	XP_012855850.1	422	9	356	27	0.4	0.21	384	95.9	3e-18	PREDICTED: zeaxanthin epoxidase, chloroplastic-like [Erythranthe guttata]
Unigene0001141	4017	208	1230	XP_012855849.1	422	9	356	27	0.41	0.2	382	95.5	4e-18	PREDICTED: zeaxanthin epoxidase, chloroplastic-like [Erythranthe guttata]
Unigene0001142	4017	208	1230	XP_012855851.1	419	5	353	27	0.43	0.18	379	90.9	1e-16	PREDICTED: zeaxanthin epoxidase, chloroplastic-like [Erythranthe guttata]
Unigene0001145	4017	208	1230	XP_012855852.1	418	5	352	26	0.42	0.18	378	89	5e-16	PREDICTED: zeaxanthin epoxidase, chloroplastic-like [Erythranthe guttata]
Unigene0001147	4017	208	1164	XP_012855843.1	453	40	366	27	0.44	0.17	353	88.6	1e-15	PREDICTED: zeaxanthin epoxidase, chloroplastic-like [Erythranthe guttata]
Unigene0001148	4017	208	1167	XP_006495231.1	421	9	335	24	0.4	0.2	359	85.1	1e-14	PREDICTED: 6-hydroxynicotinate 3-monooxygenase-like [Citrus sinensis]
Unigene0001149	4017	208	1164	XP_004138869.1	433	10	336	27	0.42	0.19	357	83.2	4e-14	PREDICTED: zeaxanthin epoxidase, chloroplastic [Cucumis sativus]
Unigene0001150	4017	208	1164	KZV31649.1	423	9	334	25	0.41	0.17	352	82.4	8e-14	zeaxanthin epoxidase, chloroplastic [Dorcoceras hygrometricum]
Unigene0001153	3568	3391	2645	XP_005646444.1	381	19	250	41	0.55	0.08	251	172	1e-44	Arginase/deacetylase [Coccomyxa subellipsoidea C-169]
Unigene0001155	3568	3427	2642	KZV41491.1	459	75	328	38	0.53	0.13	276	169	2e-42	histone deacetylase-like [Dorcoceras hygrometricum]
Unigene0001156	3568	3406	2642	XP_003630282.1	420	45	289	39	0.53	0.12	266	167	3e-42	histone deacetylase superfamily protein [Medicago truncatula]
Unigene0001157	3568	3373	2642	XP_011099723.1	440	81	309	40	0.54	0.11	250	163	6e-41	PREDICTED: histone deacetylase 14 isoform X1 [Sesamum indicum]
Unigene0001158	3568	3373	2642	XP_019177503.1	441	82	310	40	0.57	0.09	247	163	6e-41	PREDICTED: histone deacetylase 14 [Ipomoea nil]
Unigene0001159	3568	3385	2642	XP_016569816.1	430	67	299	39	0.54	0.11	254	162	1e-40	PREDICTED: histone deacetylase 14 isoform X1 [Capsicum annuum]
Unigene0001160	3568	3376	2642	XP_012460552.1	449	91	318	42	0.58	0.08	246	163	1e-40	PREDICTED: histone deacetylase 14 isoform X1 [Gossypium raimondii]
Unigene0001167	3568	3376	2642	XP_016751204.1	449	91	318	42	0.57	0.08	246	163	1e-40	PREDICTED: histone deacetylase 14-like [Gossypium hirsutum]
Unigene0001169	3568	3376	2642	KHG10678.1	449	91	318	42	0.57	0.08	246	163	1e-40	Histone deacetylase 14 -like protein [Gossypium arboreum]
Unigene0001171	3568	3325	2642	XP_011099724.1	351	8	220	41	0.56	0.12	234	159	3e-40	PREDICTED: histone deacetylase 14 isoform X2 [Sesamum indicum]
Unigene0001173	3568	3406	2642	XP_020215842.1	423	42	292	38	0.54	0.11	268	160	4e-40	histone deacetylase 14 [Cajanus cajan]
Unigene0001174	3568	3373	2642	XP_001766598.1	436	77	305	39	0.57	0.1	249	161	4e-40	class II RPD3 type histone deacetylase protein [Physcomitrella patens]
Unigene0001175	3568	3373	2642	XP_010312921.1	369	106	334	39	0.56	0.11	250	159	5e-40	PREDICTED: histone deacetylase 14 isoform X3 [Solanum lycopersicum]
Unigene0001177	3568	3373	2642	XP_019259268.1	442	83	311	39	0.54	0.09	248	161	5e-40	PREDICTED: histone deacetylase 14 isoform X2 [Nicotiana attenuata]
Unigene0001183	3568	3373	2642	XP_010032446.1	430	71	299	40	0.56	0.07	245	160	6e-40	PREDICTED: histone deacetylase 14 [Eucalyptus grandis]
Unigene0001199	3568	3373	2642	XP_015057682.1	465	106	334	40	0.55	0.11	250	161	6e-40	PREDICTED: histone deacetylase 14 isoform X2 [Solanum pennellii]
Unigene0001201	3568	3373	2642	XP_019105688.1	430	71	299	41	0.55	0.07	245	160	6e-40	PREDICTED: histone deacetylase 14 isoform X2 [Beta vulgaris subsp. vulgaris] [Beta vulgaris]
Unigene0001203	5822	2843	4486	XP_011397971.1	1791	486	984	36	0.51	0.13	560	280	2e-73	G8 domain-containing protein [Auxenochlorella protothecoides]
Unigene0001204	5822	676	1614	KOO25907.1	943	69	413	36	0.5	0.15	356	175	6e-42	communication mutant protein, partial [Chrysochromulina sp. CCMP291]
Unigene0001209	892	28	561	OLP95149.1	1532	901	1090	42	0.55	0.07	191	94.7	3e-19	Protein NLRC3 [Symbiodinium microadriaticum]
Unigene0001210	892	28	540	XP_005644707.1	660	269	451	39	0.55	0.07	183	84.7	6e-16	RNI-like protein [Coccomyxa subellipsoidea C-169]
Unigene0001211	892	40	630	XP_011396028.1	499	95	300	37	0.5	0.09	211	79.3	3e-14	Protein NLRC3 [Auxenochlorella protothecoides]
Unigene0001212	892	28	540	OLP95146.1	3808	3226	3408	38	0.55	0.07	183	77	3e-13	Protein NLRC3 [Symbiodinium microadriaticum]
Unigene0001215	892	25	555	GAQ91326.1	531	204	394	39	0.52	0.12	196	75.9	5e-13	Ran GTPase-activating protein [Klebsormidium flaccidum]
Unigene0001217	892	28	696	XP_018686701.1	488	111	377	30	0.46	0.19	271	74.3	1e-12	PREDICTED: protein NLRC3 isoform X2 [Musa acuminata subsp. malaccensis] [Musa acuminata]
Unigene0001218	892	28	693	XP_009419238.1	617	240	505	30	0.47	0.19	270	73.2	4e-12	PREDICTED: protein NLRC3 isoform X1 [Musa acuminata subsp. malaccensis] [Musa acuminata]
Unigene0001219	892	22	546	XP_010543972.1	489	110	325	34	0.5	0.22	220	70.9	2e-11	PREDICTED: protein NLRC3 isoform X2 [Tarenaya hassleriana]
Unigene0001221	892	22	546	XP_010543971.1	604	225	440	34	0.5	0.22	220	70.9	2e-11	PREDICTED: protein NLRC3 isoform X1 [Tarenaya hassleriana]
Unigene0001222	1326	1325	903	OLP95149.1	1532	885	1034	44	0.56	0.07	151	72.8	3e-11	Protein NLRC3 [Symbiodinium microadriaticum]
Unigene0001224	1326	1325	819	OLP95146.1	3808	3238	3415	39	0.53	0.06	179	71.2	1e-10	Protein NLRC3 [Symbiodinium microadriaticum]
Unigene0001231	1326	1286	816	CEF98603.1	544	196	362	37	0.54	0.07	168	68.6	4e-10	Leucine-rich repeat, ribonuclease inhibitor subtype [Ostreococcus tauri]
Unigene0001234	1326	1325	903	OLP95148.1	4260	1937	2086	42	0.55	0.07	151	65.1	1e-08	Protein NLRC3 [Symbiodinium microadriaticum]
Unigene0001243	1326	1322	924	GAQ91326.1	531	302	445	40	0.54	0.09	145	61.6	8e-08	Ran GTPase-activating protein [Klebsormidium flaccidum]
Unigene0001248	1326	1322	921	XP_005643105.1	669	325	478	40	0.51	0.13	154	58.5	8e-07	RNI-like protein [Coccomyxa subellipsoidea C-169]
Unigene0001251	1326	1316	807	GAQ89216.1	1118	923	1109	35	0.49	0.12	190	56.6	4e-06	ATMRK serine/threonine protein kinase-like [Klebsormidium flaccidum]
Unigene0001253	1326	1283	930	OLP95205.1	1740	854	975	45	0.56	0.1	126	56.6	4e-06	Protein NLRC3 [Symbiodinium microadriaticum]
Unigene0001254	1326	1295	855	XP_018811224.1	623	67	226	32	0.49	0.19	170	55.8	5e-06	PREDICTED: receptor-like protein 12 [Juglans regia]
Unigene0001255	1575	735	1571	XP_011396028.1	499	114	442	33	0.46	0.16	330	90.9	4e-17	Protein NLRC3 [Auxenochlorella protothecoides]
Unigene0001256	1575	750	1517	OLP95149.1	1532	817	1087	36	0.49	0.06	271	88.6	6e-16	Protein NLRC3 [Symbiodinium microadriaticum]
Unigene0001257	1575	990	1571	CEF98603.1	544	196	395	38	0.55	0.08	205	85.9	2e-15	Leucine-rich repeat, ribonuclease inhibitor subtype [Ostreococcus tauri]
Unigene0001259	1575	987	1571	XP_003615565.2	903	109	289	43	0.48	0.07	195	84	1e-14	LRR receptor-like kinase family protein [Medicago truncatula]
Unigene0001263	1575	861	1526	XP_002876710.1	531	218	453	33	0.5	0.1	241	81.3	7e-14	RANGAP1 [Arabidopsis lyrata subsp. lyrata] [Arabidopsis lyrata]
Unigene0001269	748	28	723	OLP95149.1	1532	759	1006	41	0.58	0.06	248	122	2e-29	Protein NLRC3 [Symbiodinium microadriaticum]
Unigene0001271	748	1	690	OLP95148.1	4260	3751	4030	38	0.51	0.18	280	110	4e-25	Protein NLRC3 [Symbiodinium microadriaticum]
Unigene0001272	748	28	723	OLP95146.1	3808	3138	3387	39	0.56	0.07	250	109	8e-25	Protein NLRC3 [Symbiodinium microadriaticum]
Unigene0001273	748	31	741	XP_011396028.1	499	118	372	36	0.54	0.07	255	107	2e-24	Protein NLRC3 [Auxenochlorella protothecoides]
Unigene0001275	537	523	110	AQK95272.1	383	185	321	31	0.5	0.01	138	78.2	4e-15	Retrovirus-related Pol polyprotein LINE-1 [Zea mays]
Unigene0001282	537	490	110	OIT28878.1	1094	318	443	29	0.5	0.01	127	67	5e-11	dead-box atp-dependent rna helicase 32 [Nicotiana attenuata]
Unigene0001283	537	490	110	OIT39959.1	763	246	371	30	0.5	0.01	127	65.1	2e-10	histone deacetylase 14 [Nicotiana attenuata]
Unigene0001285	1392	515	1360	OLP95148.1	4260	3707	4013	35	0.53	0.08	307	105	1e-21	Protein NLRC3 [Symbiodinium microadriaticum]
Unigene0001288	1392	632	1276	OLP95149.1	1532	1142	1372	35	0.55	0.07	231	97.1	6e-19	Protein NLRC3 [Symbiodinium microadriaticum]
Unigene0001290	1392	509	1360	OLP95214.1	1089	509	808	36	0.49	0.22	329	95.9	2e-18	Protein NLRC3 [Symbiodinium microadriaticum]
Unigene0001293	1951	266	946	NP_190207.1	239	15	231	39	0.61	0.06	229	176	1e-48	Ribosomal protein S5 domain 2-like superfamily protein [Arabidopsis thaliana]
Unigene0001294	1951	266	952	XP_009396849.1	246	18	236	38	0.61	0.06	231	176	2e-48	PREDICTED: exosome complex exonuclease RRP46 homolog [Musa acuminata subsp. malaccensis] [Musa acuminata]
Unigene0001295	1951	266	946	XP_018845827.1	243	15	231	38	0.62	0.06	229	175	4e-48	PREDICTED: exosome complex exonuclease RRP46 homolog [Juglans regia]
Unigene0001298	1951	266	946	XP_012089928.1	244	16	232	38	0.62	0.06	229	174	9e-48	PREDICTED: exosome complex exonuclease RRP46 homolog [Jatropha curcas]
Unigene0001299	1951	266	946	XP_010514947.1	242	15	231	39	0.6	0.06	229	173	1e-47	PREDICTED: exosome complex exonuclease RRP46 homolog [Camelina sativa]
Unigene0001300	1951	266	946	JAT58858.1	232	15	231	39	0.6	0.06	229	173	1e-47	Exosome complex exonuclease RRP46 [Anthurium amnicola]
Unigene0001301	1951	266	976	XP_009364817.1	237	15	237	38	0.61	0.07	238	173	1e-47	PREDICTED: exosome complex exonuclease RRP46 homolog [Pyrus x bretschneideri]
Unigene0001302	1951	266	952	XP_010244440.1	243	15	233	37	0.61	0.06	231	173	2e-47	PREDICTED: exosome complex exonuclease RRP46 homolog [Nelumbo nucifera]
Unigene0001306	1951	266	958	XP_010933463.1	240	15	232	36	0.6	0.07	233	172	2e-47	PREDICTED: exosome complex exonuclease RRP46 homolog [Elaeis guineensis]
Unigene0001307	1951	266	946	XP_010503239.1	242	15	231	38	0.6	0.06	229	172	4e-47	PREDICTED: exosome complex exonuclease RRP46 homolog [Camelina sativa]
Unigene0001308	1951	266	946	XP_004291185.1	238	15	231	38	0.61	0.06	229	172	4e-47	PREDICTED: exosome complex exonuclease RRP46 homolog [Fragaria vesca subsp. vesca] [Fragaria vesca]
Unigene0001310	1951	266	946	XP_016673885.1	242	15	231	38	0.6	0.06	229	171	6e-47	PREDICTED: exosome complex exonuclease RRP46 homolog [Gossypium hirsutum]
Unigene0001311	1951	206	946	XP_020176133.1	238	5	230	39	0.57	0.09	247	171	7e-47	exosome complex exonuclease RRP46 homolog [Aegilops tauschii subsp. tauschii] [Aegilops tauschii]
Unigene0001312	1951	266	946	XP_017618293.1	242	15	231	38	0.6	0.06	229	171	1e-46	PREDICTED: exosome complex exonuclease RRP46 homolog [Gossypium arboreum]
Unigene0001314	984	738	923	XP_018844859.1	229	95	158	48	0.58	0.03	64	55.1	2e-06	PREDICTED: germin-like protein subfamily 1 member 13 [Juglans regia]
Unigene0001317	984	744	923	CBN75541.1	240	73	134	42	0.61	0.03	62	54.7	2e-06	cupin-like protein [Ectocarpus siliculosus]
Unigene0001319	984	744	923	CBJ33940.1	240	73	134	42	0.61	0.03	62	54.7	2e-06	cupin-like protein [Ectocarpus siliculosus]
Unigene0001320	984	744	923	CBN75542.1	227	74	135	44	0.6	0.03	62	54.3	3e-06	cupin-like protein [Ectocarpus siliculosus]
Unigene0001322	984	744	923	CBN75540.1	224	57	118	42	0.6	0.03	62	53.9	4e-06	cupin-like protein [Ectocarpus siliculosus]
Unigene0001323	843	5	835	OLP95149.1	1532	794	1090	37	0.54	0.07	297	118	1e-27	Protein NLRC3 [Symbiodinium microadriaticum]
Unigene0001324	843	2	835	OLP95148.1	4260	2835	3151	36	0.53	0.12	317	115	2e-26	Protein NLRC3 [Symbiodinium microadriaticum]
Unigene0001326	843	20	835	OLP95146.1	3808	3208	3539	33	0.5	0.18	332	115	2e-26	Protein NLRC3 [Symbiodinium microadriaticum]
Unigene0001330	843	2	829	XP_011396028.1	499	95	364	35	0.5	0.14	294	112	7e-26	Protein NLRC3 [Auxenochlorella protothecoides]
Unigene0001331	843	68	754	OLP95375.1	862	109	355	37	0.55	0.09	249	108	2e-24	Protein NLRC3 [Symbiodinium microadriaticum]
Unigene0001332	4071	2408	3784	AAO23078.1	1552	979	1417	39	0.54	0.1	472	305	7e-109	polyprotein [Glycine max]
Unigene0001333	4071	2408	3787	KYP39589.1	1510	929	1369	39	0.53	0.07	466	296	1e-103	Transposon Ty3-G Gag-Pol polyprotein [Cajanus cajan]
Unigene0001335	4071	2378	3901	XP_008779305.1	1179	657	1164	37	0.52	0.13	543	302	6e-100	PREDICTED: transposon Ty3-G Gag-Pol polyprotein [Phoenix dactylifera]
Unigene0001337	4071	2405	3901	JAU48211.1	1268	751	1253	37	0.52	0.14	538	291	1e-99	Transposon Ty3-I Gag-Pol polyprotein, partial [Noccaea caerulescens]
Unigene0001341	4071	2405	3787	KYP75124.1	1436	831	1278	37	0.56	0.05	467	289	2e-98	Transposon Ty3-G Gag-Pol polyprotein [Cajanus cajan]
Unigene0001342	1203	416	859	CEG01575.1	389	129	278	48	0.65	0.01	150	134	3e-33	Ribonuclease H1, N-terminal [Ostreococcus tauri]
Unigene0001345	1203	392	856	XP_002305325.1	257	92	245	46	0.56	0.01	155	117	2e-28	RNase H domain-containing family protein [Populus trichocarpa]
Unigene0001346	4822	4566	1879	XP_005647408.1	1052	8	917	58	0.72	0.03	917	1031	0	elongation factor EF-3 [Coccomyxa subellipsoidea C-169]
Unigene0001349	4822	4620	1879	GAQ78398.1	1077	17	940	54	0.7	0.02	927	959	0	ABC transporter [Klebsormidium flaccidum]
Unigene0001350	4822	4548	1879	XP_001692287.1	1053	20	917	53	0.68	0.02	905	917	0	elongation factor EF-3 [Chlamydomonas reinhardtii]
Unigene0001351	4822	4311	1879	JAU11030.1	980	30	843	55	0.7	0.04	828	869	0	Elongation factor 3 [Noccaea caerulescens]
Unigene0001352	4822	4191	1879	JAU34129.1	911	1	774	56	0.71	0.04	788	861	0	Elongation factor 3, partial [Noccaea caerulescens]
Unigene0001354	4822	4446	1879	GAQ88237.1	1167	199	1065	48	0.67	0.02	871	808	0	ATPase component of ABC transporters with duplicated ATPase domain [Klebsormidium flaccidum]
Unigene0001360	4822	4383	1879	XP_007514750.1	1048	27	889	48	0.66	0.06	875	808	0	elongation factor 3 [Bathycoccus prasinos]
Unigene0001361	4822	4374	1879	CEG01695.1	1051	29	887	49	0.64	0.06	873	797	0	ABC transporter, conserved site [Ostreococcus tauri]
Unigene0001362	4822	4374	1879	XP_003083207.1	1079	57	915	49	0.64	0.06	873	796	0	Peptide exporter, ABC superfamily (ISS) [Ostreococcus tauri]
Unigene0001363	1765	664	1044	XP_005843540.1	282	130	259	46	0.62	0.07	133	102	8e-22	expressed protein [Chlorella variabilis]
Unigene0001366	1765	664	1044	XP_005843541.1	281	129	258	44	0.61	0.07	133	97.4	3e-20	expressed protein [Chlorella variabilis]
Unigene0001367	1765	454	1131	XP_006361151.1	354	125	354	26	0.43	0.17	249	66.2	2e-09	PREDICTED: R3H and coiled-coil domain-containing protein 1 isoform X1 [Solanum tuberosum]
Unigene0001368	1765	682	1128	JAT57123.1	403	262	402	34	0.46	0.09	152	66.6	3e-09	Growth inhibition and differentiation-related protein 88, partial [Anthurium amnicola]
Unigene0001369	1765	670	1077	XP_010931059.1	354	209	342	32	0.5	0.03	137	65.9	3e-09	PREDICTED: coiled-coil domain-containing protein R3HCC1L [Elaeis guineensis]
Unigene0001370	1765	670	1074	XP_008799714.1	352	207	339	33	0.49	0.06	138	63.9	1e-08	PREDICTED: coiled-coil domain-containing protein R3HCC1L [Phoenix dactylifera]
Unigene0001371	1765	667	1122	XP_019451015.1	376	227	375	33	0.48	0.06	155	63.9	1e-08	PREDICTED: coiled-coil domain-containing protein R3HCC1L-like [Lupinus angustifolius]
Unigene0001372	1765	454	1122	XP_015077584.1	352	125	350	26	0.43	0.17	246	62.8	3e-08	PREDICTED: R3H and coiled-coil domain-containing protein 1 isoform X1 [Solanum pennellii]
Unigene0001373	1765	454	1122	XP_015077585.1	346	119	344	26	0.43	0.17	246	62.4	4e-08	PREDICTED: R3H and coiled-coil domain-containing protein 1 isoform X2 [Solanum pennellii]
Unigene0001374	1765	634	1119	NP_001150080.1	363	208	361	29	0.45	0.06	163	62	6e-08	growth inhibition and differentiation-related protein 88 [Zea mays]
Unigene0001375	3530	3190	2816	XP_005646301.1	170	47	170	53	0.68	0.01	125	136	2e-34	Thioesterase/thiol ester dehydrase-isomerase [Coccomyxa subellipsoidea C-169]
Unigene0001378	3530	3226	2813	XP_001703153.1	1117	976	1117	49	0.64	0.04	143	125	9e-27	MaoC-like dehydratase [Chlamydomonas reinhardtii]
Unigene0001379	3530	3166	2825	XP_011397415.1	235	120	232	54	0.67	0.01	114	111	4e-25	Hydroxyacyl-thioester dehydratase type 2, mitochondrial [Auxenochlorella protothecoides]
Unigene0001380	3530	3172	2822	XP_016577859.1	159	27	146	41	0.62	0.04	121	97.4	6e-21	PREDICTED: (R)-specific enoyl-CoA hydratase [Capsicum annuum]
Unigene0001381	3530	3199	2828	XP_008385280.1	163	26	151	41	0.6	0.05	128	95.9	2e-20	PREDICTED: (R)-specific enoyl-CoA hydratase [Malus domestica]
Unigene0001382	3530	3172	2822	XP_015078067.1	165	33	152	41	0.62	0.06	122	95.9	2e-20	PREDICTED: (R)-specific enoyl-CoA hydratase [Solanum pennellii]
Unigene0001384	3530	3172	2828	XP_004309889.1	164	37	153	40	0.61	0.05	119	95.5	3e-20	PREDICTED: hydroxyacyl-thioester dehydratase type 2, mitochondrial [Fragaria vesca subsp. vesca] [Fragaria vesca]
Unigene0001385	3530	3172	2822	XP_008224586.1	163	35	153	41	0.63	0.05	121	95.1	3e-20	PREDICTED: (R)-specific enoyl-CoA hydratase [Prunus mume]
Unigene0001387	2647	1015	1686	XP_005649456.1	493	194	417	57	0.75	0	224	285	2e-84	glycoside hydrolase [Coccomyxa subellipsoidea C-169]
Unigene0001388	2647	1030	1689	XP_001694202.1	408	110	331	59	0.71	0.01	222	279	3e-83	alpha-amylase [Chlamydomonas reinhardtii]
Unigene0001390	2647	1018	1665	XP_002500155.1	567	227	469	52	0.63	0.11	243	249	1e-70	glycoside hydrolase family 13 protein [Micromonas commoda]
Unigene0001392	2647	1030	1686	XP_020193082.1	427	136	355	56	0.69	0.03	223	238	1e-67	alpha-amylase type B isozyme [Aegilops tauschii subsp. tauschii] [Aegilops tauschii]
Unigene0001393	2647	1024	1686	CAA33298.1	427	134	355	55	0.68	0.03	225	237	2e-67	alpha-amylase [Hordeum vulgare]
Unigene0001394	2647	1030	1686	AAA32933.1	368	136	355	55	0.69	0.03	223	235	2e-67	pre-alpha-amylase type B, EC 3.2.1.1, partial [Hordeum vulgare]
Unigene0001395	2647	1030	1686	XP_020091002.1	431	137	354	54	0.71	0.02	221	237	2e-67	alpha-amylase isozyme 3B-like [Ananas comosus]
Unigene0001396	4195	3983	3135	OLP89052.1	2283	9	272	39	0.58	0.08	285	181	2e-43	Ultraviolet-B receptor UVR8 [Symbiodinium microadriaticum]
Unigene0001399	4195	3983	3108	OLP84233.1	1144	232	503	38	0.54	0.08	293	175	7e-42	Activating signal cointegrator 1 complex subunit 3 [Symbiodinium microadriaticum]
Unigene0001400	4195	3983	3105	OLP87412.1	991	237	508	37	0.54	0.07	293	174	8e-42	Ultraviolet-B receptor UVR8 [Symbiodinium microadriaticum]
Unigene0001403	4195	3968	3117	OLP84235.1	497	235	497	38	0.54	0.07	284	167	2e-41	Ultraviolet-B receptor UVR8 [Symbiodinium microadriaticum]
Unigene0001408	4195	1849	1019	XP_011396869.1	641	328	601	40	0.54	0.06	284	170	2e-41	Serine/threonine-protein kinase CTR1 [Auxenochlorella protothecoides]
Unigene0001411	4195	3986	3099	OLQ10798.1	327	55	323	38	0.5	0.09	296	157	7e-40	E3 ISG15--protein ligase Herc6 [Symbiodinium microadriaticum]
Unigene0001412	4195	4007	3144	OLP76123.1	954	88	357	38	0.55	0.08	291	167	8e-40	Ankyrin repeat and KH domain-containing protein mask [Symbiodinium microadriaticum]
Unigene0001414	4195	4055	3066	OLP90953.1	2580	400	715	34	0.49	0.08	337	167	3e-39	Fucoxanthin-chlorophyll a-c binding protein B, chloroplastic [Symbiodinium microadriaticum]
Unigene0001415	4195	3995	3096	OLP92815.1	1093	811	1087	38	0.51	0.08	300	166	4e-39	Pentatricopeptide repeat-containing protein [Symbiodinium microadriaticum]
Unigene0001416	4195	3983	3141	OLP75846.1	523	151	404	39	0.52	0.1	281	157	5e-38	E3 ISG15--protein ligase Herc6 [Symbiodinium microadriaticum]
Unigene0001417	4195	3986	3243	OLP83835.1	575	80	307	40	0.55	0.08	248	157	1e-37	Ultraviolet-B receptor UVR8 [Symbiodinium microadriaticum]
Unigene0001420	4594	3725	2781	KOO25493.1	818	453	794	30	0.42	0.19	363	114	3e-23	glycosyltransferase cazy family gt34-like protein [Chrysochromulina sp. CCMP291]
Unigene0001421	4594	3710	2922	CBJ31230.1	559	272	526	26	0.37	0.11	274	72.8	2e-10	Sulfotransferase [Ectocarpus siliculosus]
Unigene0001424	4594	3773	3291	CBJ33642.1	372	98	266	28	0.43	0.13	176	58.5	3e-06	similar to heparan sulfate sulfotransferase [Ectocarpus siliculosus]
Unigene0001425	4594	3713	2922	KOO31329.1	998	307	543	22	0.41	0.18	276	58.5	6e-06	sulfotransferase [Chrysochromulina sp. CCMP291]
Unigene0001428	1791	59	1171	XP_005644379.1	385	19	385	74	0.85	0.02	372	568	0	fructose-bisphosphate aldolase [Coccomyxa subellipsoidea C-169]
Unigene0001431	1791	47	1171	JAU07977.1	403	26	403	71	0.83	0.01	378	558	0	Fructose-bisphosphate aldolase 1, chloroplastic, partial [Noccaea caerulescens]
Unigene0001435	1791	71	1171	XP_001700659.1	377	12	377	72	0.84	0	367	556	0	fructose-1,6-bisphosphate aldolase [Chlamydomonas reinhardtii]
Unigene0001436	1791	92	1171	BAO19310.1	379	20	379	72	0.85	0	360	553	0	fructose-bisphosphate aldolase, class I [Chlamydomonas sp. W80]
Unigene0001437	1791	14	1171	XP_007044108.1	394	1	394	68	0.8	0.02	394	546	0	PREDICTED: probable fructose-bisphosphate aldolase 3, chloroplastic [Theobroma cacao]
Unigene0001439	1791	14	1171	XP_004147119.1	390	1	390	67	0.81	0.01	390	545	0	PREDICTED: probable fructose-bisphosphate aldolase 3, chloroplastic [Cucumis sativus]
Unigene0001440	1791	14	1171	XP_011076095.1	393	1	393	68	0.8	0.02	394	544	0	PREDICTED: probable fructose-bisphosphate aldolase 3, chloroplastic [Sesamum indicum]
Unigene0001442	1791	50	1171	XP_010662289.1	393	18	393	69	0.82	0.01	376	543	0	PREDICTED: fructose-bisphosphate aldolase 3, chloroplastic [Vitis vinifera]
Unigene0001443	1791	65	1171	XP_019256772.1	395	27	395	70	0.83	0	369	543	0	PREDICTED: fructose-bisphosphate aldolase 3, chloroplastic-like [Nicotiana attenuata]
Unigene0001449	1791	14	1171	XP_012846169.1	394	1	394	67	0.8	0.03	395	543	0	PREDICTED: probable fructose-bisphosphate aldolase 3, chloroplastic [Erythranthe guttata]
Unigene0001451	1791	65	1171	XP_009774211.1	395	27	395	70	0.83	0	369	542	0	PREDICTED: probable fructose-bisphosphate aldolase 3, chloroplastic [Nicotiana sylvestris]
Unigene0001452	1791	23	1171	XP_020251673.1	391	1	391	67	0.81	0.02	391	541	0	fructose-bisphosphate aldolase 1, chloroplastic-like [Asparagus officinalis]
Unigene0001453	1791	50	1171	XP_015876752.1	393	18	393	70	0.82	0.01	376	541	0	PREDICTED: probable fructose-bisphosphate aldolase 3, chloroplastic [Ziziphus jujuba]
Unigene0001455	1354	612	412	XP_005645384.1	147	54	120	78	0.9	0	67	108	7e-26	ribosomal protein L23a component of cytosolic 80S ribosome and 60S large subunit [Coccomyxa subellipsoidea C-169]
Unigene0001457	1354	609	412	XP_002958728.1	147	55	120	77	0.89	0	66	107	2e-25	component of cytosolic 80S ribosome and 60S large subunit [Volvox carteri f. nagariensis]
Unigene0001460	1354	609	412	XP_011400543.1	544	452	517	80	0.92	0	66	114	4e-25	60S ribosomal protein L23A [Auxenochlorella protothecoides]
Unigene0001462	1354	609	412	XP_001695451.1	147	55	120	74	0.92	0	66	105	8e-25	ribosomal protein L23a, component of cytosolic 80S ribosome and 60S large subunit [Chlamydomonas reinhardtii]
Unigene0001463	1354	609	412	GAQ87545.1	150	58	123	74	0.88	0	66	104	2e-24	60S ribosomal protein L23A [Klebsormidium flaccidum]
Unigene0001465	1354	609	412	XP_009777764.1	154	62	127	73	0.86	0	66	102	2e-23	PREDICTED: 60S ribosomal protein L23a [Nicotiana sylvestris]
Unigene0001467	1354	609	415	ABD74513.1	128	36	100	77	0.86	0	65	89.4	5e-19	ribosomal protein L23a, partial [Pteris vittata]
Unigene0001468	1354	609	412	XP_016542617.1	153	61	126	77	0.88	0	66	89.7	6e-19	PREDICTED: 60S ribosomal protein L23a [Capsicum annuum]
Unigene0001470	5402	4294	3839	XP_005650630.1	349	170	322	61	0.78	0.01	153	212	2e-58	S-adenosyl-L-methionine-dependent methyltransferase [Coccomyxa subellipsoidea C-169]
Unigene0001471	5402	4294	3839	GAQ80409.1	341	163	315	61	0.78	0.01	153	212	2e-58	ankyrin repeat family protein [Klebsormidium flaccidum]
Unigene0001472	5402	4294	3839	AIU50780.1	308	148	300	59	0.76	0.01	153	203	8e-56	ankyrin repeat family protein, partial [Cabomba caroliniana]
Unigene0001476	5402	4315	3839	AIU50734.1	307	140	299	58	0.73	0.01	160	203	1e-55	ankyrin repeat family protein, partial [Brachypodium distachyon]
Unigene0001479	5402	4300	3839	XP_003559096.1	338	166	320	59	0.74	0.01	155	203	2e-55	PREDICTED: protein arginine N-methyltransferase 2 [Brachypodium distachyon]
Unigene0001484	5402	4303	3839	XP_004981677.1	350	177	332	58	0.74	0.01	156	204	2e-55	PREDICTED: protein arginine N-methyltransferase 2 [Setaria italica]
Unigene0001492	5402	4324	3839	XP_017603627.1	328	148	310	56	0.74	0.01	163	203	2e-55	PREDICTED: protein arginine N-methyltransferase 2 [Gossypium arboreum]
Unigene0001496	5402	4315	3839	XP_015633309.1	365	187	346	58	0.73	0.01	160	204	2e-55	PREDICTED: protein arginine N-methyltransferase 2 [Oryza sativa Japonica Group]
Unigene0001501	5402	4324	3839	XP_016749350.1	328	148	310	56	0.74	0.01	163	202	3e-55	PREDICTED: protein arginine N-methyltransferase 2-like [Gossypium hirsutum]
Unigene0001503	5402	4324	3839	XP_012445325.1	328	148	310	56	0.74	0.01	163	202	4e-55	PREDICTED: protein arginine N-methyltransferase 2 [Gossypium raimondii]
Unigene0001504	5402	4300	3839	XP_006841999.1	333	161	315	58	0.75	0.01	155	202	5e-55	PREDICTED: protein arginine N-methyltransferase 2 isoform X1 [Amborella trichopoda]
Unigene0001505	6126	1989	2522	XP_005652030.1	791	474	651	0.66	0.79	0	178	265	1e-71	hypothetical protein COCSUDRAFT_55494 [Coccomyxa subellipsoidea C-169]
Unigene0001506	634	623	144	AET97661.1	160	1	160	99	0.99	0	160	330	3e-115	eukaryotic translation initiation factor 5A4 [Camellia sinensis]
Unigene0001512	634	623	144	XP_002325136.1	160	1	160	98	0.99	0	160	325	3e-113	eukaryotic translation initiation factor 5A isoform V family protein [Populus trichocarpa]
Unigene0001513	634	623	144	GAV83221.1	160	1	160	98	0.99	0	160	325	3e-113	KOW domain-containing protein/eIF-5a domain-containing protein [Cephalotus follicularis]
Unigene0001514	634	623	144	XP_002308400.1	160	1	160	98	0.99	0	160	325	4e-113	eukaryotic translation initiation factor 5A isoform V family protein [Populus trichocarpa]
Unigene0001518	634	623	144	AEF15864.1	160	1	160	98	0.98	0	160	324	1e-112	eukaryotic translation initiation factor 5A4 [Populus tomentosa]
Unigene0001524	634	623	147	AEF15868.1	159	1	159	97	0.99	0	159	324	1e-112	eukaryotic translation initiation factor 5A3 [Populus tremula x Populus alba]
Unigene0001526	634	623	147	XP_002312268.1	159	1	159	97	0.99	0	159	323	2e-112	eukaryotic translation initiation factor 5A isoform VI family protein [Populus trichocarpa]
Unigene0001529	634	623	147	AEF15863.1	159	1	159	97	0.99	0	159	323	2e-112	eukaryotic translation initiation factor 5A3 [Populus tomentosa]
Unigene0001530	634	623	144	OEL25676.1	160	1	160	97	0.98	0	160	323	2e-112	Eukaryotic translation initiation factor 5A-2 [Dichanthelium oligosanthes]
Unigene0001533	634	623	147	AEF15861.1	159	1	159	97	0.99	0	159	323	3e-112	eukaryotic translation initiation factor 5A1 [Populus tomentosa]
Unigene0001535	634	623	144	XP_010047111.1	160	1	160	96	0.99	0	160	323	3e-112	PREDICTED: eukaryotic translation initiation factor 5A [Eucalyptus grandis]
Unigene0001537	634	623	147	XP_004287126.1	159	1	159	97	0.98	0	159	322	5e-112	PREDICTED: eukaryotic translation initiation factor 5A-2 [Fragaria vesca subsp. vesca] [Fragaria vesca]
Unigene0001539	634	623	147	ACM79935.1	159	1	159	97	0.99	0	159	322	6e-112	eIF5A1 [Populus deltoides]
Unigene0001541	634	623	144	XP_008394324.1	160	1	160	97	0.98	0	160	322	6e-112	PREDICTED: eukaryotic translation initiation factor 5A-2-like [Malus domestica]
Unigene0001542	634	623	144	XP_017421489.1	160	1	160	96	0.98	0	160	322	6e-112	PREDICTED: eukaryotic translation initiation factor 5A-2 [Vigna angularis]
Unigene0001545	634	623	147	AEF15866.1	159	1	159	97	0.99	0	159	322	1e-111	eukaryotic translation initiation factor 5A1 [Populus tremula x Populus alba]
Unigene0001546	634	623	144	AAQ08191.1	160	1	160	96	0.98	0	160	321	1e-111	eukaryotic translation initiation factor 5A isoform I [Hevea brasiliensis]
Unigene0001547	634	623	144	XP_008443857.1	160	1	160	96	0.99	0	160	321	2e-111	PREDICTED: eukaryotic translation initiation factor 5A-2 [Cucumis melo]
Unigene0001548	634	623	144	XP_004146682.1	160	1	160	96	0.98	0	160	321	2e-111	PREDICTED: eukaryotic translation initiation factor 5A-2 [Cucumis sativus]
Unigene0001553	4305	602	865	XP_016548232.1	610	398	485	34	0.51	0	88	58.2	6e-06	PREDICTED: protein NLP7-like isoform X2 [Capsicum annuum]
Unigene0001555	2249	183	1520	XP_011400094.1	556	10	484	66	0.75	0.08	479	574	0	Cytosine deaminase [Auxenochlorella protothecoides]
Unigene0001556	2249	177	1520	XP_003058905.1	481	14	461	56	0.7	0.01	451	501	2e-169	cytosine deaminase/metal dependent hydrolase [Micromonas pusilla CCMP1545]
Unigene0001557	2249	273	1640	XP_007515135.1	512	67	510	50	0.67	0.04	459	451	3e-149	cytosine deaminase [Bathycoccus prasinos]
Unigene0001558	2249	369	1520	XP_003080803.1	495	109	493	56	0.71	0	385	449	9e-149	COG0402: Cytosine deaminase and related metal-dependent hydrolases (ISS) [Ostreococcus tauri]
Unigene0001560	2249	198	1520	XP_002500411.1	603	126	579	36	0.49	0.08	465	229	8e-64	cytosine deaminase/metal dependent hydrolase [Micromonas commoda]
Unigene0001566	2249	372	1565	XP_007514519.1	624	152	596	27	0.43	0.14	453	136	5e-31	cytosine deaminase [Bathycoccus prasinos]
Unigene0001574	2249	414	1466	YP_002048750.1	411	67	403	25	0.44	0.04	351	124	3e-28	possible cytosine deaminase (chromatophore) [Paulinella chromatophora]
Unigene0001576	4687	2409	1918	AAM28912.1	363	146	324	40	0.51	0.08	179	90.5	1e-16	NBS/LRR, partial [Pinus taeda]
Unigene0001577	4687	2526	1918	EMT11402.1	1165	366	587	37	0.49	0.1	224	82.8	2e-13	Protein popC [Aegilops tauschii]
Unigene0001578	4687	2526	1918	XP_020188175.1	630	209	430	37	0.49	0.1	224	81.6	4e-13	disease resistance protein TAO1-like [Aegilops tauschii subsp. tauschii] [Aegilops tauschii]
Unigene0001579	4687	2439	2038	AAM28911.1	509	346	492	41	0.5	0.09	147	80.9	5e-13	NBS/LRR, partial [Pinus taeda]
Unigene0001580	4687	2526	1918	EMT11403.1	1055	103	324	35	0.49	0.1	224	81.3	6e-13	Protein popC [Aegilops tauschii]
Unigene0001581	4687	2478	1918	KHN24513.1	898	554	754	30	0.52	0.07	201	75.1	4e-11	TMV resistance protein N [Glycine soja]
Unigene0001582	4687	2556	1957	ONM54300.1	1161	528	736	35	0.5	0.08	213	73.6	1e-10	Pi15 [Zea mays]
Unigene0001583	4687	2550	1909	XP_006382564.1	1370	762	1012	33	0.44	0.17	254	70.1	2e-09	resistance family protein [Populus trichocarpa]
Unigene0001588	4687	2529	2161	XP_003615565.2	903	181	313	44	0.54	0.1	135	68.9	3e-09	LRR receptor-like kinase family protein [Medicago truncatula]
Unigene0001589	2861	671	2023	AAO73551.1	776	2	463	26	0.42	0.1	480	127	1e-27	reverse-transcriptase [Chlamydomonas reinhardtii]
Unigene0001590	2386	288	1883	XP_005647619.1	504	1	493	55	0.7	0.07	532	559	0	DUF21-domain-containing protein, partial [Coccomyxa subellipsoidea C-169]
Unigene0001592	2386	282	1964	XP_005648940.1	562	10	537	44	0.63	0.1	572	459	2e-151	DUF21-domain-containing protein [Coccomyxa subellipsoidea C-169]
Unigene0001595	2386	234	1904	CEF97914.1	592	22	560	45	0.61	0.08	570	404	2e-129	RmlC-like jelly roll fold [Ostreococcus tauri]
Unigene0001596	2386	369	1958	XP_003055948.1	498	1	482	43	0.62	0.12	538	371	6e-118	HlyC/CorC family [Micromonas pusilla CCMP1545]
Unigene0001597	2386	297	1937	XP_005703641.1	529	5	520	37	0.6	0.07	551	356	1e-111	metal transporter, ACDP family [Galdieria sulphuraria]
Unigene0001600	2386	687	1955	XP_002507657.1	493	2	482	41	0.56	0.13	484	311	5e-95	HlyC/CorC family transporter [Micromonas commoda]
Unigene0001602	2386	672	1904	XP_003079248.1	438	4	406	41	0.56	0.12	432	285	6e-86	Predicted membrane protein, contains two CBS domains (ISS) [Ostreococcus tauri]
Unigene0001604	2386	369	2021	OEU10276.1	559	1	506	34	0.55	0.09	553	279	4e-82	DUF21-domain-containing protein [Fragilariopsis cylindrus CCMP1102]
Unigene0001608	2386	306	1916	KOO53351.1	671	50	565	36	0.54	0.14	565	275	1e-79	ancient conserved domain protein 2 [Chrysochromulina sp. CCMP291]
Unigene0001609	2386	288	1211	OLQ07566.1	4089	2232	2537	41	0.65	0.01	308	258	6e-70	Metal transporter CNNM4 [Symbiodinium microadriaticum]
Unigene0001616	2121	1796	411	XP_011399024.1	462	1	462	86	0.92	0	462	811	0	Elongation factor 1-alpha [Auxenochlorella protothecoides]
Unigene0001620	2121	1796	411	XP_002945791.1	463	1	463	85	0.91	0	463	795	0	eukaryotic translation initiation factor 1 alpha 1 [Volvox carteri f. nagariensis]
Unigene0001621	2121	1796	411	ABA01120.1	463	1	463	85	0.91	0	463	793	0	elongation factor alpha-like protein [Chlamydomonas incerta]
Unigene0001623	2121	1796	411	XP_013901762.1	463	1	463	84	0.91	0	463	792	0	elongation factor EF-1 alpha subunit [Monoraphidium neglectum]
Unigene0001624	2121	1796	411	XP_002948033.1	463	1	463	84	0.91	0	463	790	0	eukaryotic translation elongation factor 1 alpha 2 [Volvox carteri f. nagariensis]
Unigene0001626	2121	1796	411	XP_001696568.1	463	1	463	85	0.91	0	463	790	0	eukaryotic translation elongation factor 1 alpha 1 [Chlamydomonas reinhardtii]
Unigene0001629	2121	1808	408	XP_003082562.1	490	20	489	79	0.87	0.01	471	772	0	EF-1 alpha-like protein (ISS) [Ostreococcus tauri]
Unigene0001640	2121	1772	411	KDD76122.1	720	266	720	82	0.91	0	455	771	0	glycosyl hydrolase [Helicosporidium sp. ATCC 50920]
Unigene0001641	2121	1796	408	XP_001420985.1	467	1	466	79	0.87	0.01	466	769	0	Eukaryotic translation elongation factor 1 alpha [Ostreococcus lucimarinus CCE9901]
Unigene0001642	2121	1796	411	AAV34148.1	469	1	469	81	0.88	0.01	469	768	0	EF-1 alpha-like protein [Helicosporidium sp. ex Simulium jonesi]
Unigene0001646	2121	1796	408	CEG00062.1	467	1	466	79	0.87	0.01	467	768	0	Translation elongation/initiation factor/Ribosomal, beta-barrel [Ostreococcus tauri]
Unigene0001649	2121	1784	411	AAV34145.1	474	7	464	77	0.88	0	458	768	0	EF-1 alpha-like protein [Heterocapsa triquetra]
Unigene0001650	2121	1784	411	ABG56231.1	475	7	464	77	0.88	0	458	766	0	translation elongation factor-like protein [Karlodinium veneficum]
Unigene0001651	2121	1784	408	AKS04557.1	474	7	465	77	0.88	0	459	766	0	translation elongation factor 1 alpha-like protein [Symbiodinium microadriaticum subsp. microadriaticum] [Symbiodinium microadriaticum]
Unigene0001654	2121	1784	411	ABV22249.1	475	7	464	77	0.88	0	458	764	0	translation elongation factor-like protein [Karlodinium veneficum]
Unigene0001656	2121	1745	411	ABQ81937.1	446	1	446	81	0.9	0.01	447	762	0	elongation factor-1 alpha-like protein, partial [Chlorococcum sp. NEPCC478]
Unigene0001657	2121	1784	423	ABV72555.1	474	7	460	77	0.89	0	454	762	0	translation elongation factor-like protein [Heterocapsa rotundata]
Unigene0001658	2121	1784	423	ABV72557.1	474	7	460	77	0.88	0	454	761	0	translation elongation factor-like protein [Heterocapsa rotundata]
Unigene0001659	1513	1285	1512	JAU22157.1	98	23	98	97	0.99	0	76	151	5e-42	Polyubiquitin, partial [Noccaea caerulescens]
Unigene0001660	1513	1285	1512	JAU47396.1	110	31	106	97	0.99	0	76	150	1e-41	Polyubiquitin, partial [Noccaea caerulescens]
Unigene0001661	1513	1285	1512	XP_009607915.1	109	24	99	97	0.99	0	76	150	1e-41	PREDICTED: ubiquitin, partial [Nicotiana tomentosiformis]
Unigene0001667	1513	1285	1512	JAU40984.1	107	23	98	97	0.99	0	76	150	1e-41	Polyubiquitin, partial [Noccaea caerulescens]
Unigene0001668	1513	1285	1512	JAU74080.1	81	2	77	97	0.99	0	76	149	1e-41	Polyubiquitin, partial [Noccaea caerulescens]
Unigene0001671	1513	1285	1512	BAK19068.1	121	45	120	97	0.99	0	76	150	2e-41	ubiquitin, partial [Ipomoea nil]
Unigene0001672	1513	1285	1512	XP_006495490.1	120	35	110	97	0.99	0	76	150	2e-41	PREDICTED: polyubiquitin, partial [Citrus sinensis]
Unigene0001673	1513	1285	1512	XP_002957068.1	153	35	110	99	0.99	0	76	151	2e-41	polyubiquitin [Volvox carteri f. nagariensis]
Unigene0001674	1513	1285	1512	JAU91884.1	109	23	98	97	0.99	0	76	150	2e-41	Polyubiquitin, partial [Noccaea caerulescens]
Unigene0001676	1513	1285	1512	JAU05079.1	119	35	110	97	0.99	0	76	150	2e-41	Polyubiquitin, partial [Noccaea caerulescens]
Unigene0001677	1513	1285	1512	XP_001701379.1	153	35	110	99	0.99	0	76	151	2e-41	bi-ubiquitin, major isoform [Chlamydomonas reinhardtii]
Unigene0001682	1513	1285	1512	BAJ61942.1	146	35	110	97	0.99	0	76	150	3e-41	ubiquitin, partial [Nymphaea hybrid cultivar]
Unigene0001684	1513	1285	1512	KZV26072.1	133	35	110	97	0.99	0	76	150	3e-41	Ubiquitin [Dorcoceras hygrometricum]
Unigene0001687	1513	1285	1512	JAU33138.1	122	3	78	97	0.99	0	76	149	4e-41	Polyubiquitin 12, partial [Noccaea caerulescens]
Unigene0001689	1513	1285	1512	AIZ74334.1	121	8	83	97	0.99	0	76	149	4e-41	polyubiquitin 11, partial [Pinus massoniana]
Unigene0001693	1513	1285	1512	XP_018467270.1	137	35	110	97	0.99	0	76	150	4e-41	PREDICTED: polyubiquitin, partial [Raphanus sativus]
Unigene0001694	1513	1288	1512	JAU36741.1	76	1	75	97	0.99	0	75	147	5e-41	Polyubiquitin, partial [Noccaea caerulescens]
Unigene0001698	1513	1285	1512	AGZ80457.1	132	44	119	97	0.99	0	76	149	5e-41	ubiquitin-like protein, partial [Phaseolus vulgaris]
Unigene0001706	1513	1285	1512	ABH06365.1	141	53	128	97	0.99	0	76	150	5e-41	ubiquitin, partial [Sorbus aucuparia]
Unigene0001707	1513	1285	1512	ABH10622.2	143	34	109	97	0.99	0	76	150	5e-41	ubiquitin, partial [Nicotiana tabacum]
Unigene0001709	1566	364	795	CEG00541.1	139	16	102	27	0.4	0.44	148	52.4	7e-06	HSP20-like chaperone [Ostreococcus tauri]
Unigene0001711	2082	553	1062	XP_006577956.1	289	106	276	54	0.7	0.04	174	198	5e-56	PREDICTED: probable prolyl 4-hydroxylase 3 isoform X1 [Glycine max]
Unigene0001717	2082	553	1062	XP_006577957.1	289	106	276	54	0.7	0.04	174	198	5e-56	PREDICTED: probable prolyl 4-hydroxylase 3 isoform X2 [Glycine max]
Unigene0001718	2082	547	1062	XP_019438068.1	290	105	277	53	0.7	0.04	176	197	1e-55	PREDICTED: probable prolyl 4-hydroxylase 3 [Lupinus angustifolius]
Unigene0001722	2082	553	1062	XP_020219873.1	289	106	276	54	0.7	0.04	174	197	2e-55	probable prolyl 4-hydroxylase 3 [Cajanus cajan]
Unigene0001723	2082	553	1062	KVI08746.1	292	109	279	55	0.7	0.04	174	196	3e-55	Oxoglutarate/iron-dependent dioxygenase [Cynara cardunculus var. scolymus] [Cynara cardunculus]
Unigene0001724	2082	547	1062	XP_019172361.1	286	101	273	52	0.69	0.04	176	196	3e-55	PREDICTED: probable prolyl 4-hydroxylase 8 [Ipomoea nil]
Unigene0001730	2082	553	1062	XP_017433950.1	286	103	273	55	0.7	0.04	174	196	4e-55	PREDICTED: probable prolyl 4-hydroxylase 3 [Vigna angularis]
Unigene0001731	2082	553	1062	XP_014502471.1	286	103	273	55	0.7	0.04	174	196	5e-55	PREDICTED: probable prolyl 4-hydroxylase 3 [Vigna radiata var. radiata] [Vigna radiata]
Unigene0001732	2082	547	1062	XP_009798871.1	291	106	278	54	0.71	0.04	176	196	5e-55	PREDICTED: probable prolyl 4-hydroxylase 3 [Nicotiana sylvestris]
Unigene0001733	2082	547	1062	XP_016463641.1	291	106	278	54	0.71	0.04	176	196	5e-55	PREDICTED: probable prolyl 4-hydroxylase 3 [Nicotiana tabacum]
Unigene0001734	2082	547	1062	XP_019244909.1	291	106	278	54	0.7	0.04	176	195	8e-55	PREDICTED: probable prolyl 4-hydroxylase 3 [Nicotiana attenuata]
Unigene0001735	2564	1195	557	AEZ49160.1	281	5	248	78	0.8	0.14	246	359	6e-116	polyubiquitin, partial [Wolffia australiana]
Unigene0001737	2564	1237	557	XP_014508705.1	314	56	313	76	0.78	0.13	260	360	1e-115	PREDICTED: polyubiquitin-like [Vigna radiata var. radiata] [Vigna radiata]
Unigene0001738	2564	1147	533	XP_003570150.1	241	1	234	81	0.84	0.16	238	357	1e-115	PREDICTED: polyubiquitin 11 isoform X2 [Brachypodium distachyon]
Unigene0001739	2564	1147	533	XP_010235843.1	265	25	258	81	0.84	0.16	238	358	1e-115	PREDICTED: polyubiquitin 11 isoform X1 [Brachypodium distachyon]
Unigene0001744	2564	1147	554	XP_010490793.1	230	1	229	83	0.85	0.15	231	356	2e-115	PREDICTED: polyubiquitin 11-like [Camelina sativa]
Unigene0001745	2564	1147	557	XP_002953480.1	305	1	228	84	0.85	0.15	230	358	4e-115	polyubiquitin [Volvox carteri f. nagariensis]
Unigene0001748	2564	1237	554	XP_016542733.1	261	3	261	74	0.78	0.13	261	356	6e-115	PREDICTED: polyubiquitin 11-like isoform X1 [Capsicum annuum]
Unigene0001749	2564	1147	554	XP_016546030.1	229	1	229	83	0.84	0.15	231	355	6e-115	PREDICTED: polyubiquitin 11-like [Capsicum annuum]
Unigene0001750	2564	1147	554	AET06143.1	229	1	229	83	0.85	0.15	231	355	6e-115	ubiquitin [Papaver somniferum]
Unigene0001753	2564	1147	557	BAC57955.1	229	1	228	83	0.85	0.15	230	354	1e-114	polyubiquitin [Tripolium pannonicum]
Unigene0001755	2564	1147	557	XP_010931017.1	229	1	228	83	0.85	0.15	230	354	1e-114	PREDICTED: polyubiquitin 11 [Elaeis guineensis]
Unigene0001758	2564	1147	557	JAU64357.1	259	1	228	83	0.85	0.15	230	355	1e-114	Polyubiquitin 4, partial [Noccaea caerulescens]
Unigene0001759	2564	1147	557	AAP31578.1	230	1	228	83	0.85	0.15	230	354	1e-114	ubiquitin [Hevea brasiliensis]
Unigene0001763	2564	1147	557	XP_004968120.1	229	1	228	83	0.85	0.15	230	354	1e-114	PREDICTED: polyubiquitin 11 [Setaria italica]
Unigene0001765	2564	1147	557	XP_006594132.1	230	1	228	83	0.85	0.15	230	354	1e-114	PREDICTED: polyubiquitin 11 [Glycine max]
Unigene0001771	8357	3559	6933	AAD22153.1	1484	390	1483	38	0.55	0.08	1158	743	0	polyprotein [Sorghum bicolor]
Unigene0001772	8357	3559	6903	CAH67121.1	1877	781	1866	37	0.55	0.08	1148	739	0	H0502G05.12 [Oryza sativa Indica Group]
Unigene0001775	8357	3562	6909	AAL59229.1	1470	370	1458	39	0.56	0.09	1152	736	0	gag-pol [Zea mays]
Unigene0001777	8357	3583	6909	EOY03326.1	1447	361	1437	38	0.56	0.05	1122	735	0	DNA/RNA polymerases superfamily protein [Theobroma cacao]
Unigene0001780	8357	3559	6903	CAE04240.1	1851	755	1840	37	0.55	0.08	1149	733	0	OSJNBa0089N06.1 [Oryza sativa Japonica Group]
Unigene0001781	8357	3559	6903	CAE01794.2	1851	755	1840	37	0.55	0.08	1148	731	0	OSJNBa0039K24.13 [Oryza sativa Japonica Group]
Unigene0001784	2863	529	287	KOO21272.1	2558	112	191	37	0.5	0.08	84	64.3	7e-08	chromodomain helicase [Chrysochromulina sp. CCMP291]
Unigene0001785	2863	571	182	KOO33254.1	765	489	604	33	0.46	0.14	132	58.2	4e-06	histone acetyltransferase gcn5, partial [Chrysochromulina sp. CCMP291]
Unigene0001786	2863	559	347	GAQ86430.1	1943	240	304	38	0.52	0.08	71	57.8	6e-06	transcription factor jumonji [Klebsormidium flaccidum]
Unigene0001787	3065	219	1244	XP_001691450.1	517	96	474	28	0.44	0.16	392	117	4e-25	amino acid transporter [Chlamydomonas reinhardtii]
Unigene0001788	3065	159	995	XP_005704447.1	440	42	312	25	0.45	0.06	284	92	5e-17	amino acid transporter, AAAP family [Galdieria sulphuraria]
Unigene0001790	3065	78	1235	XP_005705149.1	526	93	472	23	0.42	0.12	407	92.8	5e-17	amino acid transporter, AAAP family [Galdieria sulphuraria]
Unigene0001791	3065	153	1265	XP_005706910.1	470	65	422	23	0.42	0.11	386	85.1	1e-14	amino acid transporter, AAAP family [Galdieria sulphuraria]
Unigene0001793	3065	159	830	XP_005702608.1	430	50	267	24	0.46	0.07	229	82	7e-14	amino acid transporter, AAAP family [Galdieria sulphuraria]
Unigene0001794	3065	156	1292	XP_005705423.1	473	66	437	21	0.42	0.1	396	81.6	1e-13	amino acid transporter, AAAP family [Galdieria sulphuraria]
Unigene0001795	3065	153	1235	XP_005703775.1	504	99	450	23	0.44	0.09	373	82	1e-13	amino acid transporter, AAAP family [Galdieria sulphuraria]
Unigene0001800	3065	219	794	XP_013895838.1	237	41	232	30	0.44	0.1	202	76.3	5e-13	amino acid transporter [Monoraphidium neglectum]
Unigene0001801	3065	45	1262	XP_004502272.1	471	34	433	22	0.45	0.08	420	79.3	6e-13	PREDICTED: vacuolar amino acid transporter 1 [Cicer arietinum]
Unigene0001802	3065	159	1292	XP_005707288.1	492	86	456	23	0.41	0.08	391	76.6	4e-12	amino acid transporter, AAAP family [Galdieria sulphuraria]
Unigene0001807	4239	1470	4046	XP_011398759.1	1083	162	1016	52	0.66	0.02	867	793	0	Soluble starch synthase 3, chloroplastic/amyloplastic [Auxenochlorella protothecoides]
Unigene0001808	4239	1467	4049	XP_019439822.1	1180	264	1113	43	0.59	0.06	883	686	0	PREDICTED: starch synthase 3, chloroplastic/amyloplastic-like isoform X1 [Lupinus angustifolius]
Unigene0001809	4239	1467	4049	XP_019439823.1	1177	261	1110	43	0.59	0.06	883	686	0	PREDICTED: starch synthase 3, chloroplastic/amyloplastic-like isoform X2 [Lupinus angustifolius]
Unigene0001810	4239	1467	4049	XP_019439825.1	1167	251	1100	43	0.59	0.06	883	685	0	PREDICTED: starch synthase 3, chloroplastic/amyloplastic-like isoform X4 [Lupinus angustifolius]
Unigene0001811	4239	1467	4049	XP_019439826.1	1164	248	1097	43	0.59	0.06	883	685	0	PREDICTED: starch synthase 3, chloroplastic/amyloplastic-like isoform X5 [Lupinus angustifolius]
Unigene0001812	4239	1467	4049	XP_019439824.1	1167	251	1100	43	0.59	0.06	883	685	0	PREDICTED: starch synthase 3, chloroplastic/amyloplastic-like isoform X3 [Lupinus angustifolius]
Unigene0001813	4239	1467	4046	XP_011096061.1	1201	287	1135	43	0.59	0.08	890	685	0	PREDICTED: starch synthase 3, chloroplastic/amyloplastic [Sesamum indicum]
Unigene0001818	4239	1467	4049	XP_019439827.1	1163	247	1096	43	0.59	0.06	883	684	0	PREDICTED: starch synthase 3, chloroplastic/amyloplastic-like isoform X6 [Lupinus angustifolius]
Unigene0001820	4239	1482	4046	XP_008441044.1	1155	245	1089	43	0.59	0.07	882	679	0	PREDICTED: starch synthase 3, chloroplastic/amyloplastic [Cucumis melo]
Unigene0001821	4239	1461	4049	XP_014518398.1	1162	244	1095	43	0.59	0.07	888	677	0	PREDICTED: starch synthase 3, chloroplastic/amyloplastic-like [Vigna radiata var. radiata] [Vigna radiata]
Unigene0001826	4239	1404	4040	NP_001234623.1	1230	306	1160	42	0.58	0.09	910	672	0	starch synthase III [Solanum lycopersicum]
Unigene0001829	4239	1419	4049	ADZ30930.4	1002	71	937	43	0.58	0.06	901	671	0	soluble starch synthase gene [Musa acuminata AAA Group]
Unigene0001830	4239	1419	4049	XP_020220158.1	1157	217	1090	42	0.58	0.08	914	671	0	starch synthase 3, chloroplastic/amyloplastic-like [Cajanus cajan]
Unigene0001832	4239	1401	4049	XP_016648696.1	1159	225	1094	42	0.57	0.07	908	671	0	PREDICTED: starch synthase 3, chloroplastic/amyloplastic isoform X2 [Prunus mume]
Unigene0001833	4239	1401	4049	XP_008224834.1	1173	239	1108	42	0.58	0.07	908	671	0	PREDICTED: starch synthase 3, chloroplastic/amyloplastic isoform X1 [Prunus mume]
Unigene0001837	2601	2291	939	KHN18374.1	633	25	470	40	0.62	0.02	453	341	7e-144	ABC transporter B family member 25 [Glycine soja]
Unigene0001841	2601	2291	939	XP_006600598.1	633	25	470	40	0.62	0.02	453	341	7e-144	PREDICTED: ABC transporter B family member 25-like [Glycine max]
Unigene0001843	2601	2273	939	XP_020190135.1	643	29	468	41	0.63	0.02	446	346	1e-143	ABC transporter B family member 25 isoform X1 [Aegilops tauschii subsp. tauschii] [Aegilops tauschii]
Unigene0001846	2601	2288	939	AIE39897.1	644	20	468	40	0.62	0.02	455	340	1e-143	ABC transporter B family member 25 A1-1 [Triticum turgidum subsp. durum] [Triticum turgidum]
Unigene0001849	2601	2273	939	XP_010037248.1	646	30	469	41	0.62	0.02	448	340	2e-143	PREDICTED: ABC transporter B family member 25 [Eucalyptus grandis]
Unigene0001851	2601	2288	939	AIE39900.1	644	20	468	40	0.62	0.02	455	343	2e-143	ABC transporter B family member 25 B1-1 [Triticum turgidum subsp. durum] [Triticum turgidum]
Unigene0001852	2601	2291	939	XP_017242206.1	638	32	477	39	0.61	0.02	452	334	3e-143	PREDICTED: ABC transporter B family member 25-like [Daucus carota subsp. sativus] [Daucus carota]
Unigene0001858	2601	2282	939	XP_003525438.1	633	28	470	41	0.61	0.02	450	338	3e-143	PREDICTED: ABC transporter B family member 25-like [Glycine max]
Unigene0001859	2601	2273	939	AIE39901.1	643	29	468	40	0.63	0.02	446	343	1e-142	ABC transporter B family member 25 B1-2 [Triticum turgidum subsp. durum] [Triticum turgidum]
Unigene0001860	2601	2273	939	XP_003559326.1	644	29	468	40	0.63	0.05	453	344	2e-142	PREDICTED: ABC transporter B family member 25 [Brachypodium distachyon]
Unigene0001862	2601	2273	939	AAG45492.1	641	26	465	40	0.63	0.05	454	340	2e-142	36I5.4 [Oryza sativa Japonica Group]
Unigene0001863	2601	2291	939	XP_020226602.1	633	25	470	40	0.61	0.02	453	337	2e-141	ABC transporter B family member 25 [Cajanus cajan]
Unigene0001864	669	175	321	CDY45505.1	378	322	374	64	0.68	0.08	53	59.7	9e-17	BnaCnng12640D [Brassica napus]
Unigene0001869	669	594	181	BAJ11784.1	215	36	171	42	0.5	0.07	142	60.1	4e-13	dehydration responsive protein, partial [Corchorus olitorius]
Unigene0001870	2182	147	2180	XP_013906513.1	938	33	714	87	0.91	0.01	682	1167	0	ATP-dependent Clp protease ATP-binding subunit ClpC [Monoraphidium neglectum]
Unigene0001875	2182	45	2180	XP_011401568.1	918	1	718	85	0.91	0.01	720	1160	0	ATP-dependent Clp protease ATP-binding subunit clpA-like protein CD4A, chloroplastic [Auxenochlorella protothecoides]
Unigene0001876	2182	126	2180	XP_019243403.1	927	50	728	82	0.91	0.01	685	1110	0	PREDICTED: ATP-dependent Clp protease ATP-binding subunit ClpA homolog CD4B, chloroplastic-like isoform X1 [Nicotiana attenuata]
Unigene0001877	2182	126	2180	XP_019243404.1	923	46	724	82	0.91	0.01	685	1109	0	PREDICTED: ATP-dependent Clp protease ATP-binding subunit ClpA homolog CD4B, chloroplastic-like isoform X2 [Nicotiana attenuata]
Unigene0001880	2182	126	2180	XP_009769540.1	923	46	724	82	0.9	0.01	685	1109	0	PREDICTED: ATP-dependent Clp protease ATP-binding subunit clpA homolog CD4B, chloroplastic-like [Nicotiana sylvestris]
Unigene0001884	2182	108	2180	XP_019196150.1	927	42	728	82	0.9	0.01	693	1108	0	PREDICTED: ATP-dependent Clp protease ATP-binding subunit ClpA homolog CD4B, chloroplastic [Ipomoea nil]
Unigene0001887	2182	126	2180	XP_009615664.1	923	46	724	82	0.9	0.01	685	1107	0	PREDICTED: ATP-dependent Clp protease ATP-binding subunit ClpA homolog CD4B, chloroplastic-like [Nicotiana tomentosiformis]
Unigene0001891	2182	111	2180	XP_006341485.1	925	37	726	81	0.89	0.01	694	1103	0	PREDICTED: ATP-dependent Clp protease ATP-binding subunit ClpA homolog CD4A, chloroplastic [Solanum tuberosum]
Unigene0001892	2182	126	2180	XP_017218432.1	922	46	723	81	0.9	0.01	685	1102	0	PREDICTED: ATP-dependent Clp protease ATP-binding subunit ClpA homolog CD4B, chloroplastic [Daucus carota subsp. sativus] [Daucus carota]
Unigene0001893	2182	126	2180	XP_016563069.1	924	46	725	82	0.9	0.01	685	1101	0	PREDICTED: ATP-dependent Clp protease ATP-binding subunit ClpA homolog CD4A, chloroplastic [Capsicum annuum]
Unigene0001894	2182	117	2180	AAA34160.1	926	41	727	81	0.89	0.01	691	1100	0	ATP-dependent protease (CD4A) [Solanum lycopersicum]
Unigene0001895	2182	111	2180	XP_015069786.1	926	38	727	81	0.89	0.01	694	1099	0	PREDICTED: ATP-dependent Clp protease ATP-binding subunit ClpA homolog CD4A, chloroplastic [Solanum pennellii]
Unigene0001896	2182	42	2180	XP_004297496.1	922	16	724	79	0.87	0.01	715	1099	0	PREDICTED: ATP-dependent Clp protease ATP-binding subunit clpA homolog CD4B, chloroplastic [Fragaria vesca subsp. vesca] [Fragaria vesca]
Unigene0001901	2182	123	2180	XP_011623416.1	925	46	727	82	0.9	0.01	687	1095	0	PREDICTED: ATP-dependent Clp protease ATP-binding subunit clpA homolog CD4B, chloroplastic [Amborella trichopoda]
Unigene0001902	2182	126	2180	XP_008791045.1	920	46	724	82	0.9	0.01	685	1095	0	PREDICTED: ATP-dependent Clp protease ATP-binding subunit ClpA homolog CD4B, chloroplastic [Phoenix dactylifera]
Unigene0001906	2577	641	1504	XP_005651813.1	365	54	344	51	0.7	0.04	295	300	5e-92	fertilization-independent endosperm protein 2, partial [Coccomyxa subellipsoidea C-169]
Unigene0001910	2577	638	1504	XP_020235301.1	374	86	370	46	0.64	0.01	289	284	1e-85	polycomb group protein FERTILIZATION-INDEPENDENT ENDOSPERM-like [Cajanus cajan]
Unigene0001912	2577	626	1504	XP_017237560.1	349	57	345	45	0.65	0.03	295	283	1e-85	PREDICTED: polycomb group protein FERTILIZATION-INDEPENDENT ENDOSPERM isoform X2 [Daucus carota subsp. sativus] [Daucus carota]
Unigene0001914	2577	638	1504	XP_019230027.1	370	82	366	46	0.65	0.01	289	283	3e-85	PREDICTED: polycomb group protein FERTILIZATION-INDEPENDENT ENDOSPERM isoform X1 [Nicotiana attenuata]
Unigene0001915	2577	638	1528	XP_016556812.1	375	83	375	45	0.63	0.01	297	283	3e-85	PREDICTED: polycomb group protein FERTILIZATION-INDEPENDENT ENDOSPERM-like [Capsicum annuum]
Unigene0001919	2577	638	1522	XP_003520223.1	381	91	381	44	0.63	0.01	295	283	3e-85	PREDICTED: polycomb group protein FERTILIZATION-INDEPENDENT ENDOSPERM-like isoform X1 [Glycine max]
Unigene0001926	2577	638	1504	XP_009769114.1	370	82	366	46	0.65	0.01	289	282	3e-85	PREDICTED: polycomb group protein FERTILIZATION-INDEPENDENT ENDOSPERM [Nicotiana sylvestris]
Unigene0001934	2577	638	1501	XP_009355585.1	371	83	366	45	0.65	0.01	288	282	3e-85	PREDICTED: polycomb group protein FIE2-like [Pyrus x bretschneideri]
Unigene0001936	2577	638	1519	XP_014510715.1	377	87	376	44	0.64	0.01	294	282	4e-85	PREDICTED: polycomb group protein FERTILIZATION-INDEPENDENT ENDOSPERM-like isoform X2 [Vigna radiata var. radiata] [Vigna radiata]
Unigene0001938	2577	638	1528	XP_016556867.1	375	83	375	45	0.63	0.01	297	282	4e-85	PREDICTED: polycomb group protein FERTILIZATION-INDEPENDENT ENDOSPERM-like [Capsicum annuum]
Unigene0001940	2577	638	1501	NP_001315759.1	371	83	366	45	0.65	0.01	288	282	4e-85	polycomb group protein FIE2-like [Malus domestica]
Unigene0001943	2577	638	1519	XP_017409201.1	377	87	376	44	0.63	0.01	294	282	4e-85	PREDICTED: polycomb group protein FERTILIZATION-INDEPENDENT ENDOSPERM-like isoform X2 [Vigna angularis]
Unigene0001947	2577	638	1501	XP_009358095.1	371	83	366	45	0.64	0.01	288	282	5e-85	PREDICTED: polycomb group protein FIE2-like [Pyrus x bretschneideri]
Unigene0001948	2577	638	1522	XP_006588358.1	382	92	382	44	0.63	0.01	295	282	5e-85	PREDICTED: FIE isoform X1 [Glycine max]
Unigene0001951	2577	638	1501	XP_004498406.1	373	83	366	47	0.65	0.01	288	282	6e-85	PREDICTED: polycomb group protein FERTILIZATION-INDEPENDENT ENDOSPERM [Cicer arietinum]
Unigene0001952	2577	638	1501	XP_008355349.1	371	83	366	45	0.64	0.01	288	281	8e-85	PREDICTED: polycomb group protein FIE2-like [Malus domestica]
Unigene0001954	2577	635	1522	XP_006575102.1	380	89	380	44	0.63	0.01	296	281	8e-85	PREDICTED: polycomb group protein FERTILIZATION-INDEPENDENT ENDOSPERM-like isoform X2 [Glycine max]
Unigene0001955	1502	1290	10	XP_011399902.1	1466	42	469	58	0.74	0	428	521	5e-169	ABC transporter C family member 5 [Auxenochlorella protothecoides]
Unigene0001956	1502	1065	94	XP_002954393.1	1685	134	453	40	0.59	0.01	324	243	9e-68	ABC transporter [Volvox carteri f. nagariensis]
Unigene0001957	1502	1383	37	XP_013904802.1	523	7	448	31	0.49	0.11	472	195	1e-53	ABC-type transporter, ATPase subunit [Monoraphidium neglectum]
Unigene0001960	1502	1323	43	XP_001777638.1	1633	221	626	31	0.51	0.08	434	196	6e-52	ATP-binding cassette transporter, subfamily C, member 2, group MRP protein PpABCC2 [Physcomitrella patens]
Unigene0001964	1502	1344	25	XP_010522092.1	1622	213	629	30	0.5	0.07	445	192	1e-50	PREDICTED: ABC transporter C family member 2 [Tarenaya hassleriana]
Unigene0001966	1502	1362	43	JAU60837.1	641	206	623	30	0.5	0.08	446	187	7e-50	ABC transporter C family member 2, partial [Noccaea caerulescens]
Unigene0001967	1502	1362	43	JAU29898.1	641	206	623	30	0.5	0.08	446	187	7e-50	ABC transporter C family member 2, partial [Noccaea caerulescens]
Unigene0001968	1502	1305	43	JAU22938.1	641	226	623	30	0.51	0.08	426	184	4e-49	ABC transporter C family member 2, partial [Noccaea caerulescens]
Unigene0001971	1502	1356	43	CDX84290.1	1629	212	626	29	0.5	0.07	443	187	7e-49	BnaC04g10520D [Brassica napus]
Unigene0001972	1502	1344	43	XP_013636038.1	1627	214	624	29	0.5	0.08	439	187	1e-48	PREDICTED: ABC transporter C family member 2 [Brassica oleracea var. oleracea] [Brassica oleracea]
Unigene0001973	1502	1344	43	CDY31633.1	1626	214	624	29	0.5	0.08	439	187	1e-48	BnaA05g09140D [Brassica napus]
Unigene0001974	1502	1353	43	JAU83597.1	641	210	623	30	0.49	0.07	442	183	2e-48	ABC transporter C family member 1, partial [Noccaea caerulescens]
Unigene0001976	1502	1344	43	XP_009143750.1	1626	214	624	29	0.5	0.08	439	186	2e-48	PREDICTED: ABC transporter C family member 2 [Brassica rapa]
Unigene0001978	1502	1302	43	JAU81550.1	1623	227	623	30	0.51	0.08	425	186	2e-48	ABC transporter C family member 2 [Noccaea caerulescens]
Unigene0001980	1502	1353	43	JAU15870.1	1623	210	623	30	0.49	0.07	442	185	4e-48	ABC transporter C family member 2 [Noccaea caerulescens]
Unigene0001982	1502	1344	43	XP_018440018.1	1627	214	624	29	0.5	0.08	439	185	4e-48	PREDICTED: ABC transporter C family member 2 [Raphanus sativus]
Unigene0001984	1502	1353	43	AAB67319.1	1622	210	623	30	0.48	0.07	442	184	7e-48	glutathione S-conjugate transporting ATPase [Arabidopsis thaliana]
Unigene0001985	1104	546	358	KDD75260.1	559	368	430	67	0.78	0	63	93.6	2e-18	dynamin, partial [Helicosporidium sp. ATCC 50920]
Unigene0001987	1104	549	358	XP_011400707.1	604	454	517	66	0.78	0	64	90.1	3e-17	Dynamin-1-like protein [Auxenochlorella protothecoides]
Unigene0001989	1104	840	325	BAB85644.1	808	550	729	32	0.48	0.08	183	90.1	3e-17	dynamin like protein 2a [Arabidopsis thaliana]
Unigene0001990	1104	840	325	NP_567931.1	808	550	729	32	0.48	0.08	183	90.1	3e-17	dynamin-related protein 3A [Arabidopsis thaliana]
Unigene0001991	1104	840	325	AAC61784.1	809	551	730	32	0.48	0.08	183	89.4	5e-17	similar to dynamin-like protein encoded by GenBank Accession Number X99669 [Arabidopsis thaliana]
Unigene0001993	1104	549	325	XP_013664194.1	341	180	254	45	0.72	0	75	87	8e-17	PREDICTED: dynamin-related protein 3A-like [Brassica napus]
Unigene0001994	1104	549	325	KVI01847.1	876	687	761	48	0.69	0	75	88.6	9e-17	Dynamin [Cynara cardunculus var. scolymus] [Cynara cardunculus]
Unigene0001999	1104	705	325	NP_001190906.1	809	602	730	35	0.53	0.06	132	88.6	1e-16	dynamin-related protein 3A [Arabidopsis thaliana]
Unigene0002001	1104	549	325	KVH93397.1	761	569	643	48	0.71	0	75	88.2	1e-16	Dynamin [Cynara cardunculus var. scolymus] [Cynara cardunculus]
Unigene0002002	1104	549	325	XP_012828381.1	804	639	713	47	0.72	0	75	88.2	2e-16	PREDICTED: dynamin-related protein 3A-like [Erythranthe guttata]
Unigene0002004	1104	840	325	XP_013598318.1	804	540	717	31	0.47	0.12	186	87.4	2e-16	PREDICTED: dynamin-related protein 3A-like isoform X2 [Brassica oleracea var. oleracea] [Brassica oleracea]
Unigene0002007	1104	840	325	CDX72418.1	831	567	744	31	0.47	0.12	186	87.4	3e-16	BnaC07g44400D [Brassica napus]
Unigene0002008	1104	549	325	XP_018468029.1	807	646	720	47	0.72	0	75	87	3e-16	PREDICTED: dynamin-related protein 3A isoform X2 [Raphanus sativus]
Unigene0002010	1104	549	325	XP_018468028.1	808	647	721	47	0.72	0	75	87	3e-16	PREDICTED: dynamin-related protein 3A isoform X1 [Raphanus sativus]
Unigene0002011	1104	549	325	XP_013735195.1	807	646	720	45	0.72	0	75	87	3e-16	PREDICTED: dynamin-related protein 3A isoform X2 [Brassica napus]
Unigene0002013	4684	3626	3135	XP_010529418.1	331	124	286	52	0.7	0.01	164	186	1e-49	PREDICTED: sphingolipid delta(4)-desaturase DES1-like [Tarenaya hassleriana]
Unigene0002022	4684	3563	3006	XP_015889036.1	325	140	324	47	0.65	0.05	190	185	2e-49	PREDICTED: sphingolipid delta(4)-desaturase DES1-like [Ziziphus jujuba]
Unigene0002023	4684	3560	3129	XP_011401086.1	383	139	283	59	0.75	0.01	145	185	8e-49	Sphingolipid delta(4)-desaturase/C4-hydroxylase DES2 [Auxenochlorella protothecoides]
Unigene0002024	4684	3626	3006	XP_008383764.1	328	123	327	43	0.61	0.05	211	181	4e-48	PREDICTED: sphingolipid delta(4)-desaturase DES1-like [Malus domestica]
Unigene0002026	4684	3626	3129	XP_003593523.1	328	123	287	50	0.69	0.01	166	180	1e-47	sphingolipid delta desaturase [Medicago truncatula]
Unigene0002028	4684	3626	3135	XP_010538593.1	334	125	287	50	0.68	0.01	164	180	1e-47	PREDICTED: sphingolipid delta(4)-desaturase DES1-like [Tarenaya hassleriana]
Unigene0002030	4684	3626	3129	XP_013659493.1	335	124	288	49	0.69	0.01	166	180	2e-47	PREDICTED: sphingolipid delta(4)-desaturase DES1-like [Brassica napus]
Unigene0002032	4684	3626	3108	XP_004485750.1	325	120	298	47	0.65	0.04	180	179	3e-47	PREDICTED: sphingolipid delta(4)-desaturase DES1-like [Cicer arietinum]
Unigene0002033	4684	3563	3129	XP_006827789.1	323	136	280	54	0.73	0	145	179	3e-47	PREDICTED: sphingolipid delta(4)-desaturase DES1-like [Amborella trichopoda]
Unigene0002036	4684	3626	3135	XP_008669099.1	325	119	281	51	0.68	0.01	164	177	9e-47	PREDICTED: sphingolipid delta(4)-desaturase DES1 [Zea mays]
Unigene0002037	4684	3626	3015	OEL35439.1	325	119	320	44	0.6	0.05	208	177	1e-46	Sphingolipid delta(4)-desaturase DES1-like [Dichanthelium oligosanthes]
Unigene0002038	4684	3626	3129	KVI00973.1	335	127	293	49	0.68	0.02	168	177	1e-46	Fatty acid desaturase, type 1 [Cynara cardunculus var. scolymus] [Cynara cardunculus]
Unigene0002039	4035	676	2331	XP_017411387.1	712	8	537	24	0.42	0.07	562	120	2e-25	PREDICTED: LINE-1 retrotransposable element ORF2 protein, partial [Vigna angularis]
Unigene0002040	4035	958	2079	XP_001703153.1	1117	55	424	27	0.42	0.06	384	114	3e-23	MaoC-like dehydratase [Chlamydomonas reinhardtii]
Unigene0002045	4035	1987	2400	BAA25763.1	1309	489	626	40	0.57	0.04	141	89.7	2e-15	reverse transcriptase [Chlorella vulgaris]
Unigene0002048	4035	1591	2340	XP_013663392.1	1043	799	1043	28	0.44	0.02	250	85.9	2e-14	PREDICTED: U-box domain-containing protein 35-like [Brassica napus]
Unigene0002050	722	330	602	CBN75541.1	240	68	161	43	0.52	0.03	94	69.3	7e-12	cupin-like protein [Ectocarpus siliculosus]
Unigene0002057	722	330	602	CBJ33940.1	240	68	161	43	0.52	0.03	94	69.3	8e-12	cupin-like protein [Ectocarpus siliculosus]
Unigene0002058	722	330	602	CBN75542.1	227	69	162	43	0.53	0.03	94	68.6	1e-11	cupin-like protein [Ectocarpus siliculosus]
Unigene0002060	722	330	602	CBN75540.1	224	52	145	43	0.51	0.03	94	68.2	2e-11	cupin-like protein [Ectocarpus siliculosus]
Unigene0002063	722	330	602	CBJ28692.1	240	68	161	41	0.51	0.03	94	66.2	1e-10	cupin-like protein [Ectocarpus siliculosus]
Unigene0002064	722	288	623	GAQ81309.1	290	68	179	34	0.49	0.04	114	61.6	6e-09	cupin superfamily protein [Klebsormidium flaccidum]
Unigene0002079	722	330	533	XP_010027319.1	207	72	138	46	0.6	0.01	68	59.3	2e-08	PREDICTED: germin-like protein 9-3 [Eucalyptus grandis]
Unigene0002080	722	330	533	XP_010068830.2	209	74	140	46	0.6	0.01	68	58.9	2e-08	PREDICTED: germin-like protein 9-3 [Eucalyptus grandis]
Unigene0002081	722	330	533	XP_010067126.1	210	77	143	44	0.59	0.01	68	58.2	5e-08	PREDICTED: germin-like protein 9-3 [Eucalyptus grandis]
Unigene0002085	722	246	527	KMZ68894.1	228	63	158	36	0.52	0.06	98	58.2	7e-08	Germin-like protein 8-3 [Zostera marina]
Unigene0002086	722	330	533	XP_015932232.1	202	72	138	46	0.6	0.01	68	57.4	8e-08	PREDICTED: LOW QUALITY PROTEIN: germin-like protein 9-3 [Arachis duranensis]
Unigene0002088	722	330	533	XP_016172214.1	206	76	142	46	0.6	0.01	68	57.8	8e-08	PREDICTED: germin-like protein 9-3 [Arachis ipaensis]
Unigene0002090	722	330	533	AKA42974.1	206	76	142	46	0.6	0.01	68	57.4	8e-08	germin-like protein 9 [Arachis hypogaea]
Unigene0002092	722	330	533	XP_015935864.1	206	76	142	46	0.6	0.01	68	57.4	8e-08	PREDICTED: germin-like protein 9-3 [Arachis duranensis]
Unigene0002095	722	330	533	XP_010027318.1	207	72	138	44	0.59	0.01	68	57.4	1e-07	PREDICTED: germin-like protein 9-3 [Eucalyptus grandis]
Unigene0002096	2375	1243	632	ACV87735.1	614	185	403	29	0.47	0.08	220	56.6	8e-06	chloroplast envelope protein 1 [Nicotiana benthamiana]
Unigene0002098	6902	1660	4215	XP_005650053.1	1393	265	1152	50	0.66	0.08	906	865	0	phospholipid-translocating P-type ATPase [Coccomyxa subellipsoidea C-169]
Unigene0002100	6902	1660	4209	XP_005651811.1	1368	343	1276	44	0.59	0.14	959	746	0	phospholipid-translocating P-type ATPase [Coccomyxa subellipsoidea C-169]
Unigene0002102	6902	1669	4149	XP_002514445.1	1226	331	1124	35	0.53	0.1	851	467	3e-136	PREDICTED: phospholipid-transporting ATPase 1 [Ricinus communis]
Unigene0002103	6902	1660	4143	OIT30680.1	1150	224	1052	34	0.51	0.12	883	454	1e-132	phospholipid-transporting atpase 1 [Nicotiana attenuata]
Unigene0002104	6902	1660	4143	XP_009793855.1	1150	224	1052	34	0.51	0.13	887	452	5e-132	PREDICTED: phospholipid-transporting ATPase 1-like [Nicotiana sylvestris]
Unigene0002105	6902	1660	4143	XP_016514391.1	1157	224	1059	34	0.51	0.13	888	452	8e-132	PREDICTED: phospholipid-transporting ATPase 1-like isoform X1 [Nicotiana tabacum]
Unigene0002107	6902	1669	4209	XP_010685357.1	1216	257	1096	32	0.51	0.08	877	427	9e-131	PREDICTED: probable phospholipid-transporting ATPase 4 [Beta vulgaris subsp. vulgaris] [Beta vulgaris]
Unigene0002108	6902	1660	4143	XP_019228520.1	1360	434	1262	34	0.52	0.13	887	454	1e-130	PREDICTED: phospholipid-transporting ATPase 1-like [Nicotiana attenuata]
Unigene0002109	6902	1669	4242	XP_009117658.1	1218	256	1102	34	0.51	0.08	889	448	7e-130	PREDICTED: probable phospholipid-transporting ATPase 4 [Brassica rapa]
Unigene0002110	6902	1669	4242	CDY21747.1	1218	256	1102	33	0.51	0.08	889	446	2e-129	BnaA09g44980D [Brassica napus]
Unigene0002111	5885	3	1520	AAM94957.1	829	317	829	37	0.52	0.04	521	296	5e-82	reverse transcriptase [Volvox carteri f. nagariensis]
Unigene0002112	5885	6	1520	GAQ85469.1	964	472	963	28	0.45	0.05	512	183	2e-44	reverse transcriptase [Klebsormidium flaccidum]
Unigene0002113	5885	6	1520	GAQ93182.1	1201	709	1200	28	0.45	0.05	512	180	4e-43	reverse transcriptase [Klebsormidium flaccidum]
Unigene0002117	5885	6	1520	GAQ87128.1	715	265	714	25	0.41	0.13	511	142	5e-32	Reverse transcriptase [Klebsormidium flaccidum]
Unigene0002120	5885	6	665	GAQ93525.1	497	278	496	34	0.54	0.03	223	128	3e-28	reverse transcriptase [Klebsormidium flaccidum]
Unigene0002121	5885	6	1346	GAQ87420.1	613	126	558	26	0.44	0.1	462	128	8e-28	reverse transcriptase [Klebsormidium flaccidum]
Unigene0002122	5885	21	1253	GAQ87463.1	959	468	864	26	0.43	0.1	425	115	2e-23	reverse transcriptase [Klebsormidium flaccidum]
Unigene0002123	5885	6	1205	GAQ93398.1	1151	410	794	26	0.42	0.06	405	115	3e-23	Phage_integrase [Klebsormidium flaccidum]
Unigene0002125	2879	383	778	XP_014528271.1	704	571	701	45	0.63	0.04	134	115	4e-24	DNA replication ATP-dependent helicase nuclease DNA2 [Blastocystis sp. subtype 4]
Unigene0002133	2879	422	769	GAQ90505.1	1927	1705	1820	56	0.73	0.05	119	117	5e-24	DNA replication helicase 2 [Klebsormidium flaccidum]
Unigene0002135	2879	383	739	XP_008364784.2	225	73	191	45	0.63	0.03	121	103	2e-22	PREDICTED: DNA replication ATP-dependent helicase/nuclease dna2-like [Malus domestica]
Unigene0002138	2879	383	778	XP_009784423.1	173	29	158	41	0.6	0.04	134	100	6e-22	PREDICTED: DNA replication ATP-dependent helicase/nuclease dna2-like, partial [Nicotiana sylvestris]
Unigene0002139	2879	374	760	XP_020153019.1	162	12	138	42	0.6	0.05	131	98.6	2e-21	DNA replication ATP-dependent helicase/nuclease DNA2-like, partial [Aegilops tauschii subsp. tauschii] [Aegilops tauschii]
Unigene0002140	2455	464	769	XP_005846645.1	736	183	273	0.49	0.59	0.11	102	95.9	7e-18	hypothetical protein CHLNCDRAFT_135318 [Chlorella variabilis]
Unigene0002141	4440	2525	3016	XP_010246903.1	424	261	417	33	0.44	0.14	173	75.5	2e-11	PREDICTED: mediator of RNA polymerase II transcription subunit 27 isoform X1 [Nelumbo nucifera]
Unigene0002142	4440	2588	3016	XP_010543829.1	415	281	408	35	0.47	0.12	144	73.9	4e-11	PREDICTED: mediator of RNA polymerase II transcription subunit 27 isoform X1 [Tarenaya hassleriana]
Unigene0002143	4440	2588	3013	XP_013586892.1	396	267	388	40	0.51	0.15	143	72	2e-10	PREDICTED: mediator of RNA polymerase II transcription subunit 27 [Brassica oleracea var. oleracea] [Brassica oleracea]
Unigene0002144	4440	2525	2950	XP_006577096.1	425	265	391	36	0.46	0.12	143	71.6	2e-10	PREDICTED: mediator of RNA polymerase II transcription subunit 27-like [Glycine max]
Unigene0002145	4440	2546	3013	XP_013648101.1	415	262	407	35	0.48	0.08	157	71.6	3e-10	PREDICTED: mediator of RNA polymerase II transcription subunit 27-like isoform X1 [Brassica napus]
Unigene0002146	4440	2588	3013	XP_009146955.1	396	267	388	39	0.51	0.15	143	71.2	3e-10	PREDICTED: mediator of RNA polymerase II transcription subunit 27 [Brassica rapa]
Unigene0002149	4440	2525	3016	XP_016179628.1	417	257	410	35	0.49	0.13	170	71.2	3e-10	PREDICTED: mediator of RNA polymerase II transcription subunit 27 [Arachis ipaensis]
Unigene0002154	4440	2525	3016	XP_015946304.1	417	257	410	35	0.49	0.13	170	71.2	3e-10	PREDICTED: mediator of RNA polymerase II transcription subunit 27 [Arachis duranensis]
Unigene0002158	4440	2525	2950	XP_020233864.1	204	44	170	35	0.47	0.12	143	67.8	3e-10	mediator of RNA polymerase II transcription subunit 27-like [Cajanus cajan]
Unigene0002159	4440	2588	3013	XP_013697237.1	396	267	388	39	0.5	0.15	143	70.9	4e-10	PREDICTED: mediator of RNA polymerase II transcription subunit 27 [Brassica napus]
Unigene0002164	4440	2525	2950	XP_006603882.1	460	300	426	36	0.46	0.12	143	71.2	4e-10	PREDICTED: mediator of RNA polymerase II transcription subunit 27-like isoform X1 [Glycine max]
Unigene0002166	4440	2528	2956	XP_009349040.1	411	257	386	37	0.47	0.13	146	70.9	4e-10	PREDICTED: mediator of RNA polymerase II transcription subunit 27 [Pyrus x bretschneideri]
Unigene0002167	4440	2525	2950	XP_003554665.1	418	258	384	36	0.46	0.12	143	70.9	4e-10	PREDICTED: mediator of RNA polymerase II transcription subunit 27-like isoform X4 [Glycine max]
Unigene0002171	4440	2528	2956	XP_008360597.1	411	257	386	37	0.47	0.13	146	70.9	4e-10	PREDICTED: mediator of RNA polymerase II transcription subunit 27-like [Malus domestica]
Unigene0002172	4440	2525	2950	XP_006603884.1	450	290	416	36	0.46	0.12	143	70.9	5e-10	PREDICTED: mediator of RNA polymerase II transcription subunit 27-like isoform X3 [Glycine max]
Unigene0002173	4440	2549	2956	JAU37004.1	402	260	380	36	0.47	0.12	137	70.5	5e-10	Mediator of RNA polymerase II transcription subunit 27 [Noccaea caerulescens]
Unigene0002175	1439	366	82	KOO25493.1	818	477	579	33	0.5	0.08	103	57.8	2e-06	glycosyltransferase cazy family gt34-like protein [Chrysochromulina sp. CCMP291]
Unigene0002177	5757	5346	4552	OLP92815.1	1093	812	1063	39	0.54	0.06	267	149	1e-33	Pentatricopeptide repeat-containing protein [Symbiodinium microadriaticum]
Unigene0002178	5757	5430	4549	OLP87412.1	991	54	332	34	0.52	0.07	297	139	2e-30	Ultraviolet-B receptor UVR8 [Symbiodinium microadriaticum]
Unigene0002179	5757	5424	4576	XP_013893830.1	428	170	424	37	0.52	0.16	293	132	3e-30	regulator of chromosome condensation RCC1 [Monoraphidium neglectum]
Unigene0002184	5757	5436	4639	OLP78235.1	2292	32	408	28	0.41	0.3	378	137	6e-30	Ultraviolet-B receptor UVR8 [Symbiodinium microadriaticum]
Unigene0002185	5757	5343	4549	OLP84233.1	1144	230	483	37	0.53	0.06	268	137	8e-30	Activating signal cointegrator 1 complex subunit 3 [Symbiodinium microadriaticum]
Unigene0002187	5757	5322	4549	OLP84235.1	497	235	481	37	0.55	0.07	262	128	2e-28	Ultraviolet-B receptor UVR8 [Symbiodinium microadriaticum]
Unigene0002188	5757	5319	4549	XP_002507753.1	623	74	394	30	0.45	0.2	321	130	2e-28	regulator of chromosome condensation, RCC1 [Micromonas commoda]
Unigene0002189	5757	5343	4549	OLQ10798.1	327	54	301	35	0.55	0.09	269	122	1e-27	E3 ISG15--protein ligase Herc6 [Symbiodinium microadriaticum]
Unigene0002193	1468	40	1464	ABU52967.1	4640	3938	4425	0.33	0.51	0.12	511	232	3e-64	hypothetical protein [Dunaliella viridis]
Unigene0002194	7291	2058	4511	GAQ88260.1	1011	1	816	64	0.74	0.01	820	981	0	Ca2+ transporting ATPase [Klebsormidium flaccidum]
Unigene0002195	7291	2037	4499	CAA63790.1	1037	17	838	60	0.74	0.03	833	980	0	CA1 [Dunaliella bioculata]
Unigene0002196	7291	2058	4499	XP_006651781.1	1000	1	813	61	0.74	0.01	816	977	0	PREDICTED: calcium-transporting ATPase 3, endoplasmic reticulum-type [Oryza brachyantha]
Unigene0002199	7291	2058	4499	XP_005646370.1	1070	1	839	63	0.73	0.04	843	974	0	calcium ATPase [Coccomyxa subellipsoidea C-169]
Unigene0002201	7291	2058	4499	XP_008790244.1	847	1	813	60	0.75	0.01	816	974	0	PREDICTED: calcium-transporting ATPase 3, endoplasmic reticulum-type isoform X2 [Phoenix dactylifera]
Unigene0002202	7291	2058	4511	XP_006472318.1	1001	1	817	61	0.75	0.01	820	973	0	PREDICTED: calcium-transporting ATPase 3, endoplasmic reticulum-type [Citrus sinensis]
Unigene0002203	7291	2058	4499	EOY15690.1	1001	1	813	61	0.75	0.01	816	973	0	Endoplasmic reticulum-type calcium-transporting ATPase 3 isoform 1 [Theobroma cacao]
Unigene0002205	7291	2058	4499	XP_007018465.2	1001	1	813	61	0.75	0.01	816	972	0	PREDICTED: calcium-transporting ATPase 3, endoplasmic reticulum-type isoform X2 [Theobroma cacao]
Unigene0002206	7291	2058	4499	XP_008790243.1	1001	1	813	60	0.75	0.01	816	972	0	PREDICTED: calcium-transporting ATPase 3, endoplasmic reticulum-type isoform X1 [Phoenix dactylifera]
Unigene0002207	7291	2058	4511	XP_010936144.1	1001	1	817	60	0.74	0.01	820	971	0	PREDICTED: calcium-transporting ATPase 3, endoplasmic reticulum-type isoform X1 [Elaeis guineensis]
Unigene0002208	7291	2058	4499	XP_015632272.1	1000	1	813	61	0.74	0.01	816	970	0	PREDICTED: calcium-transporting ATPase 3, endoplasmic reticulum-type [Oryza sativa Japonica Group]
Unigene0002210	7291	2058	4499	XP_017981280.1	1005	1	817	61	0.74	0.01	820	966	0	PREDICTED: calcium-transporting ATPase 3, endoplasmic reticulum-type isoform X1 [Theobroma cacao]
Unigene0002212	7291	2058	4499	XP_020089578.1	1001	1	813	60	0.74	0.01	816	966	0	calcium-transporting ATPase 3, endoplasmic reticulum-type [Ananas comosus]
Unigene0002214	7291	2058	4499	XP_020166367.1	1000	1	813	61	0.74	0.01	816	965	0	calcium-transporting ATPase 3, endoplasmic reticulum-type [Aegilops tauschii subsp. tauschii] [Aegilops tauschii]
Unigene0002218	7291	2058	4499	XP_004981887.1	1000	1	813	60	0.74	0.01	816	965	0	PREDICTED: calcium-transporting ATPase 3, endoplasmic reticulum-type [Setaria italica]
Unigene0002221	7291	2058	4499	XP_010664492.1	1000	1	813	60	0.75	0.01	816	963	0	PREDICTED: calcium-transporting ATPase 3, endoplasmic reticulum-type isoform X1 [Vitis vinifera]
Unigene0002222	7291	2058	4499	XP_015884879.1	817	1	813	59	0.75	0.01	816	963	0	PREDICTED: calcium-transporting ATPase 3, endoplasmic reticulum-type-like isoform X2 [Ziziphus jujuba]
Unigene0002224	7291	2058	4499	XP_019072112.1	869	1	813	60	0.75	0.01	816	962	0	PREDICTED: calcium-transporting ATPase 3, endoplasmic reticulum-type isoform X4 [Vitis vinifera]
Unigene0002231	3006	2801	1977	ADU60360.1	298	38	290	36	0.54	0.11	280	174	2e-46	glutamyl-tRNA reductase binding protein [Chlamydomonas reinhardtii]
Unigene0002232	3006	2816	1980	XP_005706921.1	358	65	344	32	0.48	0.09	292	122	2e-27	FMN binding protein [Galdieria sulphuraria]
Unigene0002233	3006	2732	1998	XP_018859220.1	311	65	296	29	0.52	0.05	245	110	6e-24	PREDICTED: glutamyl-tRNA reductase-binding protein, chloroplastic [Juglans regia]
Unigene0002235	3006	2858	1998	XP_020267985.1	304	16	289	27	0.46	0.09	293	108	1e-23	glutamyl-tRNA reductase-binding protein, chloroplastic [Asparagus officinalis]
Unigene0002239	3006	2732	1998	XP_004133983.1	320	66	299	31	0.49	0.05	246	109	1e-23	PREDICTED: glutamyl-tRNA reductase-binding protein, chloroplastic [Cucumis sativus]
Unigene0002242	3006	2732	1998	XP_010278043.1	336	81	314	32	0.49	0.1	252	109	1e-23	PREDICTED: glutamyl-tRNA reductase-binding protein, chloroplastic [Nelumbo nucifera]
Unigene0002246	3006	2738	1998	ONM56635.1	329	81	314	30	0.47	0.07	249	109	2e-23	Glutamyl-tRNA reductase-binding protein chloroplastic [Zea mays]
Unigene0002247	1622	1121	525	AAV44205.1	265	3	194	49	0.56	0.04	199	125	4e-30	unknow protein [Oryza sativa Japonica Group]
Unigene0002251	1622	1255	1091	CDY19671.1	244	12	66	71	0.76	0	55	73.2	5e-26	BnaC09g29270D [Brassica napus]
Unigene0002252	926	509	150	XP_003604154.1	237	32	119	50	0.54	0.27	120	95.1	2e-21	ycf68 protein [Medicago truncatula]
Unigene0002253	926	114	305	CDY63598.1	102	22	81	59	0.7	0.06	64	77	1e-17	BnaUnng00860D [Brassica napus]
Unigene0002254	926	114	305	YP_001152206.1	137	57	116	58	0.67	0.06	64	73.6	1e-16	ORF137 [Pinus koraiensis]
Unigene0002256	819	131	451	KZV56239.1	111	9	99	53	0.6	0.15	107	97.8	2e-23	ATP synthase subunit alpha, partial [Dorcoceras hygrometricum]
Unigene0002259	819	83	286	AAV44205.1	265	130	198	68	0.8	0.01	69	86.3	1e-17	unknow protein [Oryza sativa Japonica Group]
Unigene0002260	819	113	277	KZV18277.1	74	5	59	53	0.69	0	55	63.5	5e-11	ATP synthase subunit alpha [Dorcoceras hygrometricum]
Unigene0002264	819	120	236	NP_817264.1	40	2	40	79	0.87	0	39	62	1e-10	ORF40s [Pinus koraiensis]
Unigene0002266	517	261	392	YP_001152204.1	64	20	63	84	0.89	0	44	79	8e-18	ORF64d [Pinus koraiensis]
Unigene0002267	517	261	404	CDY19671.1	244	20	67	83	0.85	0	48	82.8	2e-17	BnaC09g29270D [Brassica napus]
Unigene0002273	517	356	264	YP_001152205.1	58	1	31	87	0.87	0	31	60.8	6e-11	ORF58e [Pinus koraiensis]
Unigene0002274	517	99	1	XP_003604154.1	237	32	64	73	0.73	0	33	46.2	4e-08	ycf68 protein [Medicago truncatula]
Unigene0002275	517	370	272	AID23574.1	34	1	33	82	0.85	0	33	52.4	8e-08	ribosomal protein, partial [Phaeodactylum tricornutum]
Unigene0002278	787	506	772	EWM23557.1	629	427	524	39	0.61	0.09	98	59.7	8e-08	Leucine-rich repeat, cysteine-containing subtype [Nannochloropsis gaditana]
Unigene0002279	3272	1382	537	KYP55936.1	435	116	413	29	0.5	0.06	299	127	1e-28	Transposon TX1 uncharacterized [Cajanus cajan]
Unigene0002280	607	236	493	OLP97460.1	3249	113	200	44	0.51	0.02	88	53.1	6e-06	Retrovirus-related Pol polyprotein from transposon TNT 1-94 [Symbiodinium microadriaticum]
Unigene0002284	607	308	568	OLP83432.1	763	434	532	41	0.48	0.12	99	52.8	6e-06	histone H3-like centromeric protein cpar-1 [Symbiodinium microadriaticum]
Unigene0002285	2149	970	1722	OLP95148.1	4260	3713	3985	36	0.51	0.11	277	98.2	2e-18	Protein NLRC3 [Symbiodinium microadriaticum]
Unigene0002288	2149	811	1722	OLP95149.1	1532	816	1178	32	0.45	0.17	364	96.3	6e-18	Protein NLRC3 [Symbiodinium microadriaticum]
Unigene0002289	2149	979	1713	OLP95146.1	3808	3148	3412	35	0.51	0.08	265	90.1	6e-16	Protein NLRC3 [Symbiodinium microadriaticum]
Unigene0002292	2149	979	1722	XP_005644707.1	660	333	601	35	0.51	0.08	269	87.8	1e-15	RNI-like protein [Coccomyxa subellipsoidea C-169]
Unigene0002293	2149	1078	1560	GAQ89216.1	1118	923	1103	40	0.53	0.11	181	84.3	2e-14	ATMRK serine/threonine protein kinase-like [Klebsormidium flaccidum]
Unigene0002294	2149	781	1746	OLP95214.1	1089	447	818	32	0.46	0.15	376	84	3e-14	Protein NLRC3 [Symbiodinium microadriaticum]
Unigene0002295	2149	811	1722	OLQ00332.1	1393	883	1186	29	0.49	0.12	323	81.3	2e-13	Protein NLRC3 [Symbiodinium microadriaticum]
Unigene0002296	4167	2007	1144	XP_006339889.1	356	9	289	29	0.47	0.09	298	106	4e-22	PREDICTED: mitogen-activated protein kinase kinase kinase NPK1-like [Solanum tuberosum]
Unigene0002297	4167	2019	1396	XP_015875537.1	274	11	214	31	0.5	0.04	210	100	9e-21	PREDICTED: phosphoenolpyruvate carboxylase kinase 1-like [Ziziphus jujuba]
Unigene0002298	4167	2019	1396	XP_009373992.1	276	11	214	32	0.51	0.04	210	97.4	1e-19	PREDICTED: phosphoenolpyruvate carboxylase kinase 1-like [Pyrus x bretschneideri]
Unigene0002301	4167	2007	1429	XP_016553687.1	313	10	215	35	0.47	0.07	207	95.5	9e-19	PREDICTED: mitogen-activated protein kinase kinase kinase 2-like [Capsicum annuum]
Unigene0002302	4167	2013	1396	XP_017230642.1	271	13	215	33	0.48	0.09	214	93.6	2e-18	PREDICTED: phosphoenolpyruvate carboxylase kinase 1-like isoform X2 [Daucus carota subsp. sativus] [Daucus carota]
Unigene0002309	4167	2013	1396	XP_017230634.1	275	13	215	33	0.48	0.09	214	93.6	2e-18	PREDICTED: phosphoenolpyruvate carboxylase kinase 1-like isoform X1 [Daucus carota subsp. sativus] [Daucus carota]
Unigene0002310	4167	2013	1396	XP_015087438.1	285	19	222	31	0.5	0.05	210	93.2	3e-18	PREDICTED: phosphoenolpyruvate carboxylase kinase 1-like [Solanum pennellii]
Unigene0002311	4167	2019	1396	XP_010102238.1	274	11	214	32	0.49	0.04	210	92.8	3e-18	Phosphoenolpyruvate carboxylase kinase 1 [Morus notabilis]
Unigene0002312	4167	2040	1414	XP_014513104.1	270	4	206	33	0.49	0.07	214	92.8	4e-18	PREDICTED: phosphoenolpyruvate carboxylase kinase 2-like [Vigna radiata var. radiata] [Vigna radiata]
Unigene0002316	4167	2034	1264	XP_011468753.1	344	5	249	31	0.44	0.1	264	94.4	4e-18	PREDICTED: mitogen-activated protein kinase kinase kinase 2-like [Fragaria vesca subsp. vesca] [Fragaria vesca]
Unigene0002317	4167	2034	1417	XP_006487225.1	417	1	200	32	0.51	0.07	210	94.7	7e-18	PREDICTED: cyclin-dependent kinase F-4 [Citrus sinensis]
Unigene0002318	4167	2007	1114	XP_004233627.1	355	9	300	29	0.45	0.1	310	93.6	7e-18	PREDICTED: mitogen-activated protein kinase kinase kinase NPK1-like [Solanum lycopersicum]
Unigene0002320	4167	2007	1351	XP_004978750.1	448	40	258	30	0.51	0.07	227	94.4	1e-17	PREDICTED: probable serine/threonine-protein kinase WNK6 [Setaria italica]
Unigene0002323	4167	2007	1297	XP_010486085.1	654	76	316	31	0.49	0.08	249	95.9	1e-17	PREDICTED: mitogen-activated protein kinase kinase kinase 3 isoform X1 [Camelina sativa]
Unigene0002325	4806	19	867	XP_005643722.1	286	1	285	75	0.89	0.01	285	451	1e-144	prohibitin [Coccomyxa subellipsoidea C-169]
Unigene0002328	4806	19	861	XP_001696940.1	282	1	280	72	0.87	0	281	424	2e-134	prohibitin [Chlamydomonas reinhardtii]
Unigene0002333	4806	19	861	XP_002947879.1	281	1	280	73	0.86	0	281	423	2e-134	prohibitin [Volvox carteri f. nagariensis]
Unigene0002335	4806	55	864	XP_011398985.1	284	12	284	74	0.88	0.02	274	420	3e-133	Prohibitin-1 [Auxenochlorella protothecoides]
Unigene0002336	4806	31	861	XP_013901694.1	286	4	285	71	0.84	0.02	282	410	1e-129	Prohibitin-1 [Monoraphidium neglectum]
Unigene0002337	4806	55	861	XP_008809412.1	286	11	279	67	0.85	0	269	387	5e-121	PREDICTED: prohibitin-3, mitochondrial-like [Phoenix dactylifera]
Unigene0002338	4806	37	879	XP_010244518.1	283	3	283	63	0.84	0	281	386	8e-121	PREDICTED: prohibitin-3, mitochondrial [Nelumbo nucifera]
Unigene0002341	4806	40	864	GAQ86538.1	286	2	276	65	0.85	0	275	385	1e-120	prohibitin or band 7 protein [Klebsormidium flaccidum]
Unigene0002346	4806	37	879	XP_010265468.1	283	3	283	63	0.84	0	281	385	2e-120	PREDICTED: prohibitin-3, mitochondrial-like [Nelumbo nucifera]
Unigene0002347	4806	55	873	XP_008803906.1	286	11	283	66	0.85	0	273	384	5e-120	PREDICTED: prohibitin-3, mitochondrial-like [Phoenix dactylifera]
Unigene0002348	4806	55	861	XP_010906930.1	286	11	279	66	0.85	0	269	382	2e-119	PREDICTED: prohibitin-3, mitochondrial [Elaeis guineensis]
Unigene0002352	4806	55	873	XP_010932581.1	287	12	284	65	0.84	0	273	382	3e-119	PREDICTED: prohibitin-3, mitochondrial-like [Elaeis guineensis]
Unigene0002353	574	569	261	XP_005849880.1	339	102	205	0.48	0.64	0.03	105	85.5	1e-17	hypothetical protein CHLNCDRAFT_57293 [Chlorella variabilis]
Unigene0002359	7728	2498	1326	XP_005645473.1	665	82	471	63	0.77	0	391	504	5e-155	long-chain acyl-CoA synthetase 7 [Coccomyxa subellipsoidea C-169]
Unigene0002360	7728	2498	1320	GAQ90161.1	700	117	503	53	0.69	0.02	393	432	1e-129	peroxisome Long-Chain Acyl-CoA Synthetase [Klebsormidium flaccidum]
Unigene0002361	7728	2498	1320	XP_002277936.1	697	117	503	53	0.68	0.02	393	422	3e-126	PREDICTED: long chain acyl-CoA synthetase 6, peroxisomal [Vitis vinifera]
Unigene0002362	7728	2498	1290	XP_008390867.1	696	117	513	52	0.67	0.01	403	421	8e-126	PREDICTED: long chain acyl-CoA synthetase 6, peroxisomal [Malus domestica]
Unigene0002363	7728	2498	1290	XP_016720748.1	697	119	515	51	0.69	0.01	403	420	1e-125	PREDICTED: LOW QUALITY PROTEIN: long chain acyl-CoA synthetase 6, peroxisomal-like [Gossypium hirsutum]
Unigene0002364	7728	2498	1290	XP_009364219.1	696	117	513	52	0.67	0.01	403	420	1e-125	PREDICTED: long chain acyl-CoA synthetase 6, peroxisomal-like [Pyrus x bretschneideri]
Unigene0002365	7728	2498	1320	OAO94187.1	700	121	507	52	0.68	0.02	393	420	1e-125	LACS7 [Arabidopsis thaliana]
Unigene0002366	7728	2498	1320	XP_010421596.1	698	119	505	53	0.68	0.02	393	420	1e-125	PREDICTED: long chain acyl-CoA synthetase 7, peroxisomal-like [Camelina sativa]
Unigene0002367	7728	2498	1290	XP_012452557.1	697	119	515	51	0.69	0.01	403	420	2e-125	PREDICTED: long chain acyl-CoA synthetase 6, peroxisomal-like [Gossypium raimondii]
Unigene0002369	7728	2498	1320	AAM28874.1	700	121	507	52	0.68	0.02	393	420	2e-125	long chain acyl-CoA synthetase 7 [Arabidopsis thaliana]
Unigene0002373	462	220	357	XP_017635500.1	294	52	97	54	0.65	0	46	49.7	3e-08	PREDICTED: ATP synthase subunit alpha, mitochondrial-like [Gossypium arboreum]
Unigene0002375	462	238	381	XP_010112784.1	337	290	337	60	0.69	0	48	57.4	4e-08	Metal transporter Nramp5 [Morus notabilis]
Unigene0002377	462	359	240	XP_010088417.1	552	72	111	63	0.73	0	40	56.2	1e-07	Ribulose bisphosphate carboxylase large chain [Morus notabilis]
Unigene0002379	5390	4396	4683	XP_001690663.1	758	49	141	59	0.72	0.03	96	131	2e-28	Zn-finger protein, CCCH type [Chlamydomonas reinhardtii]
Unigene0002382	5390	4384	4734	XP_017246461.1	343	80	192	50	0.63	0.03	117	123	7e-28	PREDICTED: zinc finger CCCH domain-containing protein 2 [Daucus carota subsp. sativus] [Daucus carota]
Unigene0002384	5390	4336	4695	XP_007015052.2	708	245	362	49	0.65	0.02	120	127	2e-27	PREDICTED: zinc finger CCCH domain-containing protein 56 [Theobroma cacao]
Unigene0002386	5390	4384	4857	XP_019187983.1	643	236	389	41	0.56	0.03	158	127	2e-27	PREDICTED: zinc finger CCCH domain-containing protein 30-like [Ipomoea nil]
Unigene0002388	5390	4378	4722	XP_018506546.1	336	95	209	51	0.61	0.02	116	122	2e-27	PREDICTED: zinc finger CCCH domain-containing protein 20-like [Pyrus x bretschneideri]
Unigene0002390	5390	4384	4683	XP_018448025.1	351	82	181	54	0.67	0	100	121	4e-27	PREDICTED: zinc finger CCCH domain-containing protein 49-like [Raphanus sativus]
Unigene0002391	5390	4384	4776	XP_012088238.1	364	89	213	47	0.63	0.05	131	121	4e-27	PREDICTED: zinc finger CCCH domain-containing protein 2 [Jatropha curcas]
Unigene0002394	4091	3835	3101	XP_013608798.1	443	94	309	41	0.6	0.12	245	169	1e-42	PREDICTED: transcription factor E2FB [Brassica oleracea var. oleracea] [Brassica oleracea]
Unigene0002397	4091	3763	3143	ACT37242.1	214	6	187	43	0.61	0.13	208	161	1e-42	transcription factor E2F1, partial [Volvox carteri f. nagariensis]
Unigene0002398	4091	3835	3101	CDX92373.1	443	94	309	41	0.6	0.12	245	168	2e-42	BnaA10g14120D [Brassica napus]
Unigene0002400	4091	3835	3101	XP_013667206.1	443	94	309	40	0.6	0.12	245	167	7e-42	PREDICTED: transcription factor E2FB [Brassica napus]
Unigene0002402	4091	3796	3101	XP_010454484.1	474	123	325	42	0.62	0.13	232	167	8e-42	PREDICTED: transcription factor E2FB-like isoform X1 [Camelina sativa]
Unigene0002404	4091	3796	3116	XP_020177970.1	444	119	316	43	0.6	0.13	227	166	1e-41	transcription factor E2FA-like [Aegilops tauschii subsp. tauschii] [Aegilops tauschii]
Unigene0002406	4091	3835	3101	XP_009120677.1	443	94	309	40	0.6	0.12	245	166	1e-41	PREDICTED: transcription factor E2FB [Brassica rapa]
Unigene0002410	4091	3796	3101	XP_010421010.1	473	122	324	42	0.62	0.13	232	167	1e-41	PREDICTED: transcription factor E2FB [Camelina sativa]
Unigene0002411	4091	3814	3044	XP_018476916.1	467	109	335	40	0.59	0.12	257	166	1e-41	PREDICTED: transcription factor E2FB-like isoform X1 [Raphanus sativus]
Unigene0002415	4091	3772	3020	XP_019413423.1	460	138	370	38	0.58	0.14	260	166	1e-41	PREDICTED: transcription factor E2FB-like [Lupinus angustifolius]
Unigene0002416	4091	3796	3044	XP_018476917.1	442	90	310	41	0.6	0.12	251	166	2e-41	PREDICTED: transcription factor E2FB-like isoform X2 [Raphanus sativus]
Unigene0002417	4091	3772	3038	XP_017433318.1	464	143	367	39	0.58	0.16	255	166	2e-41	PREDICTED: transcription factor E2FB-like [Vigna angularis]
Unigene0002418	4091	3841	3098	XP_016547862.1	448	99	318	40	0.59	0.12	249	165	3e-41	PREDICTED: transcription factor E2FB isoform X1 [Capsicum annuum]
Unigene0002419	4091	3772	3098	XP_017238568.1	435	114	309	41	0.61	0.13	225	164	3e-41	PREDICTED: transcription factor E2FB-like [Daucus carota subsp. sativus] [Daucus carota]
Unigene0002420	4091	3796	3101	BAB17029.1	391	42	243	41	0.59	0.13	232	163	3e-41	transcription factor-like protein, partial [Arabidopsis thaliana]
Unigene0002423	1882	1873	1088	EWM20272.1	503	13	300	0.25	0.43	0.16	299	84.3	8e-15	hypothetical protein Naga_100167g8 [Nannochloropsis gaditana]
Unigene0002424	3472	2727	3044	XP_011397026.1	145	1	106	61	0.75	0	106	138	2e-35	Signal recognition particle 19 kDa protein, partial [Auxenochlorella protothecoides]
Unigene0002425	3472	2733	3071	XP_002321521.1	136	13	125	55	0.75	0.02	114	133	8e-34	Signal recognition particle 19 kDa family protein [Populus trichocarpa]
Unigene0002427	3472	2727	3080	XP_004147628.1	134	10	125	55	0.75	0.03	119	132	1e-33	PREDICTED: signal recognition particle 19 kDa protein [Cucumis sativus]
Unigene0002430	3472	2733	3065	XP_007024866.1	135	12	122	56	0.74	0.02	112	132	1e-33	PREDICTED: signal recognition particle 19 kDa protein [Theobroma cacao]
Unigene0002431	3472	2733	3071	XP_011035585.1	136	13	125	55	0.74	0.02	114	132	1e-33	PREDICTED: signal recognition particle 19 kDa protein-like [Populus euphratica]
Unigene0002432	3472	2727	3080	XP_008438988.1	134	10	125	54	0.75	0.03	119	132	1e-33	PREDICTED: signal recognition particle 19 kDa protein [Cucumis melo]
Unigene0002436	3472	2733	3080	XP_006376712.1	136	13	128	55	0.73	0.02	117	132	1e-33	Signal recognition particle 19 kDa family protein [Populus trichocarpa]
Unigene0002439	3472	2733	3080	XP_011039164.1	136	13	128	55	0.73	0.02	117	132	1e-33	PREDICTED: signal recognition particle 19 kDa protein-like [Populus euphratica]
Unigene0002442	3472	2733	3044	XP_011081083.1	135	12	115	60	0.75	0.02	105	132	1e-33	PREDICTED: signal recognition particle 19 kDa protein [Sesamum indicum]
Unigene0002443	3472	2736	3095	XP_019463344.1	136	13	132	53	0.69	0.02	121	131	3e-33	PREDICTED: signal recognition particle 19 kDa protein-like [Lupinus angustifolius]
Unigene0002446	3472	2727	3065	JAT50333.1	135	10	122	56	0.73	0.02	114	131	3e-33	Signal recognition particle protein [Anthurium amnicola]
Unigene0002451	3472	2733	3056	XP_012844256.1	142	12	119	58	0.74	0.02	109	132	3e-33	PREDICTED: signal recognition particle 19 kDa protein [Erythranthe guttata]
Unigene0002453	3472	2733	3095	XP_012084174.1	136	13	129	53	0.72	0.05	122	131	3e-33	PREDICTED: signal recognition particle 19 kDa protein-like [Jatropha curcas]
Unigene0002456	3472	2709	3089	XP_020269673.1	137	6	130	52	0.7	0.03	128	131	3e-33	signal recognition particle 19 kDa protein isoform X1 [Asparagus officinalis]
Unigene0002457	1255	433	888	XP_011396869.1	641	433	586	47	0.63	0.04	156	137	5e-33	Serine/threonine-protein kinase CTR1 [Auxenochlorella protothecoides]
Unigene0002459	1255	451	879	XP_005651465.1	832	547	690	47	0.62	0.03	146	121	3e-27	kinase-like protein [Coccomyxa subellipsoidea C-169]
Unigene0002460	5600	3913	5085	XP_001777547.1	466	6	395	62	0.8	0	391	546	8e-176	class I RPD3 type histone deacetylase protein [Physcomitrella patens]
Unigene0002461	5600	3913	5085	XP_001783065.1	404	6	395	61	0.8	0	391	543	2e-175	class I RPD3 type histone deacetylase protein [Physcomitrella patens]
Unigene0002465	5600	3940	5085	XP_010690952.1	500	16	396	63	0.8	0	382	540	6e-173	PREDICTED: histone deacetylase 19 [Beta vulgaris subsp. vulgaris] [Beta vulgaris]
Unigene0002467	5600	3940	5106	XP_019413744.1	476	16	402	61	0.8	0.01	389	533	1e-170	PREDICTED: histone deacetylase 19-like isoform X3 [Lupinus angustifolius]
Unigene0002468	5600	3940	5085	XP_010028889.1	499	16	396	62	0.8	0	382	533	2e-170	PREDICTED: histone deacetylase 19 isoform X1 [Eucalyptus grandis]
Unigene0002469	5600	3940	5106	XP_019413741.1	500	16	402	61	0.8	0.01	389	533	3e-170	PREDICTED: histone deacetylase 19-like isoform X1 [Lupinus angustifolius]
Unigene0002472	5600	3940	5085	XP_019413742.1	497	16	396	62	0.8	0	382	532	5e-170	PREDICTED: histone deacetylase 19-like isoform X2 [Lupinus angustifolius]
Unigene0002474	5600	3940	5085	XP_010028890.1	458	16	396	62	0.8	0	382	530	5e-170	PREDICTED: histone deacetylase 19 isoform X2 [Eucalyptus grandis]
Unigene0002476	5600	3934	5085	XP_009389921.1	516	16	397	62	0.8	0.01	384	532	6e-170	PREDICTED: probable histone deacetylase 19 [Musa acuminata subsp. malaccensis] [Musa acuminata]
Unigene0002477	5600	3940	5085	XP_019453380.1	473	16	396	62	0.8	0	382	530	7e-170	PREDICTED: histone deacetylase 19-like [Lupinus angustifolius]
Unigene0002478	5600	3940	5085	XP_020205091.1	444	16	396	63	0.81	0	382	523	2e-167	histone deacetylase 19 isoform X2 [Cajanus cajan]
Unigene0002479	5600	3913	5085	XP_006360329.1	498	7	396	61	0.8	0	391	525	2e-167	PREDICTED: histone deacetylase 19 [Solanum tuberosum]
Unigene0002482	5600	3940	5085	XP_020205088.1	473	16	396	63	0.81	0	382	524	2e-167	histone deacetylase 19 isoform X1 [Cajanus cajan]
Unigene0002483	5600	3913	5085	XP_004247825.1	498	7	396	61	0.8	0	391	524	3e-167	PREDICTED: histone deacetylase 19 [Solanum lycopersicum]
Unigene0002484	5600	3919	5085	XP_015088446.1	498	9	396	61	0.8	0	389	524	4e-167	PREDICTED: histone deacetylase 19 [Solanum pennellii]
Unigene0002488	5600	3940	5094	XP_006590386.1	473	16	399	63	0.81	0	385	523	5e-167	PREDICTED: histone deacetylase 19-like isoform X2 [Glycine max]
Unigene0002489	5600	3940	5094	XP_014619195.1	444	16	399	63	0.81	0	385	521	6e-167	PREDICTED: histone deacetylase 19-like isoform X3 [Glycine max]
Unigene0002490	5600	3940	5094	XP_006590384.1	497	16	399	63	0.81	0	385	523	7e-167	PREDICTED: histone deacetylase 19-like isoform X1 [Glycine max]
Unigene0002494	5600	3922	5085	XP_004144561.1	465	10	396	62	0.79	0	388	522	8e-167	PREDICTED: histone deacetylase 19 [Cucumis sativus]
Unigene0002495	1520	719	270	XP_010112784.1	337	213	337	38	0.47	0.19	152	84	3e-15	Metal transporter Nramp5 [Morus notabilis]
Unigene0002496	1520	764	1264	BAJ11784.1	215	2	166	42	0.51	0.07	172	80.1	8e-15	dehydration responsive protein, partial [Corchorus olitorius]
Unigene0002497	1520	1350	1138	CDY45505.1	378	296	374	48	0.56	0.1	79	60.1	1e-12	BnaCnng12640D [Brassica napus]
Unigene0002498	1520	436	672	ABR26094.1	109	25	109	47	0.55	0.09	86	56.6	9e-08	retrotransposon protein [Oryza sativa Indica Group]
Unigene0002501	1520	1086	625	ABH09321.1	182	17	174	36	0.46	0.16	170	57.4	2e-07	leucine rich protein [Arachis hypogaea]
Unigene0002503	1020	687	565	YP_001152215.1	44	1	41	56	0.66	0	41	48.9	8e-06	ORF44l [Pinus koraiensis]
Unigene0002504	1020	1020	889	XP_010112784.1	337	294	337	61	0.66	0	44	53.9	9e-06	Metal transporter Nramp5 [Morus notabilis]
Unigene0002505	850	797	456	AID23548.1	114	1	114	99	1	0	114	232	6e-76	cell wall-associated hydrolase, partial [Phaeodactylum tricornutum]
Unigene0002506	850	818	543	AGV54820.1	425	31	123	60	0.65	0.01	93	94.7	6e-32	cell wall-associated hydrolase [Phaseolus vulgaris]
Unigene0002507	850	695	525	YP_001152219.1	58	2	58	75	0.79	0	57	82	5e-18	ORF58f [Pinus koraiensis]
Unigene0002508	6149	5315	4749	NP_172475.3	412	122	315	41	0.56	0.18	210	154	1e-37	alpha/beta-Hydrolases superfamily protein [Arabidopsis thaliana]
Unigene0002509	4530	4195	3428	GAQ81522.1	627	67	335	34	0.47	0.11	278	108	8e-22	Adenine nucleotide alpha hydrolases-like superfamily protein [Klebsormidium flaccidum]
Unigene0002515	4530	1091	1468	XP_005848674.1	170	15	140	33	0.54	0.06	130	80.9	5e-15	expressed protein [Chlorella variabilis]
Unigene0002516	1871	1761	1204	EPS61980.1	278	14	205	36	0.52	0.14	203	118	3e-27	aminomethyltransferase, partial [Genlisea aurea]
Unigene0002517	1871	1761	1207	KMZ74950.1	350	39	224	35	0.51	0.12	197	110	3e-24	Aminomethyltransferase [Zostera marina]
Unigene0002519	1871	1809	1207	XP_005650192.1	422	2	175	34	0.5	0.14	202	112	4e-24	Aminomethyltransferase folate-binding domain-containing protein [Coccomyxa subellipsoidea C-169]
Unigene0002520	8653	7846	4625	BAF26194.2	1575	194	1239	37	0.54	0.07	1100	679	0	Os10g0192300 [Oryza sativa Japonica Group]
Unigene0002521	2842	2690	2076	XP_005650923.1	230	30	228	60	0.72	0.05	207	244	2e-72	cyclophilin-like protein [Coccomyxa subellipsoidea C-169]
Unigene0002523	2842	2690	2088	GAQ77981.1	234	33	230	58	0.71	0.01	201	221	1e-63	cyclophilin-like peptidyl-prolyl cis-trans isomerase family protein [Klebsormidium flaccidum]
Unigene0002524	2842	2690	2076	XP_001701608.1	235	26	234	51	0.68	0.04	211	214	2e-61	cyclophilin-like protein [Chlamydomonas reinhardtii]
Unigene0002525	2842	2690	2076	XP_001701607.1	235	26	234	51	0.66	0.04	211	211	2e-60	cyclophilin-like protein [Chlamydomonas reinhardtii]
Unigene0002527	2842	2735	2076	XP_012067607.1	221	3	221	50	0.65	0.07	227	211	2e-60	PREDICTED: peptidyl-prolyl cis-trans isomerase CYP23 isoform X1 [Jatropha curcas]
Unigene0002528	2842	2690	2076	CDY46429.1	226	29	226	53	0.67	0.03	205	211	3e-60	BnaA08g20010D [Brassica napus]
Unigene0002530	2842	2690	2076	XP_011075477.1	231	34	231	54	0.65	0.03	205	211	4e-60	PREDICTED: peptidyl-prolyl cis-trans isomerase CYP23 isoform X1 [Sesamum indicum]
Unigene0002531	2842	2690	2076	XP_009110053.1	226	29	226	53	0.67	0.03	205	211	4e-60	PREDICTED: peptidyl-prolyl cis-trans isomerase CYP23-like [Brassica rapa]
Unigene0002532	2842	2708	2076	XP_009782106.1	228	25	228	52	0.67	0.03	211	209	1e-59	PREDICTED: peptidyl-prolyl cis-trans isomerase CYP23 [Nicotiana sylvestris]
Unigene0002535	2842	2729	2076	XP_010477790.1	226	12	226	51	0.64	0.05	222	209	2e-59	PREDICTED: peptidyl-prolyl cis-trans isomerase CYP23 isoform X1 [Camelina sativa]
Unigene0002539	2842	2750	2076	NP_564267.1	226	5	226	49	0.62	0.05	229	208	2e-59	Cyclophilin-like peptidyl-prolyl cis-trans isomerase family protein [Arabidopsis thaliana]
Unigene0002542	2842	2690	2076	XP_006483193.1	223	26	223	54	0.67	0.03	205	208	2e-59	PREDICTED: peptidyl-prolyl cis-trans isomerase CYP23-like [Citrus sinensis]
Unigene0002543	2842	2690	2076	XP_002520106.1	222	25	222	53	0.67	0.03	205	208	3e-59	PREDICTED: peptidyl-prolyl cis-trans isomerase CYP23 [Ricinus communis]
Unigene0002544	1186	450	127	XP_002959466.1	3136	2464	2569	0.32	0.44	0.07	111	43.1	9e-06	hypothetical protein VOLCADRAFT_100932 [Volvox carteri f. nagariensis]
Unigene0002548	3282	2089	2	AAO73551.1	776	7	681	41	0.55	0.06	707	474	1e-150	reverse-transcriptase [Chlamydomonas reinhardtii]
Unigene0002550	3282	949	2	AAD22153.1	1484	527	841	51	0.7	0	316	345	3e-97	polyprotein [Sorghum bicolor]
Unigene0002551	3282	1567	11	ABM55240.1	1501	376	838	37	0.55	0.13	524	344	4e-97	retrotransposon protein [Beta vulgaris]
Unigene0002554	3282	949	2	ABC94893.1	1469	508	822	50	0.72	0	316	343	8e-97	polyprotein [Oryza australiensis]
Unigene0002557	3282	928	2	CAD40076.1	626	286	600	48	0.68	0.03	316	323	1e-95	OSJNBa0085C10.29 [Oryza sativa Japonica Group]
Unigene0002559	3282	985	2	CAD39356.2	920	76	404	48	0.69	0.02	331	331	2e-95	OSJNBa0059H15.7 [Oryza sativa Japonica Group]
Unigene0002560	3282	961	2	AAL59229.1	1470	504	822	49	0.71	0	320	337	9e-95	gag-pol [Zea mays]
Unigene0002563	3975	1238	9	CBJ33258.1	804	372	781	45	0.66	0	410	345	2e-100	kinesin light chain-like protein [Ectocarpus siliculosus]
Unigene0002567	3975	1226	15	CBJ28397.1	1225	710	1113	46	0.68	0	404	351	5e-99	NB-ARC and TPR repeat-containing protein [Ectocarpus siliculosus]
Unigene0002570	3975	1229	24	CBJ32852.1	1376	942	1343	47	0.66	0	402	352	1e-98	NB-ARC and TPR repeat-containing protein-likely pseudogene [Ectocarpus siliculosus]
Unigene0002572	3975	1244	9	CBJ25655.1	1508	921	1367	44	0.62	0.08	447	343	4e-95	NB-ARC and TPR repeat-containing protein [Ectocarpus siliculosus]
Unigene0002573	3975	1289	33	KOO34747.1	441	19	437	42	0.57	0	419	310	7e-92	tpr repeat-containing protein [Chrysochromulina sp. CCMP291]
Unigene0002577	3975	1226	9	CBJ25715.1	1338	883	1269	43	0.64	0.05	406	325	8e-90	NB-ARC and TPR repeat-containing protein [Ectocarpus siliculosus]
Unigene0002578	3975	1244	15	CBJ25713.1	1638	664	1052	44	0.63	0.05	410	328	8e-90	NB-ARC and TPR repeat-containing protein [Ectocarpus siliculosus]
Unigene0002580	3975	1244	15	CBN77667.1	897	299	708	42	0.64	0	410	317	1e-89	Tetratricopeptide TPR_2 repeat protein [Ectocarpus siliculosus]
Unigene0002584	3975	1238	30	CBN73958.1	846	373	775	45	0.66	0	403	316	2e-89	kinesin light chain-like protein [Ectocarpus siliculosus]
Unigene0002590	3975	1244	15	CBN74851.1	1173	738	1150	45	0.63	0.01	414	313	3e-86	NB-ARC and TPR repeat-containig protein [Ectocarpus siliculosus]
Unigene0002591	3975	1244	9	CBJ32307.1	1260	537	948	43	0.63	0	412	313	7e-86	Tetratricopeptide repeat containing protein [Ectocarpus siliculosus]
Unigene0002592	3975	1253	9	CBN79677.1	1155	681	1095	42	0.63	0	415	311	1e-85	NB-ARC and TPR repeat-containing protein [Ectocarpus siliculosus]
Unigene0002593	3975	1235	297	KOO35380.1	798	486	798	53	0.64	0	313	293	8e-82	tpr repeat-containing protein, partial [Chrysochromulina sp. CCMP291]
Unigene0002594	3975	1229	33	CBJ26207.1	1480	470	892	42	0.61	0.06	423	302	1e-81	NB-ARC and TPR repeat-containing protein [Ectocarpus siliculosus]
Unigene0002599	3975	1238	9	OLQ09393.1	1682	264	673	45	0.59	0	411	302	1e-81	Nephrocystin-3 [Symbiodinium microadriaticum]
Unigene0002600	1794	1244	1621	BAJ11784.1	215	34	159	54	0.61	0.02	127	106	2e-31	dehydration responsive protein, partial [Corchorus olitorius]
Unigene0002601	1794	1304	1426	BAJ11783.1	53	1	41	73	0.73	0	41	56.2	4e-08	dehydration responsive protein, partial [Corchorus capsularis]
Unigene0002604	1794	1665	1555	CDY45505.1	378	322	358	73	0.78	0	37	48.1	2e-07	BnaCnng12640D [Brassica napus]
Unigene0002606	1794	1304	1417	BAJ11781.1	54	1	38	74	0.74	0	38	53.9	3e-07	dehydration responsive protein, partial [Corchorus pseudo-olitorius]
Unigene0002607	1794	1304	1417	BAJ11780.1	71	1	38	71	0.74	0	38	54.3	3e-07	dehydration responsive protein, partial [Corchorus aestuans]
Unigene0002608	1794	1304	1426	BAJ11779.1	53	1	41	68	0.68	0	41	52.8	7e-07	dehydration responsive protein, partial [Corchorus tridens]
Unigene0002610	6906	5053	5343	XP_011396505.1	328	53	147	37	0.59	0.02	97	79.7	4e-13	Inositol phosphoceramide mannosyltransferase 2 [Auxenochlorella protothecoides]
Unigene0002611	6906	5098	5343	XP_005709217.1	400	124	205	40	0.61	0	82	79.7	9e-13	surface protein Sur1-like protein [Galdieria sulphuraria]
Unigene0002612	1184	1007	576	XP_001700680.1	210	2	142	0.31	0.42	0.14	153	65.1	7e-10	predicted protein [Chlamydomonas reinhardtii]
Unigene0002613	5546	4823	3879	XP_005537138.1	362	38	357	41	0.57	0.03	322	226	3e-63	similar to alkane hydroxylase [Cyanidioschyzon merolae strain 10D] [Cyanidioschyzon merolae]
Unigene0002614	5546	4829	3912	CBJ30233.1	422	97	403	41	0.56	0.02	310	211	3e-57	alkane 1-monooxygenase [Ectocarpus siliculosus]
Unigene0002615	5546	4619	3888	XP_005758411.1	569	244	496	42	0.59	0.04	253	199	1e-51	alkane-1-monooxygenase [Emiliania huxleyi CCMP1516]
Unigene0002619	5546	4658	3900	XP_005713434.1	282	13	265	43	0.57	0.01	254	186	3e-50	Alkane hydroxylase [Chondrus crispus]
Unigene0002621	5546	4829	3915	XP_005704530.1	995	35	341	36	0.54	0.01	308	189	4e-46	alkane 1-monooxygenase isoform 1 [Galdieria sulphuraria]
Unigene0002623	5546	4832	3903	XP_005702686.1	350	34	345	34	0.53	0.03	316	174	2e-45	alkane 1-monooxygenase [Galdieria sulphuraria]
Unigene0002627	5546	4817	3915	XP_005704531.1	957	1	303	36	0.53	0.01	304	185	6e-45	alkane 1-monooxygenase isoform 2 [Galdieria sulphuraria]
Unigene0002628	5546	4826	3894	XP_005538309.1	355	40	348	34	0.48	0.07	322	136	5e-32	similar to alkane 1-monooxygenase [Cyanidioschyzon merolae strain 10D] [Cyanidioschyzon merolae]
Unigene0002630	1009	380	751	KOO25218.1	179	50	169	52	0.67	0.03	124	129	3e-34	calcium calmodulin dependent protein kinase ii association-domain protein [Chrysochromulina sp. CCMP291]
Unigene0002633	2445	1496	792	XP_005651725.1	588	335	553	0.33	0.5	0.13	243	127	4e-28	hypothetical protein COCSUDRAFT_45764 [Coccomyxa subellipsoidea C-169]
Unigene0002634	2433	623	1636	XP_005648688.1	438	128	424	0.25	0.4	0.22	356	73.2	4e-11	hypothetical protein COCSUDRAFT_53237 [Coccomyxa subellipsoidea C-169]
Unigene0002635	2009	454	1005	XP_005845708.1	288	93	267	0.37	0.5	0.1	189	94	9e-19	hypothetical protein CHLNCDRAFT_136845 [Chlorella variabilis]
Unigene0002638	2438	2163	1456	BAA25763.1	1309	728	965	35	0.46	0.11	251	112	1e-40	reverse transcriptase [Chlorella vulgaris]
Unigene0002640	534	36	332	XP_005649830.1	401	210	304	0.38	0.52	0.06	100	54.3	8e-07	hypothetical protein COCSUDRAFT_61511 [Coccomyxa subellipsoidea C-169]
Unigene0002646	1005	397	624	GAQ88449.1	642	3	78	66	0.82	0	76	88.6	6e-17	Na+/dicarboxylate [Klebsormidium flaccidum]
Unigene0002647	1005	406	939	XP_001690491.1	902	5	213	32	0.43	0.19	214	72.4	1e-11	sodium/sulfate co-transporter [Chlamydomonas reinhardtii]
Unigene0002648	1005	400	870	XP_001690975.1	881	4	181	33	0.45	0.17	183	70.1	8e-11	sodium/sulfate co-transporter [Chlamydomonas reinhardtii]
Unigene0002651	1005	400	846	XP_001690490.1	896	4	173	35	0.47	0.18	175	70.1	8e-11	sodium/sulfate co-transporter [Chlamydomonas reinhardtii]
Unigene0002652	1005	406	699	ACZ63169.1	883	5	99	43	0.59	0.07	100	69.3	1e-10	sodium/sulfate transporter [Chlamydomonas reinhardtii]
Unigene0002658	1005	406	624	XP_002501127.1	684	5	77	41	0.59	0	73	57.8	8e-07	divalent Anion:Na+ symporter family [Micromonas commoda]
Unigene0002659	1005	406	624	XP_003064546.1	1115	5	77	40	0.58	0	73	56.2	3e-06	divalent Anion:Na+ symporter family [Micromonas pusilla CCMP1545]
Unigene0002660	1352	1346	636	XP_002955553.1	1078	55	319	0.27	0.41	0.13	268	78.2	5e-13	hypothetical protein VOLCADRAFT_96435 [Volvox carteri f. nagariensis]
Unigene0002661	3540	3280	2132	XP_005646752.1	403	16	395	0.62	0.72	0.03	388	437	1e-140	hypothetical protein COCSUDRAFT_42575 [Coccomyxa subellipsoidea C-169]
Unigene0002664	1378	841	584	AIQ78384.1	87	2	87	74	0.79	0	86	116	1e-29	rRNA intron-encoded homing endonuclease, partial [Cenchrus americanus]
Unigene0002665	3700	1	792	AAD13304.1	1542	1253	1526	38	0.55	0.09	281	177	3e-42	polyprotein [Solanum lycopersicum]
Unigene0002666	2463	1890	1330	OLP89052.1	2283	86	261	42	0.58	0.08	189	132	5e-35	Ultraviolet-B receptor UVR8 [Symbiodinium microadriaticum]
Unigene0002667	2463	1899	1288	OLP84235.1	497	265	455	42	0.58	0.06	204	142	1e-33	Ultraviolet-B receptor UVR8 [Symbiodinium microadriaticum]
Unigene0002671	2463	1953	1237	OLP76123.1	954	121	339	38	0.52	0.08	239	132	4e-29	Ankyrin repeat and KH domain-containing protein mask [Symbiodinium microadriaticum]
Unigene0002674	2463	1890	1267	OLP87412.1	991	314	508	38	0.53	0.06	208	130	9e-29	Ultraviolet-B receptor UVR8 [Symbiodinium microadriaticum]
Unigene0002675	2463	1890	1285	OLQ10798.1	327	55	237	40	0.53	0.09	202	123	2e-28	E3 ISG15--protein ligase Herc6 [Symbiodinium microadriaticum]
Unigene0002678	2463	1890	1288	OLQ09087.1	595	48	235	41	0.54	0.06	201	127	2e-28	Ultraviolet-B receptor UVR8 [Symbiodinium microadriaticum]
Unigene0002679	2463	1908	1288	OLP84233.1	1144	264	457	40	0.55	0.06	207	128	7e-28	Activating signal cointegrator 1 complex subunit 3 [Symbiodinium microadriaticum]
Unigene0002680	2463	1890	1285	OLP75846.1	523	150	332	40	0.53	0.09	202	124	1e-27	E3 ISG15--protein ligase Herc6 [Symbiodinium microadriaticum]
Unigene0002684	2463	1869	1288	OLP88195.1	3664	1861	2041	40	0.55	0.07	194	125	6e-27	zeta-carotene-forming phytoene desaturase [Symbiodinium microadriaticum]
Unigene0002688	2463	1923	1288	OLP77309.1	360	133	328	39	0.53	0.08	212	119	1e-26	Ultraviolet-B receptor UVR8 [Symbiodinium microadriaticum]
Unigene0002690	2463	1908	1285	OLP92815.1	1093	847	1039	42	0.53	0.07	208	124	2e-26	Pentatricopeptide repeat-containing protein [Symbiodinium microadriaticum]
Unigene0002691	3103	2658	1147	XP_002961116.1	517	3	510	55	0.72	0.03	513	580	0	ubiquitin-protein ligase, PUB59 [Selaginella moellendorffii]
Unigene0002692	3103	2658	1147	XP_002966895.1	520	3	513	55	0.72	0.03	516	574	0	ubiquitin-protein ligase, PUB59 [Selaginella moellendorffii]
Unigene0002694	3103	2649	1150	XP_017415235.1	525	5	515	55	0.7	0.03	514	570	0	PREDICTED: pre-mRNA-processing factor 19-like [Vigna angularis]
Unigene0002695	3103	2649	1150	XP_018807788.1	524	5	514	55	0.7	0.03	513	568	0	PREDICTED: pre-mRNA-processing factor 19-like [Juglans regia]
Unigene0002696	3103	2649	1150	XP_018857360.1	524	5	514	54	0.7	0.03	513	568	0	PREDICTED: pre-mRNA-processing factor 19-like isoform X1 [Juglans regia]
Unigene0002703	3103	2649	1150	XP_014514399.1	525	5	515	55	0.7	0.03	514	568	0	PREDICTED: pre-mRNA-processing factor 19-like [Vigna radiata var. radiata] [Vigna radiata]
Unigene0002704	3103	2658	1150	XP_010920296.1	526	3	512	56	0.7	0.03	515	567	0	PREDICTED: pre-mRNA-processing factor 19 [Elaeis guineensis]
Unigene0002705	3103	2649	1150	XP_002285452.1	524	5	514	54	0.7	0.03	513	566	0	PREDICTED: pre-mRNA-processing factor 19 [Vitis vinifera]
Unigene0002706	3103	2649	1150	XP_020226623.1	525	5	515	54	0.7	0.03	514	566	0	pre-mRNA-processing factor 19 [Cajanus cajan]
Unigene0002710	3103	2649	1150	GAV88349.1	524	5	514	54	0.69	0.03	513	565	0	WD40 domain-containing protein/Prp19 domain-containing protein [Cephalotus follicularis]
Unigene0002712	3103	2649	1150	XP_017611730.1	524	5	513	55	0.69	0.03	512	565	0	PREDICTED: pre-mRNA-processing factor 19 [Gossypium arboreum]
Unigene0002713	3103	2649	1150	XP_018857361.1	521	5	511	54	0.7	0.03	510	564	0	PREDICTED: pre-mRNA-processing factor 19-like isoform X2 [Juglans regia]
Unigene0002715	3103	2649	1144	GAQ83604.1	523	5	515	54	0.7	0.03	514	563	0	pre-mRNA-processing factor 19 [Klebsormidium flaccidum]
Unigene0002717	3103	2649	1150	XP_012487307.1	524	5	513	55	0.69	0.03	512	563	0	PREDICTED: pre-mRNA-processing factor 19 [Gossypium raimondii]
Unigene0002718	1241	716	213	XP_010112784.1	337	196	337	35	0.44	0.19	171	70.1	7e-11	Metal transporter Nramp5 [Morus notabilis]
Unigene0002719	1241	809	925	BAJ11784.1	215	36	74	69	0.72	0	39	49.7	3e-06	dehydration responsive protein, partial [Corchorus olitorius]
Unigene0002721	2055	1098	541	CAA49283.1	1462	1241	1428	59	0.73	0.01	188	227	1e-60	gag,protease,endonuclease, reverse transcriptase,RNaseH [Volvox carteri f. nagariensis]
Unigene0002722	2055	1080	559	AAB51275.1	1350	1138	1310	59	0.77	0.02	175	208	3e-54	reverse transcriptase, gag, polyprotein [Volvox carteri f. nagariensis]
Unigene0002723	2055	1080	541	XP_017221153.1	392	167	347	53	0.74	0.02	182	194	2e-53	PREDICTED: uncharacterized mitochondrial protein AtMg00810-like [Daucus carota subsp. sativus] [Daucus carota]
Unigene0002724	2055	1080	538	XP_017182299.1	404	184	365	51	0.71	0.03	184	193	7e-53	PREDICTED: uncharacterized mitochondrial protein AtMg00810-like [Malus domestica]
Unigene0002725	2696	1180	1980	OLP94954.1	912	603	869	0.26	0.42	0.16	290	83.6	5e-14	hypothetical protein AK812_SmicGene22967 [Symbiodinium microadriaticum]
Unigene0002727	4249	3123	2746	XP_019171579.1	368	136	263	28	0.48	0.02	128	58.9	2e-06	PREDICTED: metacaspase-3-like [Ipomoea nil]
Unigene0002733	2140	1135	758	ABU52967.1	4640	4417	4541	0.34	0.55	0.04	128	80.9	3e-13	hypothetical protein [Dunaliella viridis]
Unigene0002735	2430	864	508	EWM25513.1	199	79	196	48	0.63	0.03	120	118	8e-35	dienelactone hydrolase family protein [Nannochloropsis gaditana]
Unigene0002740	2430	864	508	XP_013458183.1	182	60	181	32	0.51	0.04	123	72.8	2e-12	endo-1,3-1,4-beta-D-glucanase-like protein [Medicago truncatula]
Unigene0002741	2430	864	508	XP_015888253.1	240	117	239	34	0.51	0.05	124	72.4	1e-11	PREDICTED: endo-1,3;1,4-beta-D-glucanase-like [Ziziphus jujuba]
Unigene0002744	2430	864	508	XP_013458184.1	239	117	238	32	0.51	0.04	123	72	1e-11	endo-1,3-1,4-beta-D-glucanase-like protein [Medicago truncatula]
Unigene0002746	2430	864	508	XP_013458182.1	250	128	249	32	0.51	0.04	123	71.2	2e-11	endo-1,3-1,4-beta-D-glucanase-like protein [Medicago truncatula]
Unigene0002748	2430	864	508	XP_013458180.1	293	171	292	33	0.51	0.06	124	70.9	7e-11	endo-1,3-1,4-beta-D-glucanase-like protein [Medicago truncatula]
Unigene0002750	2430	864	508	XP_015650782.1	276	154	275	33	0.55	0.06	124	67.4	7e-10	PREDICTED: endo-1,3;1,4-beta-D-glucanase [Oryza sativa Japonica Group]
Unigene0002754	2430	864	508	BAT04476.1	272	150	271	33	0.55	0.06	124	67.4	8e-10	Os08g0238200 [Oryza sativa Japonica Group]
Unigene0002755	2430	864	508	XP_015617493.1	280	158	279	33	0.54	0.06	124	67	1e-09	PREDICTED: endo-1,3;1,4-beta-D-glucanase [Oryza sativa Japonica Group]
Unigene0002757	2430	864	508	XP_017424835.1	240	117	238	33	0.52	0.06	124	66.2	1e-09	PREDICTED: endo-1,3;1,4-beta-D-glucanase-like isoform X1 [Vigna angularis]
Unigene0002761	3255	223	759	XP_005650369.1	364	25	182	41	0.59	0.14	181	127	4e-29	TPR-like protein [Coccomyxa subellipsoidea C-169]
Unigene0002762	3255	172	756	CEF97706.1	345	46	216	37	0.52	0.19	202	100	4e-20	Tetratricopeptide repeat-containing domain [Ostreococcus tauri]
Unigene0002764	3255	133	747	EWM29824.1	367	21	222	31	0.47	0.04	208	58.5	2e-06	tpr domain protein [Nannochloropsis gaditana]
Unigene0002765	6231	2634	2143	KXZ41455.1	1293	450	610	0.41	0.55	0.02	164	122	8e-39	hypothetical protein GPECTOR_458g363 [Gonium pectorale]
Unigene0002770	3152	2713	1760	XP_001696744.1	310	8	309	40	0.53	0.05	318	224	1e-63	carbonic anhydrase 3 [Chlamydomonas reinhardtii]
Unigene0002771	3152	2713	1760	AAB65498.1	310	8	309	40	0.53	0.05	318	224	2e-63	carbonic anhydrase, alpha type [Chlamydomonas reinhardtii]
Unigene0002775	3152	2608	1763	AJW81212.1	320	60	316	44	0.54	0.1	284	206	3e-57	alpha type carbonic anhydrase [Lobosphaera incisa]
Unigene0002776	3152	2731	1769	GAQ84872.1	379	65	374	38	0.51	0.09	330	201	1e-54	carbonic anhydrase [Klebsormidium flaccidum]
Unigene0002780	3152	2548	1760	ANE10534.1	356	95	355	43	0.53	0.06	270	196	4e-53	carbonic anhydrase 3 [Dunaliella salina]
Unigene0002785	3152	2605	1775	XP_013902348.1	339	63	327	41	0.52	0.12	289	182	2e-48	carbonic anhydrase [Monoraphidium neglectum]
Unigene0002786	3152	2542	2132	XP_013904242.1	141	3	140	45	0.54	0.02	139	111	3e-26	carbonic anhydrase [Monoraphidium neglectum]
Unigene0002787	3152	2530	1766	GAQ79411.1	324	29	279	34	0.44	0.11	268	112	2e-24	carbonic anhydrase [Klebsormidium flaccidum]
Unigene0002789	3152	2566	1763	XP_015952436.1	276	5	270	30	0.43	0.15	288	107	3e-23	PREDICTED: alpha carbonic anhydrase 7-like isoform X2 [Arachis duranensis]
Unigene0002795	3152	2566	1763	XP_015952435.1	276	5	270	30	0.43	0.15	288	107	3e-23	PREDICTED: alpha carbonic anhydrase 7-like isoform X1 [Arachis duranensis]
Unigene0002796	3152	2566	1763	XP_016187471.1	280	5	270	30	0.43	0.13	285	107	4e-23	PREDICTED: alpha carbonic anhydrase 7-like [Arachis ipaensis]
Unigene0002797	3152	2557	1763	XP_002282495.2	274	16	265	31	0.45	0.11	273	106	8e-23	PREDICTED: alpha carbonic anhydrase 7 [Vitis vinifera]
Unigene0002799	3152	2596	1769	XP_019093458.1	277	9	269	28	0.43	0.1	283	106	8e-23	PREDICTED: alpha carbonic anhydrase 2-like isoform X2 [Camelina sativa]
Unigene0002801	5472	3524	2334	XP_007511093.1	1064	602	1002	50	0.65	0.01	401	369	5e-105	divalent Anion:Na+ symporter family [Bathycoccus prasinos]
Unigene0002805	5472	3443	2334	XP_002499469.1	637	197	574	52	0.66	0.02	378	357	8e-105	divalent Anion:Na+ symporter family [Micromonas commoda]
Unigene0002806	5472	3686	2334	XP_003082453.1	992	433	927	44	0.59	0.1	497	362	3e-103	sodium/sulfate symporter (ISS) [Ostreococcus tauri]
Unigene0002809	5472	3374	2346	XP_003055740.1	664	232	578	54	0.69	0.01	347	352	7e-103	divalent Anion:Na+ symporter family [Micromonas pusilla CCMP1545]
Unigene0002810	5472	3686	2334	CEF99985.1	1047	488	982	44	0.59	0.1	497	363	7e-103	Regulator of K+ conductance, C-terminal [Ostreococcus tauri]
Unigene0002811	5472	3434	2334	XP_001420710.1	634	197	571	51	0.66	0.02	375	347	2e-101	DASS family transporter: sodium ion/sulfate [Ostreococcus lucimarinus CCE9901]
Unigene0002816	5472	3425	2334	XP_001422192.1	583	207	574	48	0.66	0.01	368	330	2e-96	DASS family transporter: sodium ion/sulfate, partial [Ostreococcus lucimarinus CCE9901]
Unigene0002817	5472	3683	2337	XP_003084074.1	1113	560	1033	43	0.6	0.07	479	343	9e-96	TrkA-C (ISS) [Ostreococcus tauri]
Unigene0002818	5472	4295	2334	XP_001690490.1	896	160	785	35	0.52	0.07	664	337	2e-95	sodium/sulfate co-transporter [Chlamydomonas reinhardtii]
Unigene0002819	5472	4295	2334	XP_001690975.1	881	160	784	35	0.52	0.09	668	327	3e-92	sodium/sulfate co-transporter [Chlamydomonas reinhardtii]
Unigene0002824	5472	4295	2334	ACZ63169.1	883	159	783	34	0.51	0.08	665	327	4e-92	sodium/sulfate transporter [Chlamydomonas reinhardtii]
Unigene0002826	5472	4181	2334	XP_001690491.1	902	212	802	34	0.52	0.07	627	313	4e-87	sodium/sulfate co-transporter [Chlamydomonas reinhardtii]
Unigene0002830	5472	3371	2349	XP_002501127.1	684	250	598	49	0.67	0.03	350	298	3e-84	divalent Anion:Na+ symporter family [Micromonas commoda]
Unigene0002831	5193	2778	1177	GAQ81720.1	576	24	565	42	0.61	0.01	542	410	6e-125	cationic amino acid transporter [Klebsormidium flaccidum]
Unigene0002832	5193	2901	1165	NP_193844.2	594	4	585	39	0.6	0.06	598	399	2e-120	amino acid transporter 1 [Arabidopsis thaliana]
Unigene0002834	5193	2901	1177	XP_010905430.1	590	2	587	39	0.61	0.06	598	396	1e-119	PREDICTED: cationic amino acid transporter 1-like [Elaeis guineensis]
Unigene0002837	5193	2781	1213	XP_012075649.1	598	40	578	40	0.63	0.03	539	395	3e-119	PREDICTED: cationic amino acid transporter 1-like [Jatropha curcas]
Unigene0002840	5193	2892	1093	XP_010051968.1	607	3	601	37	0.59	0.06	618	395	4e-119	PREDICTED: cationic amino acid transporter 1 [Eucalyptus grandis]
Unigene0002844	5193	2775	1234	XP_006664195.1	590	30	560	40	0.64	0.03	531	394	7e-119	PREDICTED: cationic amino acid transporter 1-like [Oryza brachyantha]
Unigene0002845	5193	2781	1171	XP_010923711.1	613	37	590	38	0.62	0.03	555	394	1e-118	PREDICTED: cationic amino acid transporter 1-like [Elaeis guineensis]
Unigene0002853	5193	2778	1168	XP_008794464.1	601	38	590	39	0.61	0.04	557	394	2e-118	PREDICTED: cationic amino acid transporter 1-like [Phoenix dactylifera]
Unigene0002854	5193	2781	1135	XP_006838495.1	575	12	568	40	0.6	0.05	566	392	2e-118	PREDICTED: cationic amino acid transporter 7, chloroplastic [Amborella trichopoda]
Unigene0002856	5193	2709	1165	CAA17531.1	533	1	524	41	0.63	0.02	525	390	4e-118	amino acid transport protein AAT1 [Arabidopsis thaliana]
Unigene0002858	5193	2790	1162	XP_010923669.1	601	33	601	38	0.62	0.05	571	392	4e-118	PREDICTED: cationic amino acid transporter 1-like [Elaeis guineensis]
Unigene0002860	5193	2775	1162	XP_009416875.2	629	58	627	39	0.6	0.06	571	393	4e-118	PREDICTED: cationic amino acid transporter 7, chloroplastic-like [Musa acuminata subsp. malaccensis] [Musa acuminata]
Unigene0002861	5193	2892	1174	XP_017230514.1	607	6	583	38	0.6	0.05	590	390	2e-117	PREDICTED: cationic amino acid transporter 1-like [Daucus carota subsp. sativus] [Daucus carota]
Unigene0002862	5193	2790	1234	XP_008784883.2	700	30	563	40	0.64	0.05	539	393	3e-117	PREDICTED: cationic amino acid transporter 1-like, partial [Phoenix dactylifera]
Unigene0002863	5193	2790	1141	XP_002281463.1	606	29	592	39	0.62	0.04	569	390	4e-117	PREDICTED: cationic amino acid transporter 1 [Vitis vinifera]
Unigene0002864	5193	2778	1165	XP_010434234.1	598	34	586	39	0.61	0.03	555	389	4e-117	PREDICTED: cationic amino acid transporter 1 [Camelina sativa]
Unigene0002865	5193	2865	1207	XP_006468282.1	605	11	572	38	0.62	0.05	572	389	5e-117	PREDICTED: cationic amino acid transporter 1 [Citrus sinensis]
Unigene0002866	902	902	3	XP_011395603.1	629	291	584	65	0.78	0.02	300	379	4e-126	Zinc finger CCCH domain-containing protein 64 [Auxenochlorella protothecoides]
Unigene0002867	902	833	3	CEF97207.1	652	337	608	38	0.56	0.03	279	197	7e-56	Nucleotide-binding, alpha-beta plait [Ostreococcus tauri]
Unigene0002868	902	833	3	XP_003078274.1	752	90	361	38	0.56	0.03	279	197	2e-55	CwfJ / zinc finger (ISS) [Ostreococcus tauri]
Unigene0002871	902	527	3	KHN17671.1	599	386	557	39	0.63	0.03	176	137	4e-34	Zinc finger CCCH domain-containing protein 64 [Glycine soja]
Unigene0002872	902	572	3	XP_017241518.1	600	379	558	37	0.57	0.06	191	136	7e-34	PREDICTED: zinc finger CCCH domain-containing protein 64 [Daucus carota subsp. sativus] [Daucus carota]
Unigene0002873	440	396	22	XP_011395603.1	629	1	125	57	0.75	0	125	154	3e-42	Zinc finger CCCH domain-containing protein 64 [Auxenochlorella protothecoides]
Unigene0002874	440	396	28	KVI12189.1	576	1	131	44	0.59	0.12	135	110	8e-27	Cwf19-like, C-terminal domain-1 [Cynara cardunculus var. scolymus] [Cynara cardunculus]
Unigene0002876	440	396	1	XP_011077985.1	564	1	140	45	0.56	0.14	146	108	7e-26	PREDICTED: zinc finger CCCH domain-containing protein 64 isoform X2 [Sesamum indicum]
Unigene0002878	440	396	28	XP_010262113.1	604	1	131	43	0.55	0.12	135	106	4e-25	PREDICTED: zinc finger CCCH domain-containing protein 64 isoform X1 [Nelumbo nucifera]
Unigene0002880	440	396	1	XP_011077983.1	603	1	140	45	0.56	0.14	146	106	4e-25	PREDICTED: zinc finger CCCH domain-containing protein 64 isoform X1 [Sesamum indicum]
Unigene0002882	440	396	31	XP_010262114.1	516	1	130	43	0.55	0.12	134	103	2e-24	PREDICTED: zinc finger CCCH domain-containing protein 64 isoform X3 [Nelumbo nucifera]
Unigene0002883	440	396	31	XP_019053876.1	533	1	130	43	0.55	0.12	134	103	2e-24	PREDICTED: zinc finger CCCH domain-containing protein 64 isoform X2 [Nelumbo nucifera]
Unigene0002884	440	396	1	XP_016540415.1	596	1	153	42	0.55	0.18	157	104	2e-24	PREDICTED: zinc finger CCCH domain-containing protein 64 isoform X1 [Capsicum annuum]
Unigene0002885	440	396	34	XP_011629328.1	133	1	126	39	0.59	0.1	130	97.1	2e-24	PREDICTED: zinc finger CCCH domain-containing protein 64-like [Amborella trichopoda]
Unigene0002886	440	396	4	XP_006353535.1	596	1	152	43	0.56	0.19	156	103	3e-24	PREDICTED: zinc finger CCCH domain-containing protein 64 isoform X2 [Solanum tuberosum]
Unigene0002887	440	396	4	XP_015061933.1	596	1	152	43	0.56	0.19	156	103	4e-24	PREDICTED: zinc finger CCCH domain-containing protein 64 [Solanum pennellii]
Unigene0002888	440	396	4	XP_010313754.1	594	1	152	43	0.56	0.19	156	103	4e-24	PREDICTED: zinc finger CCCH domain-containing protein 64 [Solanum lycopersicum]
Unigene0002890	440	396	46	XP_012451411.1	607	1	125	44	0.57	0.12	129	103	4e-24	PREDICTED: zinc finger CCCH domain-containing protein 64 [Gossypium raimondii]
Unigene0002891	505	80	502	XP_011395603.1	629	128	265	62	0.76	0.04	142	175	6e-50	Zinc finger CCCH domain-containing protein 64 [Auxenochlorella protothecoides]
Unigene0002892	505	80	502	XP_020240953.1	600	126	263	45	0.59	0.04	142	116	2e-28	zinc finger CCCH domain-containing protein 59 [Asparagus officinalis]
Unigene0002896	505	104	502	XP_004956670.1	606	143	272	45	0.59	0.04	134	111	1e-26	PREDICTED: zinc finger CCCH domain-containing protein 59 [Setaria italica]
Unigene0002899	505	77	502	XP_015696467.1	608	136	272	44	0.58	0.05	143	110	3e-26	PREDICTED: zinc finger CCCH domain-containing protein 59 [Oryza brachyantha]
Unigene0002902	505	77	502	XP_015651291.1	613	141	277	43	0.59	0.05	143	109	4e-26	PREDICTED: zinc finger CCCH domain-containing protein 59 [Oryza sativa Japonica Group]
Unigene0002904	505	38	502	XP_013667022.1	589	108	258	41	0.54	0.04	156	109	5e-26	PREDICTED: zinc finger CCCH domain-containing protein 64 isoform X2 [Brassica napus]
Unigene0002906	505	104	502	XP_010443349.1	595	135	264	43	0.59	0.09	138	109	5e-26	PREDICTED: zinc finger CCCH domain-containing protein 64 [Camelina sativa]
Unigene0002910	505	104	502	XP_004287564.1	604	137	266	45	0.57	0.04	134	108	7e-26	PREDICTED: zinc finger CCCH domain-containing protein 64 [Fragaria vesca subsp. vesca] [Fragaria vesca]
Unigene0002911	505	104	502	XP_018452104.1	597	137	266	43	0.6	0.04	134	108	1e-25	PREDICTED: zinc finger CCCH domain-containing protein 64 [Raphanus sativus]
Unigene0002913	505	104	502	XP_017241518.1	600	137	266	42	0.58	0.04	134	108	1e-25	PREDICTED: zinc finger CCCH domain-containing protein 64 [Daucus carota subsp. sativus] [Daucus carota]
Unigene0002914	1139	829	497	JAT74474.1	178	72	178	0.5	0.64	0.14	117	79	4e-15	hypothetical protein g.3874 [Auxenochlorella protothecoides]
Unigene0002915	3162	758	1939	XP_002508379.1	680	146	552	39	0.53	0.13	428	248	7e-68	inorganic phosphate transporter family [Micromonas commoda]
Unigene0002916	3162	758	1993	XP_003062965.1	665	115	554	39	0.52	0.13	456	246	2e-67	inorganic phosphate transporter family [Micromonas pusilla CCMP1545]
Unigene0002917	3162	761	1402	KOO24558.1	511	1	214	49	0.63	0	214	194	9e-51	phosphate permease [Chrysochromulina sp. CCMP291]
Unigene0002918	3162	764	1939	XP_005649646.1	572	20	440	31	0.44	0.12	432	158	4e-38	phosphate transporter [Coccomyxa subellipsoidea C-169]
Unigene0002921	3162	764	1939	OAO17103.1	496	22	370	30	0.44	0.14	399	140	6e-33	phosphate transporter [Blastocystis sp. ATCC 50177/Nand II]
Unigene0002922	3162	737	1939	AOC37870.1	653	38	392	29	0.48	0.18	416	140	5e-32	phosphate transporter [Gracilariopsis lemaneiformis]
Unigene0002923	3162	746	1936	AAO47330.1	610	14	377	29	0.46	0.13	408	138	2e-31	high affinity phosphate transporter [Tetraselmis chuii]
Unigene0002925	3162	764	1939	XP_014525891.1	906	22	366	29	0.44	0.15	399	137	1e-30	sodium phosphate symporter [Blastocystis sp. subtype 4]
Unigene0002926	3162	737	1960	OAO11932.1	504	12	383	28	0.44	0.13	416	133	3e-30	sodium/phosphate symporter [Blastocystis sp. ATCC 50177/Nand II]
Unigene0002928	3162	764	1939	OAO17271.1	487	22	362	28	0.44	0.16	399	132	6e-30	phosphate transporter [Blastocystis sp. ATCC 50177/Nand II]
Unigene0002930	3162	764	1939	CBJ32177.1	522	34	378	29	0.44	0.18	406	132	7e-30	PiT family transporter: phosphate [Ectocarpus siliculosus]
Unigene0002931	3162	728	1957	XP_014527370.1	495	7	373	27	0.46	0.14	417	127	2e-28	phosphate transporter [Blastocystis sp. subtype 4]
Unigene0002932	3162	728	1936	OAO13683.1	487	7	355	28	0.46	0.17	412	127	3e-28	sodium/phosphate symporter [Blastocystis sp. ATCC 50177/Nand II]
Unigene0002934	2056	2	634	XP_013896523.1	633	239	451	0.37	0.53	0.01	213	114	5e-24	hypothetical protein MNEG_10458 [Monoraphidium neglectum]
Unigene0002937	1244	657	58	GAQ83769.1	1656	272	452	31	0.52	0.1	200	84.7	4e-15	Nck-associated protein [Klebsormidium flaccidum]
Unigene0002938	1244	756	58	XP_009420633.1	1378	76	295	25	0.46	0.1	239	83.6	9e-15	PREDICTED: probable protein NAP1 isoform X1 [Musa acuminata subsp. malaccensis] [Musa acuminata]
Unigene0002942	1244	756	58	XP_020097481.1	1368	75	294	26	0.45	0.14	243	82.8	2e-14	probable protein NAP1 [Ananas comosus]
Unigene0002944	1244	666	58	XP_010689840.1	1340	78	261	25	0.46	0.09	203	82	3e-14	PREDICTED: protein NAP1 [Beta vulgaris subsp. vulgaris] [Beta vulgaris]
Unigene0002945	1244	636	58	KMZ64102.1	1369	123	296	27	0.48	0.1	193	80.1	1e-13	Nck-associated protein 1 [Zostera marina]
Unigene0002948	1244	666	58	XP_020275141.1	1352	89	272	26	0.48	0.09	203	77.4	9e-13	probable protein NAP1 [Asparagus officinalis]
Unigene0002953	1244	636	58	XP_010260605.1	1383	123	296	26	0.47	0.1	193	75.5	4e-12	PREDICTED: protein NAP1 [Nelumbo nucifera]
Unigene0002954	1244	642	58	XP_006468489.1	1385	123	298	25	0.47	0.1	195	72.4	4e-11	PREDICTED: protein NAP1 [Citrus sinensis]
Unigene0002957	1493	241	1110	OLP78511.1	1706	44	325	26	0.41	0.21	320	68.9	7e-10	Alpha-protein kinase 1 [Symbiodinium microadriaticum]
Unigene0002960	1493	481	957	OLQ05354.1	2538	2301	2483	34	0.48	0.17	187	68.9	8e-10	GABA transporter 1 [Symbiodinium microadriaticum]
Unigene0002961	2541	1294	482	XP_005644042.1	291	17	282	0.45	0.63	0.02	271	195	4e-54	hypothetical protein COCSUDRAFT_58774 [Coccomyxa subellipsoidea C-169]
Unigene0002963	1051	926	411	XP_011399574.1	176	4	176	75	0.84	0.01	173	267	7e-88	Peroxiredoxin-2E, chloroplastic [Auxenochlorella protothecoides]
Unigene0002964	1051	995	411	XP_005646651.1	207	10	207	67	0.79	0.02	198	263	1e-85	Redoxin-domain-containing protein [Coccomyxa subellipsoidea C-169]
Unigene0002966	1051	890	411	GAQ82843.1	161	3	161	76	0.85	0.01	160	249	7e-81	thioredoxin superfamily protein [Klebsormidium flaccidum]
Unigene0002968	1051	917	411	XP_002956367.1	198	30	197	69	0.82	0.01	169	239	1e-76	peroxiredoxin, type II [Volvox carteri f. nagariensis]
Unigene0002969	1051	938	411	XP_001689455.1	194	18	193	67	0.79	0.01	177	234	1e-74	peroxiredoxin, type II [Chlamydomonas reinhardtii]
Unigene0002970	1051	893	411	OMO68216.1	224	63	224	71	0.83	0.02	163	234	3e-74	Thioredoxin-like protein [Corchorus olitorius]
Unigene0002976	1051	953	411	XP_010312248.1	228	46	228	64	0.78	0.02	184	234	4e-74	PREDICTED: peroxiredoxin-2E-2, chloroplastic [Solanum lycopersicum]
Unigene0002978	1051	893	411	OMO82055.1	224	63	224	70	0.83	0.02	163	233	7e-74	Thioredoxin-like protein [Corchorus capsularis]
Unigene0002982	1051	953	411	XP_015056114.1	228	46	228	64	0.78	0.02	184	233	8e-74	PREDICTED: peroxiredoxin-2E-2, chloroplastic [Solanum pennellii]
Unigene0002983	1051	890	411	XP_009774055.1	226	66	226	69	0.83	0.02	162	233	2e-73	PREDICTED: peroxiredoxin-2E-2, chloroplastic-like [Nicotiana sylvestris]
Unigene0002984	1051	989	411	KVI07946.1	226	26	226	60	0.73	0.05	202	233	2e-73	Redoxin [Cynara cardunculus var. scolymus] [Cynara cardunculus]
Unigene0002985	1051	1028	411	XP_011005442.1	218	8	218	58	0.74	0.03	212	232	2e-73	PREDICTED: peroxiredoxin-2E, chloroplastic [Populus euphratica]
Unigene0002987	1051	974	411	XP_009623018.1	226	45	226	62	0.75	0.05	190	231	5e-73	PREDICTED: peroxiredoxin-2E-2, chloroplastic-like [Nicotiana tomentosiformis]
Unigene0002988	1051	893	411	XP_019187021.1	234	73	234	68	0.83	0.02	163	231	7e-73	PREDICTED: peroxiredoxin-2E-1, chloroplastic [Ipomoea nil]
Unigene0002989	400	399	298	AAV65381.1	154	86	119	79	0.85	0	34	59.3	1e-09	peroxiredoxin, partial [Prototheca wickerhamii]
Unigene0002990	400	399	298	GAQ82843.1	161	76	109	79	0.91	0	34	58.9	2e-09	thioredoxin superfamily protein [Klebsormidium flaccidum]
Unigene0002991	400	399	298	XP_011399574.1	176	91	124	76	0.85	0	34	57.8	5e-09	Peroxiredoxin-2E, chloroplastic [Auxenochlorella protothecoides]
Unigene0002994	400	399	298	XP_005646651.1	207	122	155	74	0.79	0	34	51.6	1e-06	Redoxin-domain-containing protein [Coccomyxa subellipsoidea C-169]
Unigene0002995	400	399	268	XP_001698498.1	161	76	122	55	0.7	0.06	47	50.4	2e-06	peroxiredoxin type II [Chlamydomonas reinhardtii]
Unigene0002996	400	399	277	ABH11029.1	148	63	103	59	0.66	0	41	48.5	9e-06	peroxiredoxin II, partial [Polytomella parva]
Unigene0002997	2486	2318	135	XP_005651930.1	731	1	731	47	0.66	0.05	748	655	0	COG4-domain-containing protein [Coccomyxa subellipsoidea C-169]
Unigene0002998	2486	2294	135	GAQ80078.1	740	20	740	43	0.64	0.02	727	584	0	Golgi transport complex protein [Klebsormidium flaccidum]
Unigene0003000	2486	2294	135	XP_010263126.1	743	30	743	42	0.65	0.03	729	570	0	PREDICTED: conserved oligomeric Golgi complex subunit 4 [Nelumbo nucifera]
Unigene0003002	2486	2303	135	XP_015082647.1	736	19	736	42	0.64	0.03	731	567	0	PREDICTED: conserved oligomeric Golgi complex subunit 4 [Solanum pennellii]
Unigene0003005	2486	2303	135	XP_006366770.1	736	19	736	42	0.64	0.03	731	566	0	PREDICTED: conserved oligomeric Golgi complex subunit 4 [Solanum tuberosum]
Unigene0003007	2486	2303	135	XP_004243228.1	736	19	736	42	0.64	0.03	731	566	0	PREDICTED: conserved oligomeric Golgi complex subunit 4 [Solanum lycopersicum]
Unigene0003010	2486	2303	135	XP_016577324.1	740	23	740	42	0.64	0.03	731	564	0	PREDICTED: LOW QUALITY PROTEIN: conserved oligomeric Golgi complex subunit 4-like [Capsicum annuum]
Unigene0003011	2486	2303	135	XP_009778340.1	747	30	747	41	0.64	0.03	731	559	0	PREDICTED: conserved oligomeric Golgi complex subunit 4 [Nicotiana sylvestris]
Unigene0003013	2486	2303	135	XP_019255808.1	747	30	747	41	0.64	0.03	731	558	0	PREDICTED: conserved oligomeric Golgi complex subunit 4 [Nicotiana attenuata]
Unigene0003014	2486	2303	135	XP_016438154.1	759	42	759	41	0.64	0.03	731	557	0	PREDICTED: conserved oligomeric Golgi complex subunit 4-like [Nicotiana tabacum]
Unigene0003015	2486	2303	135	XP_016580986.1	740	23	740	41	0.64	0.03	731	556	0	PREDICTED: conserved oligomeric Golgi complex subunit 4-like [Capsicum annuum]
Unigene0003016	2486	2294	135	XP_016444239.1	747	33	747	41	0.64	0.03	728	555	0	PREDICTED: conserved oligomeric Golgi complex subunit 4-like [Nicotiana tabacum]
Unigene0003017	2486	2294	135	XP_012843913.1	740	28	740	40	0.63	0.03	727	555	0	PREDICTED: conserved oligomeric Golgi complex subunit 4 [Erythranthe guttata]
Unigene0003019	2486	2294	135	XP_009621357.1	747	33	747	41	0.64	0.03	728	555	0	PREDICTED: conserved oligomeric Golgi complex subunit 4 [Nicotiana tomentosiformis]
Unigene0003021	2486	2303	135	OMO65533.1	752	36	752	40	0.65	0.04	735	554	0	Conserved oligomeric Golgi complex, subunit 4 [Corchorus olitorius]
Unigene0003022	2486	2306	135	XP_010934198.1	760	37	760	40	0.63	0.05	742	553	0	PREDICTED: conserved oligomeric Golgi complex subunit 4 [Elaeis guineensis]
Unigene0003023	646	296	24	AQK95878.1	317	199	289	53	0.74	0	91	110	8e-27	Ascorbate transporter chloroplastic [Zea mays]
Unigene0003024	646	296	24	AQK95876.1	348	199	289	53	0.74	0	91	110	1e-26	Ascorbate transporter chloroplastic [Zea mays]
Unigene0003025	646	473	24	OEL29965.1	562	133	295	37	0.54	0.13	167	112	2e-26	Ascorbate transporter, chloroplastic [Dichanthelium oligosanthes]
Unigene0003028	646	296	24	XP_006661007.1	600	191	281	53	0.75	0	91	112	2e-26	PREDICTED: probable anion transporter 4, chloroplastic [Oryza brachyantha]
Unigene0003030	646	296	24	ONM41475.1	322	205	295	52	0.73	0	91	108	4e-26	Ascorbate transporter chloroplastic [Zea mays]
Unigene0003031	646	296	24	XP_015611821.1	591	182	272	53	0.75	0	91	111	5e-26	PREDICTED: probable anion transporter 4, chloroplastic [Oryza sativa Japonica Group]
Unigene0003033	646	296	24	AQK95875.1	461	199	289	53	0.74	0	91	110	6e-26	Ascorbate transporter chloroplastic [Zea mays]
Unigene0003036	646	356	24	XP_011400561.1	490	55	165	48	0.65	0	111	110	6e-26	Sodium-dependent phosphate transport protein 1, chloroplastic [Auxenochlorella protothecoides]
Unigene0003038	646	296	24	ONM41474.1	354	205	295	52	0.73	0	91	108	7e-26	Ascorbate transporter chloroplastic [Zea mays]
Unigene0003040	646	476	24	XP_004956239.1	597	117	278	38	0.53	0.14	168	110	9e-26	PREDICTED: probable anion transporter 4, chloroplastic [Setaria italica]
Unigene0003042	646	296	24	XP_017977622.1	501	192	282	52	0.75	0	91	110	9e-26	PREDICTED: ascorbate transporter, chloroplastic isoform X3 [Theobroma cacao]
Unigene0003044	646	296	36	XP_017977618.1	521	192	278	53	0.77	0	87	109	1e-25	PREDICTED: ascorbate transporter, chloroplastic isoform X2 [Theobroma cacao]
Unigene0003045	646	296	36	AJH76872.1	576	167	253	53	0.77	0	87	109	1e-25	phosphate transporter [Manihot esculenta]
Unigene0003047	646	296	36	EOX95936.1	553	144	230	53	0.77	0	87	109	2e-25	Major facilitator superfamily protein isoform 2, partial [Theobroma cacao]
Unigene0003048	646	296	36	XP_017977628.1	424	15	101	53	0.77	0	87	108	2e-25	PREDICTED: ascorbate transporter, chloroplastic isoform X4 [Theobroma cacao]
Unigene0003049	1644	956	471	XP_005643982.1	391	230	391	68	0.82	0	162	220	3e-64	MFS general substrate transporter [Coccomyxa subellipsoidea C-169]
Unigene0003050	1644	971	471	XP_011400561.1	490	325	490	47	0.63	0.01	167	142	2e-34	Sodium-dependent phosphate transport protein 1, chloroplastic [Auxenochlorella protothecoides]
Unigene0003052	1644	956	471	XP_001420334.1	429	264	429	46	0.64	0.02	166	134	3e-32	MFS family transporter: sugar, partial [Ostreococcus lucimarinus CCE9901]
Unigene0003061	1644	956	471	XP_002509245.1	398	238	398	47	0.6	0.01	162	132	1e-31	major facilitator superfamily [Micromonas commoda]
Unigene0003063	1644	953	453	XP_018681693.1	384	208	373	45	0.62	0.01	167	132	2e-31	PREDICTED: probable anion transporter 3, chloroplastic isoform X2 [Musa acuminata subsp. malaccensis] [Musa acuminata]
Unigene0003064	1644	950	471	GAQ79523.1	483	325	483	44	0.64	0.01	160	132	5e-31	phosphate transporter [Klebsormidium flaccidum]
Unigene0003065	1467	1362	889	XP_001694071.1	161	1	161	0.41	0.6	0.03	162	124	3e-31	predicted protein [Chlamydomonas reinhardtii]
Unigene0003066	2780	1394	1528	BAF18707.1	223	116	159	60	0.76	0.02	45	58.5	5e-07	Os06g0146300, partial [Oryza sativa Japonica Group]
Unigene0003070	1614	1386	457	XP_005537794.1	353	14	353	31	0.44	0.21	363	132	7e-32	similar to Ap-4-A phosphorylase II [Cyanidioschyzon merolae strain 10D] [Cyanidioschyzon merolae]
Unigene0003071	1614	1314	484	XP_014528725.1	329	7	245	29	0.44	0.16	281	95.5	3e-19	ATP adenylyltransferase [Blastocystis sp. subtype 4]
Unigene0003075	1614	1152	475	EWM22262.1	429	212	426	30	0.46	0.12	235	79.7	1e-13	ap4a phosphorylase ii [Nannochloropsis gaditana]
Unigene0003076	1614	1227	958	CBN77659.1	505	235	321	43	0.64	0.08	92	77.8	7e-13	Ap4A phosphorylase II [Ectocarpus siliculosus]
Unigene0003077	1317	315	671	XP_011398713.1	148	30	148	94	0.96	0	119	236	9e-75	Ubiquitin-conjugating enzyme E2 28 [Auxenochlorella protothecoides]
Unigene0003080	1317	315	671	XP_005650438.1	148	30	148	93	0.95	0	119	235	2e-74	ubiquitin conjugating enzyme [Coccomyxa subellipsoidea C-169]
Unigene0003081	1317	315	671	XP_001699308.1	148	30	148	91	0.92	0	119	227	4e-71	ubiquitin conjugating enzyme [Chlamydomonas reinhardtii]
Unigene0003084	1317	315	671	XP_020264269.1	148	30	148	89	0.92	0	119	224	2e-70	ubiquitin-conjugating enzyme E2 30-like isoform X1 [Asparagus officinalis]
Unigene0003085	1317	315	671	XP_010913269.1	148	30	148	90	0.91	0	119	224	3e-70	PREDICTED: ubiquitin-conjugating enzyme E2-17 kDa isoform X3 [Elaeis guineensis]
Unigene0003091	1317	315	671	XP_010928908.1	148	30	148	89	0.92	0	119	224	3e-70	PREDICTED: ubiquitin-conjugating enzyme E2 28 [Elaeis guineensis]
Unigene0003092	1317	315	671	XP_019704213.1	179	61	179	90	0.91	0	119	225	4e-70	PREDICTED: ubiquitin-conjugating enzyme E2-17 kDa isoform X1 [Elaeis guineensis]
Unigene0003093	1317	315	671	XP_019704214.1	165	47	165	90	0.91	0	119	224	6e-70	PREDICTED: ubiquitin-conjugating enzyme E2-17 kDa isoform X2 [Elaeis guineensis]
Unigene0003096	1317	315	671	JAT60785.1	148	30	148	89	0.91	0	119	223	7e-70	SUMO-conjugating enzyme UBC9 [Anthurium amnicola]
Unigene0003097	1317	315	671	XP_008805526.1	148	30	148	89	0.91	0	119	223	9e-70	PREDICTED: ubiquitin-conjugating enzyme E2 11-like isoform X2 [Phoenix dactylifera]
Unigene0003099	1317	291	671	XP_010521377.1	148	21	148	84	0.89	0.01	128	223	9e-70	PREDICTED: ubiquitin-conjugating enzyme E2-17 kDa-like isoform X2 [Tarenaya hassleriana]
Unigene0003104	1317	315	671	XP_008782949.1	148	30	148	88	0.92	0	119	223	1e-69	PREDICTED: ubiquitin-conjugating enzyme E2 28-like [Phoenix dactylifera]
Unigene0003107	1317	315	671	XP_008805524.1	157	39	157	89	0.91	0	119	223	1e-69	PREDICTED: ubiquitin-conjugating enzyme E2 11-like isoform X1 [Phoenix dactylifera]
Unigene0003108	1317	291	671	XP_010521376.1	156	29	156	84	0.89	0.01	128	223	1e-69	PREDICTED: ubiquitin-conjugating enzyme E2-17 kDa-like isoform X1 [Tarenaya hassleriana]
Unigene0003110	1317	315	671	JAT63864.1	148	30	148	88	0.9	0	119	222	2e-69	Ubiquitin-conjugating enzyme E2 [Anthurium amnicola]
Unigene0003111	1317	315	671	XP_010913997.1	148	30	148	88	0.92	0	119	222	2e-69	PREDICTED: ubiquitin-conjugating enzyme E2 8 [Elaeis guineensis]
Unigene0003112	1317	315	671	XP_010058010.1	148	30	148	89	0.91	0	119	222	3e-69	PREDICTED: ubiquitin-conjugating enzyme E2 11 [Eucalyptus grandis]
Unigene0003113	511	436	5	XP_013896277.1	285	2	147	45	0.61	0.07	150	104	1e-25	sister chromatid cohesion protein DCC1 [Monoraphidium neglectum]
Unigene0003115	511	433	5	GAV87673.1	389	11	136	38	0.55	0.17	147	82	1e-16	DUF2036 domain-containing protein [Cephalotus follicularis]
Unigene0003116	511	430	5	XP_003527519.1	396	17	141	34	0.55	0.17	146	77.4	7e-15	PREDICTED: sister chromatid cohesion protein DCC1-like isoform X1 [Glycine max]
Unigene0003117	511	436	5	XP_006464356.1	397	14	140	39	0.59	0.17	148	77	8e-15	PREDICTED: sister chromatid cohesion protein DCC1 [Citrus sinensis]
Unigene0003121	511	376	5	XP_014500267.1	395	36	140	37	0.53	0.18	126	75.5	3e-14	PREDICTED: sister chromatid cohesion protein DCC1 [Vigna radiata var. radiata] [Vigna radiata]
Unigene0003122	511	433	5	XP_018843518.1	409	28	153	38	0.54	0.19	149	75.5	4e-14	PREDICTED: sister chromatid cohesion protein DCC1 isoform X2 [Juglans regia]
Unigene0003127	511	433	5	XP_018843519.1	396	15	140	38	0.54	0.19	149	75.5	4e-14	PREDICTED: sister chromatid cohesion protein DCC1 isoform X3 [Juglans regia]
Unigene0003129	511	433	5	XP_018843517.1	409	28	153	38	0.54	0.19	149	75.5	4e-14	PREDICTED: sister chromatid cohesion protein DCC1 isoform X1 [Juglans regia]
Unigene0003134	511	442	5	XP_004229694.1	398	15	143	37	0.53	0.14	148	74.7	7e-14	PREDICTED: sister chromatid cohesion protein DCC1 [Solanum lycopersicum]
Unigene0003135	511	436	5	XP_008232260.1	397	14	140	38	0.56	0.18	149	74.3	7e-14	PREDICTED: sister chromatid cohesion protein DCC1 [Prunus mume]
Unigene0003136	511	433	5	XP_009758567.1	402	22	147	35	0.55	0.14	145	74.3	8e-14	PREDICTED: sister chromatid cohesion protein DCC1 [Nicotiana sylvestris]
Unigene0003137	3394	3254	2544	XP_005847781.1	254	16	249	38	0.5	0.02	238	108	1e-23	expressed protein [Chlorella variabilis]
Unigene0003140	3394	2978	2595	CDY07383.1	230	112	226	36	0.53	0.12	129	74.7	2e-12	BnaA07g24620D [Brassica napus]
Unigene0003141	3394	3137	2598	XP_017237142.1	294	120	293	33	0.49	0.13	189	74.7	5e-12	PREDICTED: zinc finger protein CONSTANS-LIKE 6 [Daucus carota subsp. sativus] [Daucus carota]
Unigene0003142	3394	2990	2583	XP_002888669.1	412	291	412	36	0.52	0.12	137	76.3	5e-12	zinc finger (B-box type) family protein [Arabidopsis lyrata subsp. lyrata] [Arabidopsis lyrata]
Unigene0003147	3394	2978	2589	XP_013694881.1	303	177	292	38	0.51	0.2	137	73.9	1e-11	PREDICTED: zinc finger protein CONSTANS-LIKE 16-like [Brassica napus]
Unigene0003154	3394	2969	2592	XP_012846230.1	402	281	393	36	0.51	0.18	131	75.1	1e-11	PREDICTED: zinc finger protein CONSTANS-LIKE 16-like [Erythranthe guttata]
Unigene0003155	3394	2978	2595	ADK63396.1	265	150	261	38	0.52	0.13	128	72.8	1e-11	B-box type zinc finger protein [Brassica rapa]
Unigene0003156	3394	2975	2604	XP_008384739.1	234	142	233	36	0.52	0.26	124	72.4	1e-11	PREDICTED: protein CHLOROPLAST IMPORT APPARATUS 2-like [Malus domestica]
Unigene0003160	3394	2975	2604	XP_009369559.1	234	142	233	36	0.52	0.26	124	72	2e-11	PREDICTED: protein CHLOROPLAST IMPORT APPARATUS 2 [Pyrus x bretschneideri]
Unigene0003163	3394	2978	2595	XP_009105042.1	402	284	398	36	0.53	0.12	129	74.3	2e-11	PREDICTED: zinc finger protein CONSTANS-LIKE 6-like [Brassica rapa]
Unigene0003166	3394	2978	2589	XP_013711556.1	408	282	397	38	0.51	0.2	137	74.3	2e-11	PREDICTED: zinc finger protein CONSTANS-LIKE 16-like [Brassica napus]
Unigene0003172	3394	3122	2601	CDY04230.1	230	76	224	31	0.52	0.16	176	71.6	2e-11	BnaC06g25850D [Brassica napus]
Unigene0003173	3394	2978	2589	XP_013593665.1	408	282	397	38	0.51	0.2	137	73.9	3e-11	PREDICTED: zinc finger protein CONSTANS-LIKE 16-like isoform X1 [Brassica oleracea var. oleracea] [Brassica oleracea]
Unigene0003175	3394	2978	2589	XP_013593666.1	381	255	370	38	0.51	0.2	137	73.9	3e-11	PREDICTED: zinc finger protein CONSTANS-LIKE 16-like isoform X2 [Brassica oleracea var. oleracea] [Brassica oleracea]
Unigene0003177	3394	2975	2589	NP_564932.1	406	289	404	38	0.5	0.13	131	73.9	3e-11	B-box type zinc finger protein with CCT domain-containing protein [Arabidopsis thaliana]
Unigene0003180	3394	2990	2595	XP_018459113.1	402	280	398	37	0.5	0.13	134	73.6	4e-11	PREDICTED: zinc finger protein CONSTANS-LIKE 6-like [Raphanus sativus]
Unigene0003182	768	44	469	BAC54098.1	142	1	142	67	0.76	0.01	143	180	2e-55	precursor cytochrome c6 [Chlorella vulgaris]
Unigene0003184	768	59	469	BAC54100.1	139	5	139	55	0.68	0.03	138	144	2e-41	precursor cytochrome c6 [Chlorella vulgaris]
Unigene0003185	768	41	469	JAU32398.1	173	30	173	53	0.64	0.01	144	137	3e-38	Cytochrome c6, partial [Noccaea caerulescens]
Unigene0003186	768	203	469	JAU64179.1	91	1	89	70	0.8	0	89	133	1e-37	Cytochrome c6, chloroplastic, partial [Noccaea caerulescens]
Unigene0003187	768	206	469	XP_013893480.1	148	61	148	66	0.77	0	88	129	2e-35	Cytochrome c6 [Monoraphidium neglectum]
Unigene0003188	768	221	469	XP_001698242.1	148	64	146	70	0.78	0	83	128	4e-35	cytochrome c6 [Chlamydomonas reinhardtii]
Unigene0003190	768	206	469	Q09099.1	89	2	89	66	0.77	0	88	125	1e-34	RecName: Full=Cytochrome c6; AltName: Full=Cytochrome c-552; AltName: Full=Cytochrome c-553; AltName: Full=Cytochrome c553; AltName: Full=Soluble cytochrome f
Unigene0003192	768	203	469	P57736.1	89	1	89	64	0.8	0	89	125	2e-34	RecName: Full=Cytochrome c6; AltName: Full=Cytochrome c-553; AltName: Full=Cytochrome c553; AltName: Full=Soluble cytochrome f
Unigene0003193	768	221	469	AAA33081.1	148	64	146	69	0.77	0	83	125	4e-34	pre-apocytochrome c552 [Chlamydomonas reinhardtii]
Unigene0003203	768	59	469	BAC76448.1	139	5	139	50	0.62	0.03	138	124	2e-33	cytochrome c6 [Chlorella vulgaris]
Unigene0003204	768	89	469	BAF98274.1	167	35	167	47	0.64	0.05	133	123	6e-33	cytochrome c6 precursor [Pseudopediastrum boryanum]
Unigene0003205	768	191	469	CAB99190.1	144	56	144	66	0.73	0.04	93	120	3e-32	cytochrome c6 [Cyanophora paradoxa]
Unigene0003207	768	74	469	BAF98275.1	166	22	166	46	0.6	0.12	147	119	3e-31	cytochrome c6 precursor [Pediastrum duplex]
Unigene0003208	768	212	469	P83391.1	91	6	91	63	0.76	0	86	115	1e-30	RecName: Full=Cytochrome c6; AltName: Full=Cytochrome c-553; AltName: Full=Cytochrome c553; AltName: Full=Soluble cytochrome f
Unigene0003209	768	203	445	P11448.1	88	1	81	59	0.74	0	81	105	4e-27	RecName: Full=Cytochrome c6; AltName: Full=Cytochrome c-553; AltName: Full=Cytochrome c553; AltName: Full=Soluble cytochrome f
Unigene0003214	768	203	469	XP_005648250.1	89	3	89	61	0.71	0.02	89	105	9e-27	cytochrome c6, partial [Coccomyxa subellipsoidea C-169]
Unigene0003215	1625	1618	161	XP_005845412.1	759	131	654	0.45	0.56	0.13	539	373	1e-118	hypothetical protein CHLNCDRAFT_136985 [Chlorella variabilis]
Unigene0003220	2963	423	596	XP_011396723.1	261	25	84	45	0.6	0.03	60	57.8	1e-06	Protein RKD3 [Auxenochlorella protothecoides]
Unigene0003223	1671	1363	515	EWM29787.1	328	24	325	40	0.58	0.08	305	201	2e-57	uridine phosphorylase [Nannochloropsis gaditana]
Unigene0003225	1671	1306	506	OLP92234.1	434	164	434	47	0.59	0.03	273	202	6e-57	Purine nucleoside phosphorylase [Symbiodinium microadriaticum]
Unigene0003226	4187	1355	930	XP_005645801.1	471	1	143	39	0.56	0.07	148	105	5e-21	alpha/beta-hydrolase [Coccomyxa subellipsoidea C-169]
Unigene0003227	4187	1424	879	XP_005645799.1	974	535	703	34	0.46	0.1	185	88.2	5e-15	alpha/beta-hydrolase [Coccomyxa subellipsoidea C-169]
Unigene0003228	4187	1364	918	XP_005846224.1	713	116	262	31	0.5	0.01	149	83.2	1e-13	expressed protein [Chlorella variabilis]
Unigene0003229	4187	1367	1008	XP_011398372.1	936	427	550	35	0.54	0.03	124	83.2	1e-13	Phospholipase A(1) DAD1, chloroplastic [Auxenochlorella protothecoides]
Unigene0003231	400	326	69	ABU52967.1	4640	4417	4499	0.35	0.57	0.03	86	62	7e-10	hypothetical protein [Dunaliella viridis]
Unigene0003232	1545	113	1333	XP_011398389.1	440	16	420	57	0.7	0.01	409	469	7e-161	F-box protein [Auxenochlorella protothecoides]
Unigene0003233	1545	197	1300	XP_005649358.1	383	1	368	54	0.71	0.03	373	423	1e-143	Clavaminate synthase-like protein, partial [Coccomyxa subellipsoidea C-169]
Unigene0003235	1545	47	1348	XP_001690890.1	504	1	469	48	0.6	0.08	471	407	3e-135	JmjC protein [Chlamydomonas reinhardtii]
Unigene0003246	1545	38	1375	XP_011077789.1	520	70	509	45	0.62	0.02	447	400	1e-132	PREDICTED: F-box protein At5g06550 [Sesamum indicum]
Unigene0003247	1545	38	1375	XP_014515720.1	514	61	503	43	0.62	0.02	449	393	6e-130	PREDICTED: F-box protein At5g06550 [Vigna radiata var. radiata] [Vigna radiata]
Unigene0003252	1545	50	1351	XP_018851141.1	519	71	501	44	0.62	0.02	437	392	3e-129	PREDICTED: F-box protein At5g06550 [Juglans regia]
Unigene0003255	1545	38	1351	XP_012836175.1	520	69	502	44	0.62	0.02	440	391	4e-129	PREDICTED: F-box protein At5g06550 [Erythranthe guttata]
Unigene0003259	1545	38	1375	XP_004494286.1	512	58	501	43	0.62	0.02	450	390	8e-129	PREDICTED: F-box protein At5g06550 [Cicer arietinum]
Unigene0003260	1545	38	1336	KVH90527.1	501	48	477	44	0.63	0.02	436	390	8e-129	F-box domain, cyclin-like protein [Cynara cardunculus var. scolymus] [Cynara cardunculus]
Unigene0003261	1545	38	1375	XP_003554495.1	507	54	496	43	0.62	0.02	449	389	2e-128	PREDICTED: F-box protein At5g06550-like [Glycine max]
Unigene0003267	1545	38	1306	XP_010110442.1	506	55	472	45	0.63	0.02	424	388	5e-128	F-box protein [Morus notabilis]
Unigene0003270	1545	38	1417	XP_012074254.1	520	67	519	41	0.62	0.03	463	388	7e-128	PREDICTED: F-box protein At5g06550 [Jatropha curcas]
Unigene0003274	471	11	229	XP_005849662.1	433	315	387	0.58	0.71	0	73	90.1	1e-19	hypothetical protein CHLNCDRAFT_143203 [Chlorella variabilis]
Unigene0003275	506	81	503	XP_005849662.1	433	157	310	0.43	0.65	0.1	155	137	9e-37	hypothetical protein CHLNCDRAFT_143203 [Chlorella variabilis]
Unigene0003278	1066	550	1065	XP_005844096.1	2395	1109	1279	0.32	0.51	0.13	183	90.9	2e-17	hypothetical protein CHLNCDRAFT_139515 [Chlorella variabilis]
Unigene0003279	302	130	300	XP_005845647.1	887	815	871	0.56	0.72	0	57	55.5	4e-08	hypothetical protein CHLNCDRAFT_136675 [Chlorella variabilis]
Unigene0003280	588	82	300	CEF97850.1	102	21	92	52	0.71	0.01	73	80.1	1e-17	Complex 1 LYR protein [Ostreococcus tauri]
Unigene0003284	3327	470	117	ABH11026.1	134	17	134	60	0.79	0	118	153	8e-41	adenylosuccinate lyase, partial [Polytomella parva]
Unigene0003289	3327	446	129	XP_005645019.1	453	340	445	74	0.84	0	106	161	3e-40	adenylosuccinate lyase [Coccomyxa subellipsoidea C-169]
Unigene0003290	3327	1947	1678	XP_013893834.1	402	103	192	76	0.83	0	90	142	6e-34	adenylosuccinate lyase [Monoraphidium neglectum]
Unigene0003291	3327	1944	1678	XP_011399233.1	987	888	976	76	0.85	0	89	147	2e-33	Mannosyl-oligosaccharide glucosidase [Auxenochlorella protothecoides]
Unigene0003301	3327	1944	1678	XP_003082900.1	500	195	283	70	0.88	0	89	140	1e-32	Adenylosuccinate lyase (ISS) [Ostreococcus tauri]
Unigene0003303	3327	1944	1678	XP_007509797.1	504	210	298	73	0.84	0	89	140	1e-32	adenylosuccinate lyase [Bathycoccus prasinos]
Unigene0003304	3327	470	117	KDD73114.1	272	150	267	53	0.75	0	118	133	4e-32	adenylosuccinate lyase, partial [Helicosporidium sp. ATCC 50920]
Unigene0003307	3327	446	126	AQL07099.1	194	77	182	57	0.79	0.01	107	130	4e-32	L-Aspartase-like family protein [Zea mays]
Unigene0003308	3327	446	84	XP_007009097.1	547	426	542	58	0.76	0.03	121	139	4e-32	PREDICTED: adenylosuccinate lyase [Theobroma cacao]
Unigene0003309	1689	761	1462	XP_013900713.1	292	55	290	57	0.69	0.01	236	245	6e-75	3-oxoacyl-[acyl-carrier-protein] reductase [Monoraphidium neglectum]
Unigene0003316	1689	740	1468	XP_005645912.1	287	38	276	49	0.62	0.03	245	213	9e-63	NAD(P)-binding protein [Coccomyxa subellipsoidea C-169]
Unigene0003317	1689	734	1459	XP_005537025.1	298	37	291	41	0.61	0.07	258	187	2e-52	similar to 3-oxoacyl-(acyl carrier protein) reductase [Cyanidioschyzon merolae strain 10D] [Cyanidioschyzon merolae]
Unigene0003319	1689	878	1462	XP_013897966.1	320	99	311	43	0.55	0.09	214	155	1e-40	3-oxoacyl-[acyl-carrier-protein] reductase [Monoraphidium neglectum]
Unigene0003321	1689	611	1450	XP_016692973.1	322	27	320	32	0.5	0.06	296	132	5e-32	PREDICTED: 3-oxoacyl-[acyl-carrier-protein] reductase 4-like [Gossypium hirsutum]
Unigene0003326	1689	737	1450	XP_009616064.1	321	79	319	36	0.53	0.03	243	131	1e-31	PREDICTED: 3-oxoacyl-[acyl-carrier-protein] reductase 4-like [Nicotiana tomentosiformis]
Unigene0003327	1689	734	1447	XP_004979869.1	261	14	256	37	0.54	0.04	246	129	2e-31	PREDICTED: tropinone reductase homolog At2g29170-like [Setaria italica]
Unigene0003328	1689	626	1450	XP_010044762.1	330	52	328	33	0.5	0.03	280	130	2e-31	PREDICTED: 3-oxoacyl-[acyl-carrier-protein] reductase 4 isoform X2 [Eucalyptus grandis]
Unigene0003332	1689	734	1447	AFD23287.1	268	23	263	35	0.53	0.04	244	128	4e-31	tropinone reductase I, partial [Dendrobium nobile]
Unigene0003334	1689	737	1450	XP_009758936.1	321	79	319	35	0.53	0.03	243	129	6e-31	PREDICTED: 3-oxoacyl-[acyl-carrier-protein] reductase 4-like [Nicotiana sylvestris]
Unigene0003335	1689	611	1450	AGT95890.1	300	15	298	29	0.51	0.03	286	128	9e-31	beta-ketoacyl-ACP reductase, partial [Vernicia fordii]
Unigene0003339	1689	599	1450	XP_020242255.1	316	15	314	34	0.51	0.09	306	128	1e-30	3-oxoacyl-[acyl-carrier-protein] reductase 4-like [Asparagus officinalis]
Unigene0003340	620	357	428	XP_013903258.1	370	26	49	71	0.92	0	24	42.4	1e-06	WD repeat-containing protein 92 [Monoraphidium neglectum]
Unigene0003345	1149	987	67	CEF98421.1	363	76	360	31	0.44	0.16	321	113	5e-26	Phytanoyl-CoA dioxygenase [Ostreococcus tauri]
Unigene0003347	1149	927	67	XP_003079944.1	285	15	282	33	0.44	0.2	309	109	4e-25	Phytanoyl-CoA dioxygenase (ISS) [Ostreococcus tauri]
Unigene0003348	1737	526	254	XP_011401251.1	1134	119	209	65	0.78	0	91	129	1e-28	Histone-lysine N-methyltransferase ATX3 [Auxenochlorella protothecoides]
Unigene0003349	1737	535	260	XP_002947900.1	2171	515	606	47	0.63	0	92	97.1	2e-18	histone H3 Lys 4 methyltransferase [Volvox carteri f. nagariensis]
Unigene0003350	1737	541	260	XP_001703016.1	2983	501	594	46	0.61	0	94	95.5	6e-18	histone methyltransferase [Chlamydomonas reinhardtii]
Unigene0003355	2741	2556	1732	XP_001703016.1	2983	770	1045	56	0.68	0.04	281	303	6e-84	histone methyltransferase [Chlamydomonas reinhardtii]
Unigene0003356	2741	2520	1639	XP_002947900.1	2171	792	1042	46	0.57	0.15	294	269	8e-73	histone H3 Lys 4 methyltransferase [Volvox carteri f. nagariensis]
Unigene0003357	2741	2523	1972	XP_003078017.1	2007	570	756	59	0.72	0.02	187	245	6e-65	trithorax-like (ISS) [Ostreococcus tauri]
Unigene0003358	2741	2523	1945	CEF97019.1	1740	570	765	57	0.7	0.02	196	244	2e-64	Zinc finger, PHD-finger [Ostreococcus tauri]
Unigene0003359	2741	2529	1972	XP_002501352.1	2166	697	886	61	0.73	0.02	190	231	5e-60	set domain protein [Micromonas commoda]
Unigene0003361	2741	2520	1972	XP_003062434.1	491	57	245	59	0.7	0.03	189	216	4e-59	set domain protein [Micromonas pusilla CCMP1545]
Unigene0003363	2741	2553	2203	XP_013891309.1	300	181	297	71	0.83	0	117	185	3e-50	Histone-lysine N-methyltransferase ATX1 [Monoraphidium neglectum]
Unigene0003366	2741	2550	1783	XP_001766115.1	514	33	271	42	0.53	0.1	261	181	1e-46	trithorax-like protein, histone-lysine N-methyltransferase [Physcomitrella patens]
Unigene0003368	2741	2493	1723	KMZ69127.1	1058	596	842	39	0.51	0.14	271	180	4e-44	Histone-lysine N-methyltransferase [Zostera marina]
Unigene0003370	2741	2550	1783	XP_001767466.1	924	424	662	42	0.52	0.13	265	178	9e-44	trithorax-like protein, histone-lysine N-methyltransferase [Physcomitrella patens]
Unigene0003371	2741	2556	1783	XP_001780587.1	902	416	660	42	0.52	0.14	270	177	2e-43	trithorax-like protein, histone-lysine N-methyltransferase [Physcomitrella patens]
Unigene0003372	2741	2520	1783	XP_018815783.1	781	300	535	41	0.51	0.15	260	175	5e-43	PREDICTED: histone-lysine N-methyltransferase ATX2-like isoform X3 [Juglans regia]
Unigene0003373	2741	2664	1783	XP_011006101.1	1097	565	851	38	0.49	0.13	311	177	5e-43	PREDICTED: histone-lysine N-methyltransferase ATX2-like isoform X1 [Populus euphratica]
Unigene0003374	2741	2664	1783	XP_011006102.1	1092	560	846	38	0.49	0.13	311	177	5e-43	PREDICTED: histone-lysine N-methyltransferase ATX2-like isoform X2 [Populus euphratica]
Unigene0003375	1673	367	690	GAQ86947.1	490	103	210	58	0.68	0.04	110	115	4e-25	Protein kinase-like superfamily protein [Klebsormidium flaccidum]
Unigene0003377	1673	319	690	GAQ86945.1	417	16	142	49	0.64	0.05	129	112	2e-24	Protein kinase-like superfamily protein [Klebsormidium flaccidum]
Unigene0003378	1673	262	732	GAQ89324.1	462	50	211	41	0.55	0.05	164	109	3e-23	Protein kinase-like superfamily protein [Klebsormidium flaccidum]
Unigene0003380	1673	367	690	GAQ86944.1	395	21	128	49	0.65	0.04	110	98.2	9e-20	Protein kinase-like superfamily protein [Klebsormidium flaccidum]
Unigene0003383	1673	373	690	GAQ87247.1	382	9	114	48	0.64	0.04	108	96.3	4e-19	Protein kinase-like superfamily protein [Klebsormidium flaccidum]
Unigene0003385	257	120	1	XP_003057265.1	4425	747	786	53	0.73	0	40	49.3	5e-06	cytoplasmic dynein heavy chain 1b [Micromonas pusilla CCMP1545]
Unigene0003387	257	120	1	XP_002508224.1	4261	595	634	53	0.73	0	40	48.9	5e-06	cytoplasmic dynein heavy chain 1b [Micromonas commoda]
Unigene0003388	2490	2203	1475	XP_003056677.1	639	80	310	37	0.53	0.1	249	175	6e-44	expressed protein [Micromonas pusilla CCMP1545]
Unigene0003390	2490	2035	1451	KDD72886.1	275	10	205	40	0.6	0.05	200	142	2e-35	cupin superfamily protein, partial [Helicosporidium sp. ATCC 50920]
Unigene0003391	2490	2110	1592	XP_005651105.1	414	36	207	43	0.58	0.03	175	143	2e-34	cupin 4 [Coccomyxa subellipsoidea C-169]
Unigene0003393	2490	2053	1283	CEF98463.1	499	46	321	32	0.47	0.09	279	126	3e-28	Lysine-specific demethylase NO66/MYC-induced nuclear antigen [Ostreococcus tauri]
Unigene0003402	2490	2035	1535	XP_011397610.1	550	68	239	39	0.55	0.04	173	124	2e-27	Bifunctional lysine-specific demethylase and histidyl-hydroxylase NO66 [Auxenochlorella protothecoides]
Unigene0003403	2490	2086	1562	KOO22785.1	415	118	277	38	0.55	0.09	175	109	5e-23	lysine-specific demethylase no66-like protein [Chrysochromulina sp. CCMP291]
Unigene0003404	2602	2450	1896	XP_005647663.1	396	1	183	55	0.69	0.01	185	207	5e-57	PLP-dependent transferase [Coccomyxa subellipsoidea C-169]
Unigene0003406	2602	2423	1896	XP_011400657.1	397	4	179	60	0.76	0	176	206	1e-56	Methionine aminotransferase [Auxenochlorella protothecoides]
Unigene0003407	2602	2477	1896	GAQ83090.1	435	23	214	46	0.63	0.01	194	164	3e-41	Pyridoxal phosphate-dependent transferase [Klebsormidium flaccidum]
Unigene0003408	2602	2354	1896	KDD73103.1	375	1	154	52	0.65	0.01	154	156	2e-39	class I/II aminotransferase, partial [Helicosporidium sp. ATCC 50920]
Unigene0003409	2602	2390	1896	XP_009784157.1	456	83	245	47	0.63	0.01	165	154	1e-37	PREDICTED: kynurenine--oxoglutarate transaminase [Nicotiana sylvestris]
Unigene0003410	2602	2390	1896	XP_006351874.1	456	83	245	46	0.64	0.01	165	152	3e-37	PREDICTED: probable N-succinyldiaminopimelate aminotransferase DapC [Solanum tuberosum]
Unigene0003414	2602	2390	1896	JAU28996.1	449	75	237	48	0.63	0.01	165	152	3e-37	Methionine aminotransferase [Noccaea caerulescens]
Unigene0003419	2602	2390	1896	JAU19210.1	449	75	237	48	0.63	0.01	165	152	4e-37	Methionine aminotransferase [Noccaea caerulescens]
Unigene0003420	2602	2390	1896	JAT51264.1	492	119	281	47	0.63	0.01	165	153	4e-37	Methionine aminotransferase, partial [Anthurium amnicola]
Unigene0003422	702	423	196	XP_010670463.1	130	55	129	42	0.68	0.01	76	70.1	5e-13	PREDICTED: 39S ribosomal protein L54, mitochondrial [Beta vulgaris subsp. vulgaris] [Beta vulgaris]
Unigene0003424	702	408	196	XP_003578734.1	129	59	128	48	0.65	0.01	71	67.8	3e-12	PREDICTED: 54S ribosomal protein L37, mitochondrial-like [Brachypodium distachyon]
Unigene0003425	702	408	196	XP_015619781.1	130	60	129	48	0.65	0.01	71	66.2	1e-11	PREDICTED: 54S ribosomal protein L37, mitochondrial [Oryza sativa Japonica Group]
Unigene0003426	702	423	196	XP_016182106.1	130	55	129	39	0.63	0.01	76	66.2	1e-11	PREDICTED: 54S ribosomal protein L37, mitochondrial [Arachis ipaensis]
Unigene0003431	702	408	196	XP_020196281.1	129	59	128	45	0.63	0.01	71	66.2	1e-11	54S ribosomal protein L37, mitochondrial-like [Aegilops tauschii subsp. tauschii] [Aegilops tauschii]
Unigene0003434	702	447	196	XP_014507403.1	131	48	130	38	0.58	0.01	84	65.9	2e-11	PREDICTED: 54S ribosomal protein L37, mitochondrial [Vigna radiata var. radiata] [Vigna radiata]
Unigene0003445	702	423	196	XP_010931910.1	133	58	132	41	0.59	0.01	76	65.9	2e-11	PREDICTED: 54S ribosomal protein L37, mitochondrial [Elaeis guineensis]
Unigene0003453	702	423	196	XP_010271329.1	132	57	131	41	0.59	0.01	76	65.5	2e-11	PREDICTED: 54S ribosomal protein L37, mitochondrial-like [Nelumbo nucifera]
Unigene0003455	702	423	196	XP_006469981.1	132	57	131	43	0.61	0.01	76	65.5	3e-11	PREDICTED: 54S ribosomal protein L37, mitochondrial [Citrus sinensis]
Unigene0003463	827	202	552	XP_005848793.1	184	65	183	61	0.72	0.02	119	140	4e-39	expressed protein [Chlorella variabilis]
Unigene0003464	827	109	552	CEG01774.1	159	1	153	44	0.61	0.03	153	129	3e-35	PDZ domain [Ostreococcus tauri]
Unigene0003467	2233	1776	1015	XP_011397606.1	301	43	296	50	0.62	0.02	256	214	1e-61	Surfeit locus protein 1 [Auxenochlorella protothecoides]
Unigene0003474	2233	1878	1000	XP_017611097.1	347	28	347	32	0.46	0.23	346	176	1e-46	PREDICTED: surfeit locus protein 1 [Gossypium arboreum]
Unigene0003475	2233	1878	1000	XP_016670923.1	347	28	347	32	0.47	0.23	346	174	2e-46	PREDICTED: LOW QUALITY PROTEIN: surfeit locus protein 1 [Gossypium hirsutum]
Unigene0003482	2233	1878	1000	XP_012486386.1	347	28	347	31	0.46	0.23	346	173	8e-46	PREDICTED: surfeit locus protein 1 [Gossypium raimondii]
Unigene0003486	2233	1755	1021	KDD72404.1	302	41	299	40	0.55	0.11	267	171	1e-45	SURF1 family protein [Helicosporidium sp. ATCC 50920]
Unigene0003487	2233	2001	1000	XP_009145960.1	349	3	349	31	0.44	0.21	381	165	5e-43	PREDICTED: surfeit locus protein 1 isoform X2 [Brassica rapa]
Unigene0003491	2233	1857	1000	XP_007036882.2	337	26	337	32	0.48	0.23	338	164	1e-42	PREDICTED: surfeit locus protein 1 isoform X1 [Theobroma cacao]
Unigene0003492	2233	1965	1000	XP_013749497.1	351	14	351	32	0.46	0.21	369	164	1e-42	PREDICTED: surfeit locus protein 1-like isoform X1 [Brassica napus]
Unigene0003493	2233	1965	1000	XP_013583674.1	355	14	351	32	0.46	0.21	369	164	1e-42	PREDICTED: surfeit locus protein 1 isoform X1 [Brassica oleracea var. oleracea] [Brassica oleracea]
Unigene0003494	2233	1857	1000	EOY21379.1	337	26	337	32	0.48	0.23	338	163	2e-42	Surfeit locus 1 cytochrome c oxidase biogenesis protein isoform 1 [Theobroma cacao]
Unigene0003495	2233	2001	1000	XP_009145959.1	351	3	351	32	0.45	0.21	381	164	2e-42	PREDICTED: surfeit locus protein 1 isoform X1 [Brassica rapa]
Unigene0003496	2233	1803	1000	XP_010032970.1	361	72	361	34	0.47	0.23	316	163	4e-42	PREDICTED: surfeit locus protein 1 [Eucalyptus grandis]
Unigene0003499	2233	1839	1000	XP_020257947.1	354	56	354	33	0.46	0.22	325	162	6e-42	surfeit locus protein 1-like [Asparagus officinalis]
Unigene0003501	2233	1797	1006	BAS82817.1	296	2	294	32	0.48	0.24	316	160	8e-42	Os03g0200700, partial [Oryza sativa Japonica Group]
Unigene0003503	3517	1264	1593	XP_005850204.1	566	405	493	0.43	0.55	0.22	112	60.8	6e-07	hypothetical protein CHLNCDRAFT_142426 [Chlorella variabilis]
Unigene0003504	4247	3104	2616	XP_005646503.1	656	360	525	46	0.58	0.17	180	129	2e-28	Rft-1-domain-containing protein [Coccomyxa subellipsoidea C-169]
Unigene0003505	4247	3104	2616	XP_008453905.1	447	195	344	39	0.58	0.14	168	119	1e-25	PREDICTED: protein RFT1 homolog isoform X3 [Cucumis melo]
Unigene0003506	4247	3104	2616	XP_016901453.1	474	222	371	41	0.6	0.09	164	119	2e-25	PREDICTED: protein RFT1 homolog isoform X2 [Cucumis melo]
Unigene0003508	4247	3104	2616	XP_012843090.1	294	41	190	40	0.58	0.09	164	114	2e-25	PREDICTED: protein RFT1 homolog isoform X1 [Erythranthe guttata]
Unigene0003509	4247	3104	2616	XP_008453904.1	528	276	425	41	0.6	0.09	164	119	3e-25	PREDICTED: protein RFT1 homolog isoform X1 [Cucumis melo]
Unigene0003511	4247	3104	2616	XP_004146915.1	528	276	425	39	0.58	0.14	168	119	3e-25	PREDICTED: protein RFT1 homolog [Cucumis sativus]
Unigene0003512	4247	3104	2616	XP_015877782.1	503	250	399	40	0.59	0.09	164	117	5e-25	PREDICTED: protein RFT1 homolog [Ziziphus jujuba]
Unigene0003513	4247	3104	2604	XP_016480365.1	308	55	208	38	0.6	0.09	168	113	7e-25	PREDICTED: protein RFT1 homolog [Nicotiana tabacum]
Unigene0003518	4247	3104	2616	GAQ80068.1	555	273	429	43	0.59	0.05	164	117	8e-25	oligosaccharidyl-lipid flippase family [Klebsormidium flaccidum]
Unigene0003519	4247	3104	2589	XP_010662274.1	438	266	428	39	0.58	0.12	178	115	9e-25	PREDICTED: protein RFT1 homolog isoform X3 [Vitis vinifera]
Unigene0003525	4247	3104	2616	XP_016466062.1	308	55	204	38	0.6	0.09	164	112	2e-24	PREDICTED: protein RFT1 homolog [Nicotiana tabacum]
Unigene0003526	4247	3104	2616	XP_016721237.1	425	172	321	41	0.58	0.09	164	114	2e-24	PREDICTED: protein RFT1 homolog isoform X3 [Gossypium hirsutum]
Unigene0003527	4247	3104	2616	XP_010662273.1	522	266	418	39	0.58	0.12	168	115	3e-24	PREDICTED: protein RFT1 homolog isoform X1 [Vitis vinifera]
Unigene0003528	1051	4	441	XP_011402266.1	1669	404	550	38	0.61	0.01	147	108	3e-23	Lysine-specific demethylase 5B [Auxenochlorella protothecoides]
Unigene0003532	2468	1079	1987	XP_011396479.1	689	366	657	43	0.55	0.11	315	199	5e-52	Beta-galactosidase 17 [Auxenochlorella protothecoides]
Unigene0003534	2468	1100	2032	KDD75891.1	761	365	739	34	0.47	0.19	378	160	1e-38	glycosyl hydrolase [Helicosporidium sp. ATCC 50920]
Unigene0003536	2468	1085	1981	XP_010231095.1	673	352	661	33	0.5	0.11	322	157	2e-37	PREDICTED: beta-galactosidase 8 isoform X2 [Brachypodium distachyon]
Unigene0003542	2468	1085	1981	XP_003568002.1	674	352	662	33	0.5	0.11	323	156	2e-37	PREDICTED: beta-galactosidase 8 isoform X1 [Brachypodium distachyon]
Unigene0003543	2468	1085	1981	XP_010231096.1	670	352	658	33	0.5	0.11	321	155	5e-37	PREDICTED: beta-galactosidase 8 isoform X3 [Brachypodium distachyon]
Unigene0003544	2468	1100	1987	XP_011463314.1	721	409	705	31	0.51	0.08	309	150	3e-35	PREDICTED: beta-galactosidase 17 [Fragaria vesca subsp. vesca] [Fragaria vesca]
Unigene0003545	2468	1100	1993	GAV90568.1	710	401	699	33	0.5	0.12	317	147	2e-34	Glyco_hydro_35 domain-containing protein [Cephalotus follicularis]
Unigene0003547	2468	1100	1963	XP_017253171.1	675	365	651	31	0.49	0.11	305	145	7e-34	PREDICTED: beta-galactosidase 17 [Daucus carota subsp. sativus] [Daucus carota]
Unigene0003549	2468	1100	1954	XP_015579825.1	678	368	651	33	0.48	0.08	297	145	1e-33	PREDICTED: beta-galactosidase 17 [Ricinus communis]
Unigene0003551	2468	1100	2071	XP_016688449.1	738	407	726	29	0.48	0.11	341	145	1e-33	PREDICTED: beta-galactosidase 17-like [Gossypium hirsutum]
Unigene0003552	2468	1100	2071	XP_012442744.1	738	407	726	29	0.48	0.11	341	144	2e-33	PREDICTED: beta-galactosidase 17 [Gossypium raimondii]
Unigene0003553	1307	55	378	XP_005652329.1	167	1	112	65	0.73	0.04	112	120	5e-30	CSD-domain-containing protein [Coccomyxa subellipsoidea C-169]
Unigene0003556	1307	64	297	XP_017232443.1	220	5	82	71	0.83	0	78	119	5e-29	PREDICTED: cold shock protein 2-like isoform X3 [Daucus carota subsp. sativus] [Daucus carota]
Unigene0003557	1307	64	297	XP_017232426.1	198	5	82	71	0.83	0	78	118	7e-29	PREDICTED: cold shock protein 2-like isoform X1 [Daucus carota subsp. sativus] [Daucus carota]
Unigene0003558	1307	55	303	XP_010268656.1	195	1	84	67	0.83	0.01	84	115	6e-28	PREDICTED: glycine-rich protein 2-like [Nelumbo nucifera]
Unigene0003559	1307	55	297	XP_011624353.1	237	1	81	67	0.8	0	81	115	1e-27	PREDICTED: cold shock protein 2 [Amborella trichopoda]
Unigene0003560	1307	70	297	XP_019414051.1	172	5	80	70	0.8	0	76	113	2e-27	PREDICTED: glycine-rich protein 2-like isoform X4 [Lupinus angustifolius]
Unigene0003563	1307	70	291	XP_020215037.1	185	4	77	69	0.81	0	74	113	4e-27	cold shock protein 2 [Cajanus cajan]
Unigene0003564	1307	70	303	XP_017972093.1	193	5	82	68	0.81	0	78	112	6e-27	PREDICTED: glycine-rich protein 2 [Theobroma cacao]
Unigene0003566	1307	70	294	XP_014493304.1	200	4	78	69	0.8	0	75	112	7e-27	PREDICTED: cold shock protein 2 [Vigna radiata var. radiata] [Vigna radiata]
Unigene0003567	1307	70	291	XP_019450969.1	195	5	78	69	0.8	0	74	112	1e-26	PREDICTED: glycine-rich protein 2-like isoform X1 [Lupinus angustifolius]
Unigene0003570	1307	70	291	XP_019414050.1	172	5	78	70	0.8	0	74	110	2e-26	PREDICTED: cold shock protein 2-like isoform X3 [Lupinus angustifolius]
Unigene0003572	1307	70	291	XP_017432241.1	200	4	77	69	0.8	0	74	111	2e-26	PREDICTED: cold shock protein 2 [Vigna angularis]
Unigene0003573	2212	1081	665	XP_020164128.1	600	56	189	38	0.48	0.06	141	70.9	3e-10	acyl-CoA-binding domain-containing protein 4-like [Aegilops tauschii subsp. tauschii] [Aegilops tauschii]
Unigene0003575	2212	1081	725	XP_010259261.1	657	62	180	36	0.46	0.1	125	70.5	3e-10	PREDICTED: acyl-CoA-binding domain-containing protein 4-like isoform X2 [Nelumbo nucifera]
Unigene0003576	2212	1081	725	XP_010259260.1	658	62	180	36	0.46	0.1	125	70.5	3e-10	PREDICTED: acyl-CoA-binding domain-containing protein 4-like isoform X1 [Nelumbo nucifera]
Unigene0003579	2212	1081	677	XP_012088900.1	628	62	190	33	0.46	0.13	141	70.5	3e-10	PREDICTED: rho GTPase-activating protein gacHH-like isoform X1 [Jatropha curcas]
Unigene0003588	2212	1081	677	XP_012088901.1	540	62	190	33	0.46	0.13	141	70.1	4e-10	PREDICTED: rab9 effector protein with kelch motifs-like isoform X2 [Jatropha curcas]
Unigene0003597	2212	1072	725	XP_016650035.1	655	65	180	36	0.5	0.1	122	70.1	5e-10	PREDICTED: rho GTPase-activating protein gacHH-like isoform X1 [Prunus mume]
Unigene0003603	1557	1403	555	XP_013680977.1	298	2	297	43	0.61	0.06	298	217	2e-64	PREDICTED: DNA repair protein XRCC3 homolog [Brassica napus]
Unigene0003604	1557	1409	555	EOY31825.1	299	2	294	41	0.61	0.07	299	212	1e-62	X-ray repair cross complementing 3 (XRCC3) isoform 1 [Theobroma cacao]
Unigene0003610	1557	1370	555	XP_007014210.2	299	13	294	41	0.62	0.06	286	211	4e-62	PREDICTED: DNA repair protein XRCC3 homolog [Theobroma cacao]
Unigene0003611	1557	1403	555	XP_013627292.1	300	2	299	41	0.6	0.06	300	210	1e-61	PREDICTED: DNA repair protein XRCC3 homolog [Brassica oleracea var. oleracea] [Brassica oleracea]
Unigene0003612	1557	1370	555	XP_019092528.1	294	15	292	41	0.6	0.04	280	207	1e-60	PREDICTED: DNA repair protein XRCC3 homolog [Camelina sativa]
Unigene0003613	1557	1370	555	XP_010443428.1	299	15	297	40	0.61	0.05	285	207	1e-60	PREDICTED: DNA repair protein XRCC3 homolog [Camelina sativa]
Unigene0003614	1557	1403	555	XP_013740319.1	300	2	299	40	0.59	0.06	300	207	2e-60	PREDICTED: DNA repair protein XRCC3 homolog [Brassica napus]
Unigene0003616	1557	1403	555	XP_009132127.1	300	2	299	40	0.59	0.06	300	204	2e-59	PREDICTED: DNA repair protein XRCC3 homolog [Brassica rapa]
Unigene0003617	1557	1403	555	XP_018472612.1	297	2	296	41	0.58	0.05	297	204	2e-59	PREDICTED: DNA repair protein XRCC3 homolog [Raphanus sativus]
Unigene0003618	1557	1370	555	XP_010483255.1	299	15	297	40	0.6	0.05	285	204	3e-59	PREDICTED: DNA repair protein XRCC3 homolog isoform X2 [Camelina sativa]
Unigene0003621	1557	1370	555	XP_012440503.1	295	13	293	40	0.6	0.06	285	203	4e-59	PREDICTED: DNA repair protein XRCC3 homolog [Gossypium raimondii]
Unigene0003622	1557	1370	555	XP_016684822.1	295	13	293	40	0.6	0.06	285	202	9e-59	PREDICTED: DNA repair protein XRCC3 homolog [Gossypium hirsutum]
Unigene0003623	1557	1370	555	XP_017642929.1	295	13	293	40	0.6	0.06	285	201	2e-58	PREDICTED: DNA repair protein XRCC3 homolog [Gossypium arboreum]
Unigene0003624	1557	1370	555	XP_016731946.1	295	13	293	40	0.6	0.06	285	201	2e-58	PREDICTED: DNA repair protein XRCC3 homolog [Gossypium hirsutum]
Unigene0003625	1557	1406	555	XP_018820830.1	302	3	290	39	0.57	0.05	293	197	9e-57	PREDICTED: DNA repair protein XRCC3 homolog [Juglans regia]
Unigene0003627	1557	1442	555	XP_011043968.1	308	1	306	38	0.58	0.08	313	197	1e-56	PREDICTED: DNA repair protein XRCC3 homolog [Populus euphratica]
Unigene0003628	1557	1406	555	XP_012074059.1	296	3	294	41	0.56	0.07	298	197	1e-56	PREDICTED: DNA repair protein XRCC3 homolog [Jatropha curcas]
Unigene0003632	1465	326	1000	XP_005649703.1	234	1	225	74	0.84	0	225	347	2e-116	uridylate kinase [Coccomyxa subellipsoidea C-169]
Unigene0003633	1465	311	1024	XP_013898748.1	266	22	259	67	0.83	0.01	239	338	3e-112	uridylate kinase [Monoraphidium neglectum]
Unigene0003634	1465	311	1006	CEG00385.1	341	99	330	69	0.83	0.01	233	326	1e-106	Uridylate kinase [Ostreococcus tauri]
Unigene0003635	1465	320	1045	XP_011402264.1	249	7	247	70	0.83	0	242	314	3e-103	Uridylate kinase [Auxenochlorella protothecoides]
Unigene0003638	2142	156	2111	XP_011396534.1	662	6	657	41	0.56	0.09	682	415	1e-133	U3 small nucleolar RNA-associated protein 6 [Auxenochlorella protothecoides]
Unigene0003641	2142	159	2099	GAQ85721.1	645	7	638	37	0.52	0.12	682	360	8e-113	U3 small nucleolar RNA-associated protein 6 [Klebsormidium flaccidum]
Unigene0003642	2142	150	2102	XP_011039209.1	643	4	638	32	0.49	0.1	678	313	5e-95	PREDICTED: U3 small nucleolar RNA-associated protein 6 homolog [Populus euphratica]
Unigene0003644	2142	150	2099	XP_010438495.1	654	4	649	30	0.49	0.11	687	310	1e-93	PREDICTED: U3 small nucleolar RNA-associated protein 6 homolog [Camelina sativa]
Unigene0003647	2142	150	2099	XP_010448016.1	655	4	650	30	0.5	0.11	688	302	1e-90	PREDICTED: U3 small nucleolar RNA-associated protein 6 homolog [Camelina sativa]
Unigene0003652	2142	150	2084	XP_015873573.1	646	4	637	31	0.5	0.12	680	301	2e-90	PREDICTED: U3 small nucleolar RNA-associated protein 6 homolog [Ziziphus jujuba]
Unigene0003655	2142	150	2102	XP_019464069.1	653	4	649	32	0.49	0.12	691	301	3e-90	PREDICTED: U3 small nucleolar RNA-associated protein 6 homolog [Lupinus angustifolius]
Unigene0003656	2142	150	2099	XP_010433250.1	652	4	647	30	0.48	0.12	689	300	8e-90	PREDICTED: U3 small nucleolar RNA-associated protein 6 homolog [Camelina sativa]
Unigene0003658	2142	150	2099	XP_003529637.1	655	4	650	31	0.49	0.13	693	299	1e-89	PREDICTED: U3 small nucleolar RNA-associated protein 6 homolog [Glycine max]
Unigene0003660	2460	1095	964	JAT73067.1	111	36	80	0.49	0.71	0.02	45	51.2	2e-08	hypothetical protein g.10496 [Auxenochlorella protothecoides]
Unigene0003662	1458	996	718	XP_005848276.1	1804	656	769	0.31	0.51	0.18	114	56.6	6e-06	hypothetical protein CHLNCDRAFT_144888 [Chlorella variabilis]
Unigene0003664	1222	619	26	XP_010252330.1	773	174	371	48	0.68	0	198	196	1e-53	PREDICTED: general transcription factor 3C polypeptide 3 isoform X3 [Nelumbo nucifera]
Unigene0003667	1222	1033	5	XP_011100078.1	949	62	375	38	0.53	0.14	353	195	8e-53	PREDICTED: general transcription factor 3C polypeptide 3 isoform X1 [Sesamum indicum]
Unigene0003668	1222	619	26	XP_010252329.1	953	174	371	48	0.68	0	198	195	1e-52	PREDICTED: general transcription factor 3C polypeptide 3 isoform X2 [Nelumbo nucifera]
Unigene0003669	1222	619	26	XP_010252328.1	954	174	371	48	0.68	0	198	195	1e-52	PREDICTED: general transcription factor 3C polypeptide 3 isoform X1 [Nelumbo nucifera]
Unigene0003680	1222	619	5	XP_019072906.1	720	128	332	48	0.66	0	205	188	7e-51	PREDICTED: general transcription factor 3C polypeptide 3 isoform X2 [Vitis vinifera]
Unigene0003681	1222	760	5	XP_011100099.1	814	1	240	43	0.61	0.05	252	187	4e-50	PREDICTED: general transcription factor 3C polypeptide 3 isoform X2 [Sesamum indicum]
Unigene0003683	1222	988	5	XP_010645085.1	907	37	332	39	0.55	0.1	328	187	7e-50	PREDICTED: general transcription factor 3C polypeptide 3 isoform X1 [Vitis vinifera]
Unigene0003686	1222	1039	26	XP_012832828.1	948	56	367	36	0.52	0.13	348	185	4e-49	PREDICTED: general transcription factor 3C polypeptide 3 [Erythranthe guttata]
Unigene0003687	1222	1006	5	XP_016582087.1	776	67	375	38	0.55	0.08	335	179	2e-47	PREDICTED: general transcription factor 3C polypeptide 3 isoform X3 [Capsicum annuum]
Unigene0003688	1222	1006	5	XP_016582080.1	797	67	375	38	0.55	0.08	335	179	2e-47	PREDICTED: general transcription factor 3C polypeptide 3 isoform X2 [Capsicum annuum]
Unigene0003691	3594	1308	871	GAQ86454.1	1296	912	1055	0.32	0.49	0.09	152	72	4e-10	hypothetical protein KFL_002900050 [Klebsormidium flaccidum]
Unigene0003693	4403	545	2893	GAQ79455.1	864	6	777	37	0.5	0.1	817	402	1e-119	Ornithine decarboxylase-like protein [Klebsormidium flaccidum]
Unigene0003695	4403	542	1963	XP_011397346.1	806	8	544	44	0.56	0.13	541	376	6e-111	S-adenosylmethionine decarboxylase proenzyme [Auxenochlorella protothecoides]
Unigene0003697	4403	521	1663	XP_001693327.1	390	3	376	46	0.6	0.05	388	305	2e-90	S-adenosylmethionine decarboxylase [Chlamydomonas reinhardtii]
Unigene0003702	4403	500	1540	XP_003082560.1	415	3	352	47	0.61	0.05	357	295	2e-86	S-adenosylmethionine decarboxylase (ISS) [Ostreococcus tauri]
Unigene0003703	4403	524	1363	XP_005642931.1	305	3	281	56	0.67	0.01	281	288	2e-85	S-adenosylmethionine decarboxylase [Coccomyxa subellipsoidea C-169]
Unigene0003704	4403	521	1414	KDD75116.1	372	1	333	48	0.61	0.12	335	282	1e-82	adenosylmethionine decarboxylase, partial [Helicosporidium sp. ATCC 50920]
Unigene0003705	4403	551	1615	XP_019053457.1	360	10	346	45	0.61	0.08	361	278	3e-81	PREDICTED: S-adenosylmethionine decarboxylase proenzyme [Nelumbo nucifera]
Unigene0003706	4403	539	1615	XP_017701992.1	400	52	389	42	0.6	0.1	367	276	5e-80	PREDICTED: S-adenosylmethionine decarboxylase proenzyme-like isoform X2 [Phoenix dactylifera]
Unigene0003708	4403	551	1642	XP_020151001.1	388	8	360	44	0.6	0.07	372	273	3e-79	S-adenosylmethionine decarboxylase proenzyme-like [Aegilops tauschii subsp. tauschii] [Aegilops tauschii]
Unigene0003709	4403	551	1609	ABY81906.1	348	10	347	44	0.59	0.07	358	272	3e-79	S-adenosylmethionine decarboxylase, partial [Vigna radiata]
Unigene0003710	4403	551	1615	CAB64600.1	395	17	359	44	0.61	0.08	363	271	1e-78	S-adenosylmethionine decarboxylase 2 [Oryza sativa Japonica Group]
Unigene0003713	7468	572	1999	XP_005650927.1	478	1	478	63	0.77	0.01	479	606	0	ABC1-domain-containing protein, partial [Coccomyxa subellipsoidea C-169]
Unigene0003715	7468	428	2335	XP_010261106.1	717	83	713	45	0.63	0.07	656	565	3e-176	PREDICTED: uncharacterized aarF domain-containing protein kinase At1g71810, chloroplastic isoform X1 [Nelumbo nucifera]
Unigene0003717	7468	458	2335	XP_009395918.1	715	88	711	47	0.64	0.07	648	563	2e-175	PREDICTED: uncharacterized aarF domain-containing protein kinase At1g71810, chloroplastic [Musa acuminata subsp. malaccensis] [Musa acuminata]
Unigene0003718	7468	467	2335	XP_010939558.1	718	93	714	48	0.64	0.07	645	561	7e-175	PREDICTED: uncharacterized aarF domain-containing protein kinase At1g71810, chloroplastic isoform X2 [Elaeis guineensis]
Unigene0003719	7468	428	2098	XP_020243306.1	729	89	627	50	0.67	0.05	561	561	8e-175	uncharacterized aarF domain-containing protein kinase At1g71810, chloroplastic [Asparagus officinalis]
Unigene0003720	7468	428	2335	XP_010261107.1	677	83	673	46	0.62	0.09	641	559	1e-174	PREDICTED: uncharacterized aarF domain-containing protein kinase At1g71810, chloroplastic isoform X2 [Nelumbo nucifera]
Unigene0003725	7468	425	2335	XP_017648695.1	698	60	694	45	0.62	0.07	659	560	2e-174	PREDICTED: uncharacterized aarF domain-containing protein kinase At1g71810, chloroplastic isoform X1 [Gossypium arboreum]
Unigene0003729	7468	428	2353	GAQ79144.1	902	216	882	47	0.62	0.07	679	566	5e-174	UbiB domain containing kinase [Klebsormidium flaccidum]
Unigene0003730	7468	431	2335	XP_017981465.1	703	65	699	45	0.63	0.08	662	558	5e-174	PREDICTED: uncharacterized aarF domain-containing protein kinase At1g71810, chloroplastic isoform X1 [Theobroma cacao]
Unigene0003731	7468	431	2143	XP_017648697.1	649	62	612	49	0.65	0.05	575	556	6e-174	PREDICTED: uncharacterized aarF domain-containing protein kinase At1g71810, chloroplastic isoform X3 [Gossypium arboreum]
Unigene0003733	7468	428	2335	XP_010320127.1	705	72	701	46	0.63	0.06	654	558	6e-174	PREDICTED: uncharacterized aarF domain-containing protein kinase At1g71810, chloroplastic isoform X2 [Solanum lycopersicum]
Unigene0003734	7468	425	2335	XP_016755004.1	698	60	694	45	0.62	0.07	659	558	6e-174	PREDICTED: uncharacterized aarF domain-containing protein kinase At1g71810, chloroplastic-like isoform X1 [Gossypium hirsutum]
Unigene0003736	7468	467	2335	XP_020080986.1	729	105	725	47	0.63	0.05	638	559	7e-174	uncharacterized aarF domain-containing protein kinase At1g71810, chloroplastic [Ananas comosus]
Unigene0003737	7468	242	2017	XP_012089889.1	703	14	588	48	0.64	0.07	605	557	9e-174	PREDICTED: uncharacterized aarF domain-containing protein kinase At1g71810, chloroplastic [Jatropha curcas]
Unigene0003738	1316	886	296	GAQ80122.1	321	116	311	50	0.71	0.01	197	209	4e-62	ELMO/CED-12 domain-containing protein [Klebsormidium flaccidum]
Unigene0003739	1316	910	275	XP_002946533.1	304	78	290	48	0.65	0.04	217	201	7e-59	engulfment and motility protein [Volvox carteri f. nagariensis]
Unigene0003740	1316	928	302	XP_010525005.1	323	102	304	45	0.66	0.03	209	192	1e-55	PREDICTED: ELMO domain-containing protein B-like [Tarenaya hassleriana]
Unigene0003741	1316	892	242	XP_009373207.1	247	36	243	46	0.65	0.04	217	190	2e-55	PREDICTED: ELMO domain-containing protein A isoform X2 [Pyrus x bretschneideri]
Unigene0003742	1316	1006	305	XP_018854696.1	254	6	235	45	0.61	0.02	234	190	2e-55	PREDICTED: ELMO domain-containing protein A-like isoform X3 [Juglans regia]
Unigene0003743	1316	892	242	XP_008375781.1	247	36	243	46	0.65	0.04	217	189	3e-55	PREDICTED: ELMO domain-containing protein A isoform X2 [Malus domestica]
Unigene0003751	1316	892	242	XP_009373205.1	271	60	267	46	0.65	0.04	217	189	4e-55	PREDICTED: ELMO domain-containing protein A isoform X1 [Pyrus x bretschneideri]
Unigene0003752	1316	886	242	XP_008232538.1	247	38	243	46	0.66	0.04	215	189	4e-55	PREDICTED: ELMO domain-containing protein A isoform X3 [Prunus mume]
Unigene0003754	1316	892	305	XP_019459126.1	247	36	228	46	0.68	0.02	196	189	5e-55	PREDICTED: ELMO domain-containing protein A-like isoform X3 [Lupinus angustifolius]
Unigene0003755	1316	886	314	XP_010692034.1	265	56	243	48	0.69	0.02	191	189	7e-55	PREDICTED: ELMO domain-containing protein C [Beta vulgaris subsp. vulgaris] [Beta vulgaris]
Unigene0003758	1316	892	242	XP_008375779.1	271	60	267	46	0.65	0.04	217	189	8e-55	PREDICTED: ELMO domain-containing protein A isoform X1 [Malus domestica]
Unigene0003760	1316	892	305	XP_019459124.1	261	50	242	46	0.68	0.02	196	188	8e-55	PREDICTED: ELMO domain-containing protein A-like isoform X1 [Lupinus angustifolius]
Unigene0003762	1316	886	242	XP_008232536.1	269	60	265	46	0.66	0.04	215	189	8e-55	PREDICTED: ELMO domain-containing protein A isoform X1 [Prunus mume]
Unigene0003763	1316	874	272	XP_017227339.1	246	41	245	47	0.64	0.05	208	188	9e-55	PREDICTED: ELMO domain-containing protein A-like isoform X2 [Daucus carota subsp. sativus] [Daucus carota]
Unigene0003764	1316	892	305	XP_015383922.1	256	45	237	48	0.67	0.02	196	188	1e-54	PREDICTED: ELMO domain-containing protein C isoform X2 [Citrus sinensis]
Unigene0003765	292	7	225	GAQ83791.1	1257	690	763	55	0.7	0.01	74	67.4	2e-12	Cullin-associated and neddylation-dissociated (CAND1) homolog [Klebsormidium flaccidum]
Unigene0003767	292	13	267	XP_006470834.1	1218	688	772	45	0.61	0.07	88	63.2	8e-11	PREDICTED: cullin-associated NEDD8-dissociated protein 1 [Citrus sinensis]
Unigene0003771	292	13	267	XP_015878699.1	1218	688	772	45	0.6	0.07	88	61.6	3e-10	PREDICTED: cullin-associated NEDD8-dissociated protein 1 [Ziziphus jujuba]
Unigene0003772	292	13	267	KHN03578.1	1191	661	745	48	0.6	0.07	88	61.2	3e-10	Cullin-associated NEDD8-dissociated protein 1 [Glycine soja]
Unigene0003773	292	13	267	XP_006584133.1	1217	687	771	48	0.6	0.07	88	61.2	4e-10	PREDICTED: cullin-associated NEDD8-dissociated protein 1-like [Glycine max]
Unigene0003774	292	13	267	XP_003550095.1	1218	688	772	48	0.6	0.07	88	61.2	4e-10	PREDICTED: cullin-associated NEDD8-dissociated protein 1 [Glycine max]
Unigene0003776	292	13	267	KHN40202.1	1215	685	769	48	0.6	0.07	88	61.2	4e-10	Cullin-associated NEDD8-dissociated protein 1 [Glycine soja]
Unigene0003777	292	13	225	KMZ65955.1	982	449	522	47	0.65	0.04	74	60.5	7e-10	Cullin-associated NEDD8-dissociated protein [Zostera marina]
Unigene0003778	292	7	234	JAT55802.1	1327	792	870	44	0.61	0.04	79	58.9	2e-09	Cullin-associated NEDD8-dissociated protein 1, partial [Anthurium amnicola]
Unigene0003782	292	7	267	XP_004951789.1	1219	685	771	44	0.61	0.07	90	58.9	2e-09	PREDICTED: cullin-associated NEDD8-dissociated protein 1 [Setaria italica]
Unigene0003783	292	7	267	AQK60432.1	961	685	771	44	0.61	0.07	90	58.9	2e-09	Cullin-associated NEDD8-dissociated protein 1, partial [Zea mays]
Unigene0003787	292	13	222	XP_010252334.1	1221	688	760	47	0.63	0.04	73	58.9	2e-09	PREDICTED: cullin-associated NEDD8-dissociated protein 1 isoform X1 [Nelumbo nucifera]
Unigene0003789	292	7	267	AQK60409.1	1138	685	771	44	0.61	0.07	90	58.9	3e-09	Cullin-associated NEDD8-dissociated protein 1 [Zea mays]
Unigene0003791	919	173	919	XP_005843304.1	541	7	219	0.45	0.54	0.22	259	167	1e-45	hypothetical protein CHLNCDRAFT_141164 [Chlorella variabilis]
Unigene0003795	452	102	407	XP_005648898.1	114	1	108	0.61	0.73	0.06	108	123	7e-35	hypothetical protein COCSUDRAFT_9336, partial [Coccomyxa subellipsoidea C-169]
Unigene0003796	1208	1207	827	NP_001321305.1	305	95	221	38	0.6	0	127	103	2e-22	P-loop containing nucleoside triphosphate hydrolases superfamily protein [Arabidopsis thaliana]
Unigene0003798	1208	1207	722	YP_009257562.1	566	128	294	34	0.54	0.04	168	105	3e-22	conserved hypothetical plastid protein (plastid) [Coeloseira compressa]
Unigene0003799	1991	161	862	XP_010252688.1	289	6	228	46	0.61	0.06	235	202	1e-57	PREDICTED: thymidine kinase a-like [Nelumbo nucifera]
Unigene0003800	1991	215	862	XP_010908473.1	287	13	232	48	0.64	0.02	220	200	5e-57	PREDICTED: thymidine kinase a-like [Elaeis guineensis]
Unigene0003804	1991	317	862	OAY71245.1	287	49	232	53	0.7	0.01	184	200	6e-57	Thymidine kinase [Ananas comosus]
Unigene0003807	1991	380	862	XP_002533863.1	234	14	172	57	0.72	0.02	162	196	3e-56	PREDICTED: thymidine kinase [Ricinus communis]
Unigene0003810	1991	419	862	XP_008776173.1	287	84	232	61	0.74	0.01	149	197	6e-56	PREDICTED: thymidine kinase-like [Phoenix dactylifera]
Unigene0003812	1991	410	862	XP_017255889.1	236	31	182	59	0.75	0.01	152	194	2e-55	PREDICTED: thymidine kinase a [Daucus carota subsp. sativus] [Daucus carota]
Unigene0003816	1991	419	862	XP_002266298.2	283	81	229	58	0.74	0.01	149	196	3e-55	PREDICTED: thymidine kinase a isoform X2 [Vitis vinifera]
Unigene0003819	1991	413	862	XP_006469524.1	240	26	179	57	0.72	0.03	154	194	3e-55	PREDICTED: thymidine kinase [Citrus sinensis]
Unigene0003821	1991	413	862	AKL59765.1	219	9	159	58	0.74	0.01	151	193	4e-55	thymidine kinase [Rubus deliciosus]
Unigene0003824	1991	419	850	XP_012066952.1	282	79	223	60	0.75	0.01	145	195	6e-55	PREDICTED: thymidine kinase-like [Jatropha curcas]
Unigene0003828	1991	446	877	XP_011398794.1	195	1	144	60	0.76	0	144	191	9e-55	Thymidine kinase [Auxenochlorella protothecoides]
Unigene0003829	1991	392	862	XP_015881035.1	243	23	180	55	0.74	0.01	158	192	1e-54	PREDICTED: thymidine kinase a [Ziziphus jujuba]
Unigene0003830	1991	362	862	XP_011460050.1	282	59	229	53	0.71	0.02	171	194	1e-54	PREDICTED: thymidine kinase-like [Fragaria vesca subsp. vesca] [Fragaria vesca]
Unigene0003832	1991	419	862	XP_012849236.1	289	86	234	60	0.73	0.01	149	194	1e-54	PREDICTED: thymidine kinase-like isoform X1 [Erythranthe guttata]
Unigene0003833	1991	419	901	XP_016696360.1	246	26	193	53	0.71	0.04	168	192	2e-54	PREDICTED: thymidine kinase a-like [Gossypium hirsutum]
Unigene0003834	2094	1972	1736	XP_006338170.1	339	95	173	41	0.6	0.03	80	60.1	3e-07	PREDICTED: chaperone protein dnaJ 49-like [Solanum tuberosum]
Unigene0003835	2094	1972	1736	XP_011069508.1	176	89	167	34	0.56	0	79	57.8	3e-07	PREDICTED: chaperone protein dnaJ 49, partial [Sesamum indicum]
Unigene0003841	2094	1972	1721	XP_008337305.1	367	114	197	35	0.54	0	84	59.7	5e-07	PREDICTED: chaperone protein dnaJ 49-like [Malus domestica]
Unigene0003842	2094	1972	1721	XP_009368833.1	367	114	197	35	0.54	0	84	59.3	5e-07	PREDICTED: chaperone protein dnaJ 49-like [Pyrus x bretschneideri]
Unigene0003847	2094	1972	1736	XP_004239284.1	339	95	173	37	0.58	0	79	59.3	5e-07	PREDICTED: chaperone protein dnaJ 49-like [Solanum lycopersicum]
Unigene0003849	2094	1972	1736	XP_015074537.1	339	95	173	37	0.58	0	79	59.3	5e-07	PREDICTED: chaperone protein dnaJ 49-like [Solanum pennellii]
Unigene0003857	2094	1972	1724	XP_008784917.1	367	116	205	34	0.51	0.08	90	59.3	6e-07	PREDICTED: chaperone protein dnaJ 49-like [Phoenix dactylifera]
Unigene0003860	2094	1972	1547	XP_011458218.1	362	110	247	29	0.45	0.07	145	57.4	2e-06	PREDICTED: chaperone protein dnaJ 49-like [Fragaria vesca subsp. vesca] [Fragaria vesca]
Unigene0003861	2094	1972	1691	XP_015866578.1	364	112	205	31	0.52	0	94	56.6	4e-06	PREDICTED: chaperone protein dnaJ 49-like [Ziziphus jujuba]
Unigene0003862	2094	1972	1736	XP_019159879.1	366	114	192	36	0.58	0.03	80	56.6	4e-06	PREDICTED: chaperone protein dnaJ 49-like [Ipomoea nil]
Unigene0003864	2094	1972	1736	XP_010093234.1	364	113	191	33	0.54	0	79	56.6	4e-06	Chaperone protein dnaJ 49 [Morus notabilis]
Unigene0003865	1337	1001	1324	XP_005850153.1	329	213	323	57	0.67	0.03	111	92	3e-18	expressed protein [Chlorella variabilis]
Unigene0003866	1208	713	1195	XP_011397843.1	1393	166	305	42	0.54	0.18	165	108	5e-23	Transcription elongation factor spt6 [Auxenochlorella protothecoides]
Unigene0003870	1208	266	1087	XP_015638707.1	1637	94	326	30	0.46	0.3	298	67.4	1e-09	PREDICTED: transcription elongation factor SPT6 [Oryza sativa Japonica Group]
Unigene0003871	1208	266	1090	OAY84094.1	1630	94	331	28	0.47	0.22	289	64.7	8e-09	Transcription elongation factor SPT6, partial [Ananas comosus]
Unigene0003873	1208	266	1090	XP_020089791.1	1643	93	330	28	0.47	0.22	289	64.7	1e-08	transcription elongation factor SPT6-like isoform X2 [Ananas comosus]
Unigene0003874	1208	266	1090	XP_020089790.1	1644	94	331	28	0.47	0.22	289	64.7	1e-08	transcription elongation factor SPT6-like isoform X1 [Ananas comosus]
Unigene0003875	1208	266	1078	XP_010653659.1	1665	90	315	29	0.47	0.27	288	63.9	2e-08	PREDICTED: transcription elongation factor SPT6 homolog [Vitis vinifera]
Unigene0003876	1208	263	1093	XP_011649014.1	1625	77	307	27	0.43	0.3	299	63.5	2e-08	PREDICTED: transcription elongation factor SPT6 [Cucumis sativus]
Unigene0003878	1208	269	1078	XP_008362381.1	1667	90	314	29	0.46	0.21	277	63.5	2e-08	PREDICTED: transcription elongation factor SPT6 [Malus domestica]
Unigene0003879	1208	143	1084	XP_012839581.1	1467	47	318	28	0.45	0.27	339	63.2	3e-08	PREDICTED: transcription elongation factor SPT6-like [Erythranthe guttata]
Unigene0003881	5129	50	3463	XP_010922250.1	1768	352	1438	36	0.54	0.1	1168	624	0	PREDICTED: transcription elongation factor SPT6 homolog [Elaeis guineensis]
Unigene0003882	5129	8	3463	XP_001756574.1	1235	121	1231	35	0.54	0.1	1188	622	0	transcription elongation factor SPT6 [Physcomitrella patens]
Unigene0003890	5129	50	3463	XP_008788574.1	1767	352	1438	35	0.54	0.1	1168	622	0	PREDICTED: transcription elongation factor SPT6 [Phoenix dactylifera]
Unigene0003891	5129	50	3550	XP_009380257.1	1713	349	1464	35	0.53	0.08	1190	615	0	PREDICTED: transcription elongation factor SPT6-like isoform X1 [Musa acuminata subsp. malaccensis] [Musa acuminata]
Unigene0003892	5129	50	3550	XP_018677976.1	1712	348	1463	35	0.53	0.08	1190	614	0	PREDICTED: transcription elongation factor SPT6-like isoform X2 [Musa acuminata subsp. malaccensis] [Musa acuminata]
Unigene0003894	5129	50	3463	XP_015693065.1	1634	353	1445	35	0.53	0.09	1171	614	0	PREDICTED: transcription elongation factor SPT6 isoform X1 [Oryza brachyantha]
Unigene0003895	5129	50	3463	XP_006654589.1	1633	353	1445	35	0.53	0.09	1171	614	0	PREDICTED: transcription elongation factor SPT6 isoform X2 [Oryza brachyantha]
Unigene0003896	5129	50	3463	EMS61141.1	1650	371	1453	35	0.53	0.11	1173	613	0	Transcription elongation factor SPT6 [Triticum urartu]
Unigene0003899	5129	50	3463	XP_014752860.1	1443	337	1417	34	0.53	0.1	1166	610	0	PREDICTED: transcription elongation factor SPT6-like isoform X1 [Brachypodium distachyon]
Unigene0003903	5129	50	3463	OAY84094.1	1630	350	1433	35	0.54	0.08	1155	609	0	Transcription elongation factor SPT6, partial [Ananas comosus]
Unigene0003904	5129	50	3463	XP_010230023.2	1441	335	1415	34	0.53	0.1	1166	609	0	PREDICTED: transcription elongation factor SPT6-like isoform X2 [Brachypodium distachyon]
Unigene0003908	5129	50	3463	XP_020089791.1	1643	349	1432	35	0.54	0.08	1155	609	0	transcription elongation factor SPT6-like isoform X2 [Ananas comosus]
Unigene0003909	5129	50	3463	XP_020089790.1	1644	350	1433	35	0.54	0.08	1155	609	0	transcription elongation factor SPT6-like isoform X1 [Ananas comosus]
Unigene0003910	1718	767	1270	XP_005652358.1	229	60	228	63	0.82	0.01	169	185	1e-52	Qb-snare protein, VTI1-family [Coccomyxa subellipsoidea C-169]
Unigene0003916	1718	776	1264	XP_013897319.1	166	1	164	57	0.81	0.01	164	172	8e-49	Vesicle transport v-SNARE 13 [Monoraphidium neglectum]
Unigene0003917	1718	686	1261	XP_001693784.1	223	28	220	45	0.7	0.01	193	166	8e-46	Qb-SNARE protein, VTI1-family [Chlamydomonas reinhardtii]
Unigene0003919	1718	767	1264	XP_011400904.1	246	56	245	48	0.66	0.15	192	167	1e-45	Vesicle transport v-SNARE 13 [Auxenochlorella protothecoides]
Unigene0003924	1718	767	1264	XP_019166814.1	221	52	219	51	0.73	0.02	169	166	1e-45	PREDICTED: vesicle transport v-SNARE 13-like [Ipomoea nil]
Unigene0003926	1718	767	1270	XP_020222978.1	221	52	221	49	0.71	0.02	171	163	2e-44	vesicle transport v-SNARE 13 [Cajanus cajan]
Unigene0003927	1718	767	1264	XP_002283972.1	221	52	219	49	0.72	0.02	169	162	4e-44	PREDICTED: vesicle transport v-SNARE 13 [Vitis vinifera]
Unigene0003928	1718	767	1270	XP_010924948.1	221	52	221	50	0.73	0.02	171	162	6e-44	PREDICTED: vesicle transport v-SNARE 13-like isoform X1 [Elaeis guineensis]
Unigene0003929	1718	767	1264	XP_011087266.1	221	52	219	50	0.72	0.02	169	161	6e-44	PREDICTED: vesicle transport v-SNARE 13-like [Sesamum indicum]
Unigene0003931	1718	767	1264	XP_017437636.1	221	52	219	49	0.72	0.02	169	161	7e-44	PREDICTED: vesicle transport v-SNARE 13 [Vigna angularis]
Unigene0003932	1718	767	1264	XP_014517999.1	221	52	219	49	0.72	0.02	169	160	1e-43	PREDICTED: vesicle transport v-SNARE 13 [Vigna radiata var. radiata] [Vigna radiata]
Unigene0003934	1718	767	1270	XP_015879794.1	293	124	293	50	0.73	0.02	171	163	1e-43	PREDICTED: vesicle transport v-SNARE 13 [Ziziphus jujuba]
Unigene0003936	2500	2163	1297	XP_001690895.1	371	48	340	43	0.62	0.02	294	192	7e-52	maltose exporter-like protein [Chlamydomonas reinhardtii]
Unigene0003937	2500	2154	1240	XP_018456600.1	396	82	377	39	0.57	0.05	308	191	2e-51	PREDICTED: maltose excess protein 1, chloroplastic-like [Raphanus sativus]
Unigene0003938	2500	2172	1234	XP_010244206.1	392	71	375	35	0.54	0.05	317	191	2e-51	PREDICTED: maltose excess protein 1, chloroplastic-like [Nelumbo nucifera]
Unigene0003939	2500	2154	1240	XP_013649788.1	393	79	374	39	0.56	0.05	308	189	1e-50	PREDICTED: maltose excess protein 1, chloroplastic-like [Brassica napus]
Unigene0003950	2500	2154	1240	XP_013703700.1	398	84	379	39	0.56	0.05	308	189	1e-50	PREDICTED: maltose excess protein 1, chloroplastic-like [Brassica napus]
Unigene0003952	2500	2154	1240	XP_009126191.1	399	85	380	39	0.56	0.05	308	189	2e-50	PREDICTED: maltose excess protein 1, chloroplastic-like [Brassica rapa]
Unigene0003953	2500	2154	1240	XP_013616198.1	400	86	381	39	0.56	0.05	308	187	4e-50	PREDICTED: maltose excess protein 1, chloroplastic-like [Brassica oleracea var. oleracea] [Brassica oleracea]
Unigene0003954	2500	2193	1234	XP_017237630.1	402	74	385	37	0.55	0.05	324	187	6e-50	PREDICTED: maltose excess protein 1-like, chloroplastic [Daucus carota subsp. sativus] [Daucus carota]
Unigene0003955	2500	2154	1240	XP_018443866.1	401	87	382	38	0.56	0.05	308	187	9e-50	PREDICTED: maltose excess protein 1, chloroplastic-like [Raphanus sativus]
Unigene0003956	2500	2196	1240	XP_019056786.1	332	3	313	37	0.56	0.05	323	184	1e-49	PREDICTED: maltose excess protein 1, chloroplastic-like isoform X2 [Tarenaya hassleriana]
Unigene0003958	2500	2154	1240	XP_013683098.1	401	87	382	38	0.56	0.05	308	185	3e-49	PREDICTED: maltose excess protein 1, chloroplastic-like [Brassica napus]
Unigene0003959	2500	2154	1240	CDY55934.1	399	85	380	39	0.56	0.05	308	183	2e-48	BnaC02g44130D [Brassica napus]
Unigene0003960	2500	2187	1240	XP_012492327.1	408	83	389	37	0.56	0.05	319	182	3e-48	PREDICTED: maltose excess protein 1, chloroplastic-like [Gossypium raimondii]
Unigene0003961	2500	2154	1240	JAU81296.1	345	31	326	38	0.56	0.05	308	180	4e-48	Maltose excess protein 1, chloroplastic, partial [Noccaea caerulescens]
Unigene0003962	3378	406	1893	XP_003518161.1	587	92	586	46	0.66	0.02	500	452	2e-144	PREDICTED: calcium-dependent protein kinase 1-like [Glycine max]
[truncated: 63,660 more rows]

## Sheet: Supplementary Table S5
Supplementary Table S5. Unigenes annotation in the SwissProt database
[truncated: 65,536 more rows]

[truncated: 6 more sheets: Supplementary Table S6, Supplementary Table S7, Supplementary Table S8, Supplementary Table S9, Supplementary Table S10, Supplementary Table S11]
